# Supplementary material for: Piperazin-1-ium tri­aqua­di­bromido­sodium
Source: IUCrdata. 2025 Nov 11;10(Pt 11):x250985. doi: 10.1107/S241431462500985X (PMC12810261; doi:10.1107/S241431462500985X)
Supplement: Supplementary file 1 [file x-10-x250985-sup1.cif]

##############################################################################
#                                                                            #
# This CIF contains the data for a data article accepted for                 #
# publication in IUCrData. It conforms to the requirements of                #
# Notes for Authors for IUCrData, and has been                               #
# peer reviewed under the auspices of IUCrData.                              #
#                                                                            #
# Full details of the Crystallographic Information File format               #
# are given in the paper "The Crystallographic Information File (CIF):       #
# a New Standard Archive File for Crystallography" by S. R. Hall, F. H.      #
# Allen and I. D. Brown [Acta Cryst. (1991), A47, 655-685].                  #
#                                                                            #
# The current version of the core CIF dictionary is obtainable from          #
# ftp://ftp.iucr.org/pub/cif_core.dic.                                       #
#                                                                            #
# Software is freely available for graphical display of the structure(s)     #
# in this CIF. For information consult the CIF software page                 #
# http://www.iucr.org/resources/cif/software.                                #
#                                                                            #
# This file may be used for bona fide research purposes within the           #
# scientific community so long as proper attribution is given to the data    # 
# article from which it was obtained.                                        #
#                                                                            #
##############################################################################
data_I
_audit_creation_method     'SHELXL-2019/3'
_chemical_name_systematic
;
Piperazin-1-ium triaquadibromidosodium
;
_chemical_name_common     ?
_chemical_formula_moiety     'C4 H11 N2 +, Br2 H6 Na O3 -'
_chemical_formula_sum     'C4 H17 Br2 N2 Na O3'
_chemical_formula_iupac     '(C4 H11 N2) [Na Br2 (H2 O)3]'
_chemical_formula_weight     324.01
_chemical_melting_point     ?
_space_group_crystal_system     orthorhombic
_space_group_name_H-M_alt     'P n m a'
_space_group_name_Hall     '-P 2ac 2n'
loop_
    _space_group_symop_operation_xyz
    'x, y, z'
    '-x+1/2, -y, z+1/2'
    '-x, y+1/2, -z'
    'x+1/2, -y+1/2, -z+1/2'
    '-x, -y, -z'
    'x-1/2, y, -z-1/2'
    'x, -y-1/2, z'
    '-x-1/2, y-1/2, z-1/2'
_cell_length_a     14.2622(12)
_cell_length_b     10.6066(8)
_cell_length_c     7.6876(6)
_cell_angle_alpha     90
_cell_angle_beta     90
_cell_angle_gamma     90
_cell_volume     1162.93(16)
_cell_formula_units_Z     4
_cell_measurement_reflns_used     6537
_cell_measurement_theta_min     2.4
_cell_measurement_theta_max     27.5
_cell_measurement_temperature     120(2)
_exptl_crystal_description     blade
_exptl_crystal_colour     colourless
_exptl_crystal_size_max     0.48
_exptl_crystal_size_mid     0.26
_exptl_crystal_size_min     0.07
_exptl_crystal_density_diffrn     1.851
_exptl_crystal_density_meas     ?
_exptl_crystal_density_method     ?
_exptl_crystal_F_000     640
_exptl_absorpt_coefficient_mu     6.986
_exptl_absorpt_correction_type     multi-scan
_exptl_absorpt_process_details
;
(CrystalClear; Rigaku, 2014)
;
_exptl_absorpt_correction_T_min     0.400
_exptl_absorpt_correction_T_max     1.000
_diffrn_ambient_temperature     120(2)
_diffrn_source     ?
_diffrn_radiation_type     MoK\a
_diffrn_radiation_wavelength     0.71073
_diffrn_measurement_device_type     'Rigaku R-AXIS CCD'
_diffrn_measurement_method     \w
_diffrn_detector_area_resol_mean     ?
_diffrn_reflns_number     14657
_diffrn_reflns_av_R_equivalents     0.1000
_diffrn_reflns_av_unetI/netI     0.0539
_diffrn_reflns_theta_min     2.856
_diffrn_reflns_theta_max     27.533
_diffrn_reflns_theta_full     25.242
_diffrn_measured_fraction_theta_max     0.994
_diffrn_measured_fraction_theta_full     0.997
_diffrn_reflns_limit_h_min     -18
_diffrn_reflns_limit_h_max     17
_diffrn_reflns_limit_k_min     -13
_diffrn_reflns_limit_k_max     13
_diffrn_reflns_limit_l_min     -9
_diffrn_reflns_limit_l_max     10
_refine_special_details     .
_reflns_number_total     1400
_reflns_number_gt     1324
_reflns_threshold_expression     'I > 2\s(I)'
_refine_ls_structure_factor_coef     Fsqd
_refine_ls_matrix_type     full
_refine_ls_R_factor_all     0.0508
_refine_ls_R_factor_gt     0.0445
_refine_ls_wR_factor_gt     0.0923
_refine_ls_wR_factor_ref     0.0944
_refine_ls_goodness_of_fit_ref     1.270
_refine_ls_restrained_S_all     1.270
_refine_ls_number_reflns     1400
_refine_ls_number_parameters     76
_refine_ls_number_restraints     0
_refine_ls_hydrogen_treatment     mixed
_refine_ls_weighting_scheme     calc
_refine_ls_weighting_details
              'w=1/[\s^2^(Fo^2^)+(0.0241P)^2^+2.2228P] where P=(Fo^2^+2Fc^2^)/3'
_atom_sites_solution_hydrogens     mixed
_atom_sites_solution_primary     dual
_atom_sites_solution_secondary     ?
_refine_ls_shift/su_max     0.001
_refine_ls_shift/su_mean     0.000
_refine_diff_density_max     0.674
_refine_diff_density_min     -1.136
_refine_ls_extinction_method     none
_refine_ls_extinction_coef     .
loop_
    _atom_type_symbol
    _atom_type_description
    _atom_type_scat_dispersion_real
    _atom_type_scat_dispersion_imag
    _atom_type_scat_source
    'C' 'C' 0.0033 0.0016
                         'International Tables Vol C Tables 4.2.6.8 and 6.1.1.4'
    'H' 'H' 0.0000 0.0000
                         'International Tables Vol C Tables 4.2.6.8 and 6.1.1.4'
    'N' 'N' 0.0061 0.0033
                         'International Tables Vol C Tables 4.2.6.8 and 6.1.1.4'
    'O' 'O' 0.0106 0.0060
                         'International Tables Vol C Tables 4.2.6.8 and 6.1.1.4'
    'Na' 'Na' 0.0362 0.0249
                         'International Tables Vol C Tables 4.2.6.8 and 6.1.1.4'
    'Br' 'Br' -0.2901 2.4595
                         'International Tables Vol C Tables 4.2.6.8 and 6.1.1.4'
_computing_data_collection
;
CrystalClear (Rigaku, 2014)
;
_computing_cell_refinement
;
CrystalClear (Rigaku, 2014)
;
_computing_data_reduction
;
CrystalClear (Rigaku, 2014)
;
_computing_structure_solution
;
<i>SHELXT</i> (Sheldrick, 2015a)
;
_computing_structure_refinement
;
<i>SHELXL2019/2</i> (Sheldrick, 2015b)
;
_computing_molecular_graphics
;
ORTEP-3 for Windows (Farrugia, 2012)
;
_computing_publication_material
;
publCIF (Westrip, 2010)
;
loop_
    _atom_site_type_symbol
    _atom_site_label
    _atom_site_fract_x
    _atom_site_fract_y
    _atom_site_fract_z
    _atom_site_U_iso_or_equiv
    _atom_site_adp_type
    _atom_site_calc_flag
    _atom_site_occupancy
    _atom_site_disorder_assembly
    _atom_site_disorder_group
    Na Na1 0.16043(13) 0.250000 0.5630(3) 0.0249(5) Uani d 1 . .
    Br Br1 0.15785(2) 0.52490(3) 0.56542(5) 0.02552(16) Uani d 1 . .
    O O1 0.2377(3) 0.250000 0.8205(6) 0.0324(9) Uani d 1 . .
    H H1 0.261(3) 0.193(4) 0.860(6) 0.039 Uiso d 1 . .
    O O2 0.2576(3) 0.250000 0.3282(5) 0.0318(9) Uani d 1 . .
    H H2 0.280(3) 0.190(4) 0.272(6) 0.038 Uiso d 1 . .
    O O3 0.0046(3) 0.250000 0.5006(7) 0.0349(9) Uani d 1 . .
    H H3 -0.030(3) 0.193(4) 0.496(6) 0.042 Uiso d 1 . .
    N N1 0.0284(2) 0.6193(3) 0.9243(4) 0.0225(6) Uani d 1 . .
    H H1A 0.032(5) 0.714(7) 0.914(9) 0.027 Uiso d 0.5 . .
    H H1B 0.063(3) 0.594(4) 0.836(6) 0.027 Uiso d 1 . .
    C C1 0.0716(3) 0.5725(3) 1.0874(5) 0.0264(8) Uani d 1 . .
    H H1C 0.038009 0.608773 1.188345 0.032 Uiso calc 1 . .
    H H1D 0.137721 0.600804 1.093083 0.032 Uiso calc 1 . .
    C C2 -0.0681(3) 0.5709(3) 0.9025(5) 0.0273(8) Uani d 1 . .
    H H2A -0.092890 0.598665 0.788475 0.033 Uiso calc 1 . .
    H H2B -0.108701 0.606976 0.994359 0.033 Uiso calc 1 . .
loop_
    _atom_site_aniso_label
    _atom_site_aniso_U_11
    _atom_site_aniso_U_22
    _atom_site_aniso_U_33
    _atom_site_aniso_U_12
    _atom_site_aniso_U_13
    _atom_site_aniso_U_23
    Na1 0.0270(11) 0.0202(10) 0.0274(12) 0.000 -0.0015(8) 0.000
    Br1 0.0305(3) 0.0167(2) 0.0294(3) 0.00086(12) 0.00097(13) -0.00139(12)
    O1 0.040(2) 0.0202(17) 0.037(2) 0.000 -0.0077(19) 0.000
    O2 0.041(2) 0.0203(17) 0.034(2) 0.000 0.0109(18) 0.000
    O3 0.027(2) 0.0203(17) 0.057(3) 0.000 -0.0062(19) 0.000
    N1 0.0259(15) 0.0177(13) 0.0241(16) 0.0009(11) 0.0034(12) -0.0004(11)
    C1 0.0308(19) 0.0205(17) 0.028(2) 0.0008(14) -0.0043(15) -0.0015(14)
    C2 0.0278(18) 0.0205(17) 0.034(2) 0.0018(14) -0.0059(15) -0.0001(14)
_geom_special_details
;
 All esds (except the esd in the dihedral angle between two l.s. planes)
 are estimated using the full covariance matrix.  The cell esds are taken
 into account individually in the estimation of esds in distances, angles
 and torsion angles; correlations between esds in cell parameters are only
 used when they are defined by crystal symmetry.  An approximate (isotropic)
 treatment of cell esds is used for estimating esds involving l.s. planes.
;
loop_
    _geom_bond_atom_site_label_1
    _geom_bond_atom_site_label_2
    _geom_bond_site_symmetry_2
    _geom_bond_distance
    _geom_bond_publ_flag
    Na1 O1 . 2.266(5) y
    Na1 O3 . 2.274(4) y
    Na1 O2 . 2.276(4) y
    Na1 Br1 . 2.9160(4) y
    Na1 Br1 7_565 2.9161(4) ?
    O1 H1 . 0.75(4) ?
    O1 H1 7_565 0.75(4) ?
    O2 H2 . 0.84(4) ?
    O2 H2 7_565 0.84(4) ?
    O3 H3 . 0.78(4) ?
    O3 H3 7_565 0.78(4) ?
    N1 C2 . 1.479(5) ?
    N1 C1 . 1.482(4) ?
    N1 H1A . 1.01(7) ?
    N1 H1B . 0.88(4) ?
    C1 C2 5_567 1.524(5) ?
    C1 H1C . 0.9900 ?
    C1 H1D . 0.9900 ?
    C2 H2A . 0.9900 ?
    C2 H2B . 0.9900 ?
loop_
    _geom_angle_atom_site_label_1
    _geom_angle_atom_site_label_2
    _geom_angle_atom_site_label_3
    _geom_angle_site_symmetry_1
    _geom_angle_site_symmetry_3
    _geom_angle
    _geom_angle_publ_flag
    O1 Na1 O3 . . 131.29(19) y
    O1 Na1 O2 . . 113.36(18) y
    O3 Na1 O2 . . 115.36(19) y
    O1 Na1 Br1 . . 90.03(4) y
    O3 Na1 Br1 . . 89.37(4) y
    O2 Na1 Br1 . . 90.73(4) y
    O1 Na1 Br1 . 7_565 90.03(4) ?
    O3 Na1 Br1 . 7_565 89.37(4) ?
    O2 Na1 Br1 . 7_565 90.73(4) ?
    Br1 Na1 Br1 . 7_565 178.38(8) y
    Na1 O1 H1 . . 124(4) ?
    Na1 O1 H1 . 7_565 124(4) ?
    H1 O1 H1 . 7_565 107(7) ?
    Na1 O2 H2 . . 130(3) ?
    Na1 O2 H2 . 7_565 130(3) ?
    H2 O2 H2 . 7_565 100(6) ?
    Na1 O3 H3 . . 129(3) ?
    Na1 O3 H3 . 7_565 129(3) ?
    H3 O3 H3 . 7_565 101(7) ?
    C2 N1 C1 . . 111.5(3) ?
    C2 N1 H1A . . 112(4) ?
    C1 N1 H1A . . 112(4) ?
    C2 N1 H1B . . 109(3) ?
    C1 N1 H1B . . 108(3) ?
    H1A N1 H1B . . 102(5) ?
    N1 C1 C2 . 5_567 111.3(3) ?
    N1 C1 H1C . . 109.4 ?
    C2 C1 H1C 5_567 . 109.4 ?
    N1 C1 H1D . . 109.4 ?
    C2 C1 H1D 5_567 . 109.4 ?
    H1C C1 H1D . . 108.0 ?
    N1 C2 C1 . 5_567 111.8(3) ?
    N1 C2 H2A . . 109.3 ?
    C1 C2 H2A 5_567 . 109.3 ?
    N1 C2 H2B . . 109.3 ?
    C1 C2 H2B 5_567 . 109.3 ?
    H2A C2 H2B . . 107.9 ?
loop_
    _geom_torsion_atom_site_label_1
    _geom_torsion_atom_site_label_2
    _geom_torsion_atom_site_label_3
    _geom_torsion_atom_site_label_4
    _geom_torsion_site_symmetry_1
    _geom_torsion_site_symmetry_2
    _geom_torsion_site_symmetry_3
    _geom_torsion_site_symmetry_4
    _geom_torsion
    _geom_torsion_publ_flag
    C2 N1 C1 C2 . . . 5_567 54.4(4) ?
    C1 N1 C2 C1 . . . 5_567 -54.7(4) ?
loop_
    _geom_hbond_atom_site_label_D
    _geom_hbond_atom_site_label_H
    _geom_hbond_atom_site_label_A
    _geom_hbond_site_symmetry_A
    _geom_hbond_distance_DH
    _geom_hbond_distance_HA
    _geom_hbond_distance_DA
    _geom_hbond_angle_DHA
    _geom_hbond_publ_flag
    O1 H1 Br1 8_656 0.75(4) 2.65(4) 3.386(3) 167(5) yes
    O2 H2 Br1 8_655 0.84(4) 2.52(4) 3.352(3) 172(4) yes
    O3 H3 Br1 3_546 0.78(4) 2.59(5) 3.365(3) 170(5) yes
    N1 H1A N1 7_575 1.01(7) 1.77(7) 2.773(6) 172(6) yes
    N1 H1B Br1 . 0.88(4) 2.59(4) 3.467(3) 177(4) yes
_shelx_space_group_comment
;
The symmetry employed for this shelxl refinement is uniquely defined
by the following loop, which should always be used as a source of
symmetry information in preference to the above space-group names.
They are only intended as comments.
;
_shelx_estimated_absorpt_T_min     0.134
_shelx_estimated_absorpt_T_max     0.641
_shelx_hkl_file
;
  -1   0   1 87.7000 21.0100   1
   1   0  -1 57.8400 13.5500   1
   1   0   1 48.8100 12.9800   1
  -1   0  -1 100.130 22.4400   1
   0   1   0 164.480 34.1800   1
   0   0  -2 6559.23 430.830   1
   0   1  -1 13344.4 875.140   1
   0   1   1 17000.3 1672.93   1
   0   1   1 13696.2 919.330   1
   0  -1  -1 15715.7 1544.46   1
   1   1   0 2208.30 212.300   1
  -1  -1   0 2204.27 211.400   1
  -1   1   0 2531.58 255.410   1
   1  -1   0 1948.16 138.560   1
   1   1   0 2283.59 183.320   1
  -1  -1   0 1946.38 163.290   1
  -1   1   0 1901.18 147.840   1
   1   0  -2 1912.59 169.480   1
   1   0  -2 2047.43 175.680   1
  -1   0   2 2045.76 175.050   1
  -1   0   2 1585.68 147.270   1
  -1   0  -2 1905.55 168.630   1
  -1   0  -2 1916.30 177.930   1
   1   0   2 1997.90 171.780   1
   1   0   2 1817.84 142.160   1
  -1  -1   1 163.120 33.8900   1
   1   1  -1 169.900 35.9300   1
  -1   1   1 141.670 31.6700   1
   1  -1  -1 125.180 29.9500   1
  -1   1   1 100.190 21.2200   1
   1  -1  -1 147.500 31.5200   1
  -1  -1   1 119.450 25.0200   1
   1   1  -1 147.420 31.4700   1
  -1  -1  -1 116.600 26.1400   1
   1  -1   1 116.210 26.2000   1
   1  -1   1 129.580 27.3300   1
   1   1   1 136.730 29.9300   1
  -1   1  -1 114.450 24.7800   1
  -1  -1  -1 183.340 40.4400   1
   1   1   1 96.4400 22.4400   1
  -1   1  -1 136.540 28.7800   1
  -2   0   0 117419. 2455.15   1
  -2   0   0 123596. 2576.07   1
   2   0   0 114206. 2388.96   1
   2   0   0 121561. 2531.71   1
   0   1   2 24691.8 582.600   1
   0   1  -2 27055.0 578.270   1
   0   1   2 31260.5 690.070   1
   0  -1  -2 30934.2 679.620   1
   2   0  -1 117.930 26.6900   1
   2   0  -1 67.9800 15.4100   1
  -2   0   1 51.2500 12.0100   1
  -2   0   1 114.770 25.8500   1
   2   0   1 30.5600 15.9800   1
   2   0   1 84.3000 19.0200   1
  -2   0  -1 71.7400 16.5900   1
   0   0  -3 103.720 22.8300   1
   0   0   3 121.860 25.6600   1
   1   1  -2 1210.06 106.460   1
  -1  -1   2 1187.77 107.000   1
  -1   1   2 1234.24 112.470   1
   1  -1  -2 1357.09 134.210   1
   1   1  -2 1097.10 91.3300   1
  -1  -1   2 1295.43 106.420   1
   1  -1  -2 1236.73 104.220   1
  -1   1  -2 1117.23 110.610   1
   1   1   2 1265.74 102.020   1
  -1   1  -2 1245.92 109.040   1
   1  -1   2 1378.89 125.480   1
   1  -1   2 1355.82 104.110   1
   1   1   2 1366.07 115.370   1
  -1  -1  -2 1214.36 108.710   1
  -1  -1  -2 1120.96 93.5600   1
   2  -1   0 100.620 33.2400   1
   2   1   0 49.7200 13.4200   1
  -2  -1   0 23.4800 13.6700   1
  -2   1   0 16.8600 13.1000   1
  -2  -1   0 56.7700 14.3200   1
   2   1   0 85.9700 20.2800   1
  -2   1   0 186.030 43.3100   1
   2  -1   0 29.7900 14.2800   1
   1   0  -3 89.4300 23.1100   1
   1   0  -3 55.9000 11.8400   1
  -1   0   3 88.9600 19.4200   1
   1   0   3 78.6300 17.8600   1
  -1   0  -3 62.0600 13.6100   1
   1   0   3 79.8200 21.3100   1
  -1   0  -3 64.5800 19.2800   1
  -2   0   2 1053.15 90.8600   1
   2   0  -2 1120.20 84.4900   1
   2   0  -2 993.700 82.8800   1
  -2   0   2 1164.86 93.3000   1
  -2   0  -2 1112.14 101.710   1
   2   0   2 949.610 82.8100   1
   2   0   2 1207.67 88.0400   1
  -2   0  -2 1358.36 114.520   1
  -2  -1   1 4150.80 378.340   1
   2   1  -1 4292.35 336.250   1
   2  -1  -1 5029.84 391.470   1
  -2   1   1 4503.57 313.810   1
   2   1  -1 4182.92 329.800   1
  -2   1   1 4612.90 372.040   1
   2  -1  -1 4457.93 375.020   1
  -2  -1   1 4871.95 457.790   1
  -2   1  -1 4430.64 482.030   1
   2  -1   1 5309.99 449.740   1
   2  -1   1 4535.26 380.340   1
   2   1   1 4475.59 392.490   1
  -2   1  -1 4113.47 344.430   1
  -2  -1  -1 4422.64 380.240   1
  -2  -1  -1 5610.50 513.170   1
   2   1   1 4493.14 442.850   1
   0  -1  -3 326595. 32022.0   1
   0  -1  -3 122844. 2669.60   1
   0   1   3 260909. 25584.5   1
   0   1  -3 279873. 27430.2   1
   0   2   0 142831. 3077.58   1
   0   2   0 232120. 22750.6   1
   1   1  -3 1026.52 98.5200   1
  -1   1   3 979.140 106.870   1
   1   1  -3 1084.65 92.2100   1
  -1  -1   3 1018.45 87.9800   1
  -1  -1  -3 994.460 84.5000   1
   1  -1   3 1059.14 95.1800   1
   1   1   3 1250.70 100.460   1
  -1   1  -3 1286.51 132.240   1
  -1  -1  -3 1129.93 106.690   1
   1  -1   3 1193.28 92.9300   1
  -1   1  -3 1067.63 103.450   1
   1   1   3 1130.68 97.7600   1
   2  -1  -2 8977.27 736.940   1
  -2  -1   2 8205.46 547.440   1
  -2  -1   2 9620.22 761.240   1
  -2   1   2 8996.90 688.080   1
   2   1  -2 9018.57 701.770   1
  -2   1   2 8452.73 604.560   1
   2  -1  -2 8143.99 546.420   1
   2   1  -2 8637.81 707.910   1
  -2  -1  -2 9063.24 765.740   1
   2  -1   2 10596.2 800.870   1
  -2  -1  -2 8373.01 563.430   1
   2   1   2 9603.49 773.730   1
   2   1   2 9648.78 770.110   1
  -2   1  -2 8269.30 556.450   1
   2  -1   2 8681.61 700.550   1
  -2   1  -2 8802.72 752.450   1
   0  -2  -1 89686.1 1865.28   1
   0   2   1 76092.9 1721.57   1
   0  -2   1 84908.7 1765.58   1
   0   2  -1 85839.6 1780.54   1
  -1  -2   0 33.1500 12.1400   1
   1  -2   0 0.23000 34.2300   1
   1   2   0 45.4300 11.6700   1
  -1   2   0 61.8600 16.4200   1
  -1  -2   0 -8.6800 17.2900   1
   1   2   0 -24.700 24.5300   1
   0   0  -4 32412.1 692.680   1
   0   0   4 31753.6 674.770   1
  -2   0   3 78.1500 19.4700   1
  -2   0   3 67.4400 17.7300   1
   2   0  -3 62.4700 19.8500   1
   2   0  -3 58.7300 17.4400   1
   2   0   3 127.840 30.0000   1
   2   0   3 53.9400 15.8800   1
  -2   0  -3 22.3500 14.7300   1
  -2   0  -3 66.6100 17.6100   1
  -3   0   0 94.0300 27.0400   1
  -3   0   0 -31.480 25.4000   1
   3   0   0 4.16000 17.6700   1
   3   0   0 253.650 59.2900   1
   1  -2  -1 2084.38 139.920   1
  -1  -2   1 2678.74 276.330   1
  -1   2   1 2800.96 270.390   1
   1   2  -1 2630.98 208.330   1
  -1  -2   1 2728.55 227.850   1
   1   2  -1 2649.74 236.090   1
  -1   2  -1 2681.75 239.440   1
   1   2   1 2760.22 229.010   1
  -1  -2  -1 2706.78 260.750   1
   1   2   1 2642.63 279.030   1
  -1  -2  -1 2559.73 228.850   1
  -1   2  -1 2593.50 311.520   1
   1  -2   1 2641.15 266.250   1
   3   0  -1 -53.360 26.0300   1
  -3   0   1 -28.920 24.1400   1
   3   0  -1 51.5400 18.7000   1
  -3   0   1 25.2700 28.7200   1
  -3   0  -1 72.4600 21.2800   1
   3   0   1 69.2200 22.5200   1
   3   0   1 -24.530 29.0900   1
  -3   0  -1 -24.680 23.0700   1
   0  -2  -2 2294.83 232.790   1
   0   2   2 3470.98 270.750   1
   0   2  -2 3255.30 390.850   1
   0   2   2 2406.01 203.130   1
   0   2  -2 2675.80 231.430   1
  -1   0   4 1939.73 160.150   1
  -1   0  -4 2590.83 246.150   1
   1   0   4 2447.66 201.480   1
   1   0   4 2444.15 224.690   1
  -1   0  -4 2040.92 212.600   1
   1   2  -2 195.540 43.8400   1
  -1   2   2 558.960 81.6600   1
  -1  -2   2 172.270 39.4200   1
   1   2  -2 193.700 40.8600   1
  -1  -2   2 219.900 45.9100   1
  -1  -2  -2 212.800 44.3800   1
   1   2   2 205.010 44.0100   1
   1  -2   2 209.890 51.3900   1
  -1   2  -2 222.600 48.7700   1
   1   2   2 176.900 37.4700   1
  -1  -2  -2 152.570 36.8700   1
  -1   2  -2 217.090 48.0300   1
  -2   1   3 158312. 3298.96   1
  -2  -1   3 175357. 3632.56   1
   2  -1  -3 158852. 3311.77   1
   2   1  -3 187965. 3888.47   1
  -2   1   3 178835. 3734.58   1
   2  -1  -3 168823. 3513.04   1
   2   1  -3 156594. 3271.47   1
  -2  -1   3 168851. 3522.23   1
   2  -1   3 189825. 18616.9   1
   2   1   3 190981. 18731.7   1
  -2   1  -3 181636. 3804.66   1
  -2  -1  -3 173976. 3671.99   1
  -2  -1  -3 177789. 3705.20   1
   2   1   3 183494. 3831.95   1
  -2   1  -3 179118. 3721.98   1
   2  -1   3 179984. 3743.46   1
  -3  -1   0 21011.0 2072.54   1
   3   1   0 21570.3 505.400   1
  -3   1   0 22026.3 520.230   1
   3  -1   0 24411.8 1113.17   1
   3  -1   0 21044.2 2133.88   1
   3   1   0 21043.8 2079.90   1
  -3   1   0 22888.9 1022.81   1
  -3  -1   0 20890.5 2064.26   1
   3   0  -2 81463.8 1750.46   1
  -3   0   2 79439.6 1685.41   1
  -3   0   2 81130.8 1729.20   1
   3   0  -2 82135.7 1736.89   1
   3   0   2 83988.5 1790.05   1
  -3   0  -2 80859.1 1743.33   1
  -3   0  -2 85517.5 1821.59   1
   3   0   2 77556.4 1669.11   1
  -3  -1   1 42247.7 941.290   1
   3   1  -1 42524.9 932.200   1
  -3   1   1 45741.6 1011.84   1
   3  -1  -1 43432.8 952.920   1
   3   1  -1 41107.6 922.130   1
   3  -1  -1 39877.2 880.320   1
  -3   1   1 41880.8 916.470   1
  -3  -1   1 40713.7 893.560   1
  -3  -1  -1 42291.8 952.940   1
  -3  -1  -1 40969.3 905.740   1
   3   1   1 42076.4 932.700   1
  -3   1  -1 41355.1 957.710   1
   3  -1   1 42715.0 940.830   1
   3  -1   1 40316.9 901.550   1
   3   1   1 41469.5 933.680   1
  -3   1  -1 40284.2 891.260   1
  -2  -2   0 86802.6 1856.37   1
   2  -2   0 88498.8 1845.94   1
  -2   2   0 77449.6 1616.18   1
   2   2   0 89653.1 1909.66   1
  -2   2   0 88153.8 1891.76   1
   2   2   0 89645.8 1905.25   1
   2  -2   0 85846.7 1834.24   1
  -2  -2   0 85233.8 1812.64   1
  -1   1   4 214.400 47.4900   1
   1   1  -4 269.390 56.5500   1
   1   1  -4 317.140 38.2700   1
  -1   1  -4 292.700 43.4900   1
   1   1   4 280.800 58.7800   1
  -1   1  -4 274.750 59.0400   1
  -1  -1  -4 216.250 47.5600   1
  -1  -1  -4 267.320 56.3300   1
   1   1   4 285.870 61.0900   1
   1  -1   4 389.280 44.7400   1
   2  -2  -1 110509. 2298.26   1
   2   2  -1 122900. 2583.42   1
  -2   2   1 116272. 2408.57   1
   2   2  -1 122529. 2578.45   1
  -2  -2   1 121593. 2564.86   1
  -2  -2   1 120866. 2548.40   1
   2  -2  -1 117407. 2484.91   1
  -2   2   1 122278. 2598.70   1
   2  -2   1 121684. 2568.04   1
   2  -2   1 122179. 2541.86   1
   2   2   1 121368. 2556.61   1
  -2   2  -1 118982. 2476.88   1
  -2  -2  -1 125415. 2643.94   1
  -2   2  -1 123303. 2602.96   1
   2   2   1 126873. 2683.13   1
  -2  -2  -1 120394. 2555.26   1
   0  -2  -3 54609.9 1195.60   1
   0   2  -3 45514.8 984.640   1
   0   2   3 46510.3 1085.96   1
   0   2  -3 53937.5 1163.10   1
   2   0  -4 180613. 3734.88   1
   2   0  -4 171679. 3597.49   1
  -2   0   4 165165. 3457.79   1
  -2   0   4 189060. 18535.8   1
  -2   0  -4 185388. 3852.38   1
   2   0   4 201078. 19724.9   1
  -2   0  -4 178834. 3757.87   1
   2   0   4 191930. 18821.1   1
   3   1  -2 220.830 47.9300   1
   3  -1  -2 248.320 52.8400   1
  -3  -1   2 187.450 40.1400   1
  -3   1   2 74.0900 39.3000   1
   3  -1  -2 193.030 41.9500   1
  -3  -1   2 226.680 47.7500   1
   3   1  -2 165.510 35.8200   1
  -3   1   2 192.350 42.0800   1
   3  -1   2 196.570 43.9000   1
   3   1   2 251.030 53.4800   1
   3  -1   2 204.820 45.5900   1
  -3   1  -2 248.900 52.4500   1
  -3  -1  -2 226.370 50.1900   1
   3   1   2 257.590 55.3000   1
  -3   1  -2 222.080 48.3100   1
  -3  -1  -2 230.240 49.2000   1
   1   2  -3 2199.70 187.570   1
  -1   2   3 2325.09 220.500   1
   1   2  -3 2157.89 203.790   1
  -1  -2   3 2277.47 191.950   1
   1   2   3 2725.88 195.470   1
  -1  -2  -3 2254.95 187.000   1
  -1   2  -3 1782.21 246.910   1
  -1   2  -3 2387.35 296.880   1
   1   2   3 2037.77 216.680   1
   1  -2   3 2204.44 230.900   1
  -1  -2  -3 2225.46 212.760   1
  -2  -2   2 35605.7 789.750   1
  -2  -2   2 36847.5 823.390   1
   2   2  -2 37390.2 821.420   1
  -2   2   2 35363.2 825.880   1
   2  -2  -2 34265.1 783.400   1
   2   2  -2 35724.0 798.620   1
   2  -2  -2 34695.6 749.310   1
  -2   2   2 32933.1 710.090   1
   0   0   5 82.5000 18.3800   1
   0   0  -5 85.0500 23.8900   1
   0   0  -5 97.1400 21.4000   1
  -2   2  -2 38069.7 851.880   1
   2  -2   2 39058.8 848.230   1
  -2   2  -2 35677.3 779.350   1
   2   2   2 35484.2 794.410   1
  -2  -2  -2 36472.4 833.920   1
  -2  -2  -2 34977.8 821.700   1
   2   2   2 38530.2 879.080   1
   2  -2   2 37782.7 847.850   1
  -3   0   3 32.8700 15.8400   1
   3   0  -3 20.6700 18.0100   1
  -3   0   3 -9.3100 29.9100   1
   3   0  -3 49.6800 16.1300   1
   3   0   3 -14.040 27.5300   1
   3   0   3 52.0400 16.1000   1
  -3   0  -3 -21.160 24.0200   1
  -2  -1   4 15506.8 1526.75   1
   2   1  -4 15148.0 1490.39   1
  -2   1   4 13224.5 886.060   1
   2  -1  -4 14521.5 965.170   1
   2   1  -4 13166.9 881.770   1
   2  -1  -4 14465.8 968.540   1
  -2  -1   4 15563.7 1624.56   1
  -2  -1  -4 14406.5 1253.79   1
   2   1   4 18445.9 2020.69   1
  -2  -1  -4 15209.8 1504.07   1
  -2   1  -4 14332.2 1198.88   1
   2   1   4 15519.2 1537.83   1
  -2   1  -4 15260.5 1506.81   1
   2  -1   4 16623.6 1697.15   1
   2  -1   4 16386.8 1625.31   1
  -1   0   5 35.5100 12.4600   1
  -1   0   5 28.0200 12.0500   1
  -1   0  -5 124.660 30.6000   1
   1   0   5 124.550 32.5100   1
   1   0   5 10.0000 13.7800   1
  -1   0  -5 25.1800 12.3200   1
   0  -1  -5 22036.8 574.840   1
   0   1  -5 24557.0 513.730   1
   0   1   5 27595.2 641.940   1
  -3  -1   3 148.420 34.5400   1
  -3   1   3 108.840 23.9800   1
  -3  -1   3 125.880 30.4600   1
   3  -1  -3 88.6700 22.6200   1
   3   1  -3 112.600 25.6600   1
   3  -1  -3 133.400 29.3500   1
  -3   1   3 198.580 44.6000   1
   3   1  -3 140.760 29.6500   1
   3  -1   3 189.580 39.7800   1
   3   1   3 127.730 31.4300   1
  -3  -1  -3 59.1400 18.0100   1
  -3   1  -3 38.7100 22.4000   1
   3  -1   3 115.730 30.2500   1
  -3   1  -3 150.720 36.4400   1
   3   1   3 56.4700 23.8500   1
  -3  -1  -3 95.2500 22.6600   1
   4   0   0 186293. 3900.00   1
  -4   0   0 187936. 3939.40   1
   4   0   0 176899. 3724.30   1
  -4   0   0 181327. 3814.87   1
   0   2   4 46591.1 1091.84   1
   0  -2  -4 49323.0 1099.29   1
   0   2  -4 48529.1 1033.68   1
   4   0  -1 15.5900 20.8600   1
   4   0  -1 39.8500 23.1800   1
  -4   0   1 50.6100 21.0800   1
  -4   0   1 68.3800 23.4100   1
   4   0   1 46.7400 27.7700   1
  -4   0  -1 114.420 32.8200   1
   4   0   1 -15.400 21.7500   1
  -4   0  -1 78.5700 22.7000   1
  -2  -2   3 1209.00 93.6800   1
   2  -2  -3 1109.89 101.710   1
   2   2  -3 890.980 71.3700   1
  -2  -2   3 882.820 78.8300   1
  -2   2   3 979.280 86.0000   1
   2  -2  -3 1207.13 140.520   1
   2   2  -3 972.820 81.0200   1
   2  -2   3 948.610 81.6300   1
   2  -2   3 1280.77 125.960   1
  -2   2  -3 990.230 76.6000   1
   2   2   3 1195.26 116.550   1
  -2  -2  -3 1037.01 90.3500   1
  -2  -2  -3 1052.86 82.5000   1
  -2   2  -3 1166.27 116.050   1
   2   2   3 1166.35 97.3600   1
  -3   2   0 -20.420 18.5500   1
  -3  -2   0 59.1100 18.8200   1
   3   2   0 -0.7800 30.9500   1
   3  -2   0 74.2500 22.3600   1
   3  -2   0 80.5600 26.2500   1
  -3   2   0 -55.830 42.4100   1
   3   2   0 -1.8700 25.3600   1
  -3  -2   0 72.5900 21.5000   1
  -1   1   5 1692.65 136.970   1
   1   1  -5 1713.59 168.400   1
  -1   1   5 1776.55 190.840   1
  -1  -1  -5 1563.68 144.660   1
   1   1   5 1814.47 167.840   1
   1  -1   5 2005.45 154.360   1
  -1   1  -5 1642.96 156.120   1
   1   1   5 1879.56 167.910   1
  -1  -1  -5 1521.43 129.100   1
  -1   1  -5 1349.21 131.450   1
   0   3   0 50.9200 11.8600   1
   0  -3   0 103.890 21.9500   1
   0   3   0 136.720 37.8300   1
   3   2  -1 3241.80 263.740   1
  -3  -2   1 3345.82 260.210   1
   3  -2  -1 3513.21 312.230   1
  -3   2   1 3317.88 256.170   1
  -3  -2   1 3561.55 366.140   1
   3  -2  -1 3193.78 238.570   1
   3   2  -1 3015.46 239.540   1
  -3   2   1 3349.59 266.260   1
   3  -2   1 3549.43 284.460   1
  -3  -2  -1 3051.49 282.200   1
  -3   2  -1 3069.39 228.620   1
  -3  -2  -1 3291.09 278.920   1
   3   2   1 3497.81 314.780   1
  -3   2  -1 3153.39 357.600   1
   3  -2   1 3460.86 268.150   1
   3   2   1 3212.87 278.950   1
   1   2  -4 391.040 45.3000   1
  -1   2   4 294.810 46.5000   1
   1   2  -4 397.660 47.0300   1
  -1   2  -4 436.040 58.4300   1
   1   2   4 519.370 42.5800   1
   1  -2   4 448.930 53.6400   1
   1   2   4 441.680 53.2200   1
  -1   2  -4 426.200 46.7000   1
  -1  -2  -4 708.610 96.2000   1
   0   3   1 22543.2 655.650   1
   0   3  -1 26278.8 566.830   1
   0   3  -1 23811.2 665.520   1
  -2   0   5 79.6000 19.3900   1
   2   0  -5 92.9500 22.3400   1
   2   0  -5 96.8400 25.9100   1
  -3   0   4 23188.7 534.700   1
  -3   0   4 23926.5 1067.76   1
   3   0  -4 21236.7 514.390   1
   3   0  -4 24933.7 560.030   1
   2   0   5 -30.610 21.7100   1
  -2   0  -5 -3.7900 16.9100   1
   2   0   5 102.220 30.0200   1
  -2   0  -5 75.4100 24.3800   1
   3   0   4 25720.1 1152.39   1
  -3   0  -4 26328.0 693.000   1
  -3   0  -4 24682.4 1226.60   1
   3   0   4 25249.1 1170.02   1
   4   1   0 278.180 64.0800   1
  -4   1   0 71.8300 24.2600   1
  -4  -1   0 -15.910 33.8500   1
  -4   1   0 37.6800 18.4900   1
   4  -1   0 9.49000 25.7800   1
   4   1   0 61.0600 21.4400   1
  -4  -1   0 53.7900 29.0100   1
   4  -1   0 -16.470 22.2700   1
  -1  -3   0 1423.14 163.740   1
   1   3   0 1501.61 193.950   1
  -1   3   0 2204.51 213.880   1
   1   3   0 1716.73 143.210   1
  -1  -3   0 2188.93 172.980   1
  -4   0   2 92436.1 1982.86   1
   4   0  -2 90003.9 1945.13   1
   4   0  -2 95824.8 2037.60   1
  -4   0   2 90338.4 1933.57   1
  -4   0  -2 92737.1 2009.91   1
   4   0   2 89133.5 1927.49   1
   4   0   2 92880.1 1990.49   1
  -4   0  -2 96106.4 2059.49   1
  -4   1   1 117091. 2481.90   1
  -4   1   1 116649. 2487.59   1
   4   1  -1 123234. 2610.76   1
  -4  -1   1 114575. 2429.63   1
  -4  -1   1 116740. 2493.15   1
   4  -1  -1 110680. 2357.37   1
   4   1  -1 114280. 2523.40   1
   4  -1  -1 122297. 2590.37   1
  -4   1  -1 113135. 2411.05   1
   4  -1   1 119236. 2529.82   1
  -4  -1  -1 118375. 2539.77   1
   4  -1   1 117539. 2502.70   1
   4   1   1 120162. 2557.10   1
  -4   1  -1 117507. 2497.75   1
  -1   3   1 152.640 53.9200   1
   1   3  -1 58.8000 20.7000   1
   1   3  -1 97.7900 26.1400   1
  -1  -3   1 71.0600 18.2300   1
  -1   3  -1 81.1100 28.9500   1
   1   3   1 122.370 32.1300   1
  -1  -3  -1 108.030 28.5300   1
  -1   3  -1 8.59000 10.9700   1
   1   3   1 15.7700 12.5100   1
  -1   3  -1 18.9700 11.4000   1
  -1  -3  -1 18.5200 14.2500   1
  -3   2   2 28051.7 620.530   1
   3   2  -2 28836.1 654.840   1
  -3  -2   2 31978.2 735.940   1
   3  -2  -2 29595.5 669.080   1
  -3   2   2 28903.4 700.730   1
   3   2  -2 28469.2 1292.51   1
   3  -2  -2 29173.0 678.990   1
  -3  -2   2 28785.8 1170.35   1
  -3  -2  -2 29967.1 715.580   1
   3  -2   2 30234.7 711.510   1
  -3   2  -2 28712.6 652.490   1
   3   2   2 28383.1 668.540   1
  -3  -2  -2 30030.6 701.730   1
   3   2   2 30303.5 715.670   1
  -3   2  -2 30486.6 711.180   1
   3  -2   2 30740.3 712.420   1
   0   3  -2 100458. 2186.57   1
   0  -3  -2 114508. 2396.75   1
   0   3  -2 113978. 2371.28   1
   0   3   2 109336. 2446.19   1
   0   3  -2 105092. 2352.04   1
  -2   1   5 4850.54 342.870   1
   2  -1  -5 5476.54 576.640   1
   2   1  -5 4955.66 404.540   1
   2  -1  -5 5075.46 431.500   1
   2   1  -5 4883.17 379.310   1
  -2  -1   5 5407.09 376.570   1
  -3  -1   4 3213.42 260.870   1
   3   1  -4 2744.23 229.960   1
  -3  -1   4 3130.43 259.020   1
  -3   1   4 2719.94 223.790   1
   3  -1  -4 2962.23 302.350   1
   3   1  -4 2439.18 206.550   1
   3  -1  -4 2946.85 284.100   1
  -3   1   4 2428.69 301.700   1
   2   1   5 5667.09 522.630   1
   2  -1   5 4934.53 539.400   1
   2   1   5 5288.87 477.580   1
  -2  -1  -5 5476.99 435.880   1
  -2  -1  -5 4856.88 501.660   1
  -2   1  -5 5684.37 573.820   1
  -2   1  -5 4309.74 624.020   1
   2  -1   5 5394.75 400.640   1
   3  -1   4 3289.62 289.660   1
   3  -1   4 2789.95 264.260   1
   3   1   4 3144.75 340.070   1
   3   1   4 3095.13 229.600   1
  -3   1  -4 2550.90 198.280   1
  -3  -1  -4 2637.24 240.540   1
  -3   1  -4 2802.06 273.920   1
  -3  -1  -4 2970.62 232.260   1
   4   1  -2 27152.6 631.950   1
  -4  -1   2 25458.1 597.090   1
   4  -1  -2 26502.3 620.400   1
  -4   1   2 24986.5 940.740   1
  -4  -1   2 25741.5 1017.77   1
   4   1  -2 26333.8 1348.33   1
   4  -1  -2 27099.2 1277.36   1
  -4   1   2 27470.7 656.530   1
   4   1   2 28672.4 1139.24   1
  -4  -1  -2 26367.9 655.310   1
  -4   1  -2 25753.0 621.090   1
  -4  -1  -2 26298.4 625.430   1
  -4   1  -2 25857.2 616.240   1
   4  -1   2 27380.4 1158.85   1
   4  -1   2 29760.1 1314.75   1
   4   1   2 25502.3 630.870   1
   1   3  -2 2198.78 285.190   1
  -1   3   2 2839.91 265.690   1
   1  -3  -2 2534.70 281.240   1
   1   3  -2 2550.65 195.150   1
  -1  -3   2 2911.82 248.620   1
  -2  -2   4 17026.7 1682.38   1
   2   2  -4 21912.6 490.130   1
  -2   2   4 20438.2 2029.49   1
   2   2  -4 20138.2 1989.73   1
   2  -2  -4 21443.6 517.140   1
  -2  -2   4 21895.7 1000.95   1
   2   2   4 26505.9 1321.15   1
  -2   2  -4 22428.7 537.990   1
   2  -2   4 25059.3 609.300   1
  -2   2  -4 23855.0 553.430   1
  -2  -2  -4 20293.8 2058.13   1
   2  -2   4 23304.6 552.760   1
   2   2   4 22685.0 577.020   1
  -2  -2  -4 20782.5 2054.50   1
  -1   0   6 1623.77 120.360   1
  -1   0   6 1468.43 115.640   1
   1   0   6 2179.57 194.310   1
  -1   0  -6 2224.24 180.760   1
  -1   0  -6 1800.74 162.500   1
   4   0  -3 111.410 37.2700   1
  -4   0   3 35.4100 20.4300   1
  -4   0   3 36.6100 19.0100   1
   4   0  -3 107.820 30.5500   1
  -4   0  -3 73.4900 26.2900   1
   4   0   3 -7.4300 37.9000   1
  -4   0  -3 81.8700 32.6300   1
   4   0   3 20.3800 26.3600   1
   2   3   0 98.4500 29.1800   1
  -2   3   0 21.3900 10.9300   1
  -2  -3   0 43.2000 18.5600   1
  -2  -3   0 88.3700 27.5100   1
   2   3   0 83.8200 30.0300   1
  -2   3   0 -5.2100 54.8000   1
   2  -3   0 61.6600 35.5100   1
   2  -3   0 17.6800 10.8800   1
   0   2   5 118028. 2621.15   1
   0  -2  -5 101400. 2687.13   1
   0   2  -5 117997. 2452.81   1
   3   2  -3 42444.2 962.210   1
   3  -2  -3 40636.9 897.170   1
   3  -2  -3 43266.7 971.930   1
  -3  -2   3 45053.7 1005.28   1
   3   2  -3 44868.7 981.040   1
  -3  -2   3 47563.5 1053.32   1
  -3   2   3 43420.1 947.370   1
   3  -2   3 46129.5 1031.59   1
  -3  -2  -3 44184.7 1021.07   1
   3  -2   3 46132.3 1019.66   1
  -3   2  -3 43232.8 967.890   1
   3   2   3 44239.0 999.070   1
  -3  -2  -3 45101.8 1015.85   1
   3   2   3 46326.1 1057.58   1
  -3   2  -3 43686.4 979.460   1
  -2  -3   1 710.070 58.3900   1
   2   3  -1 635.780 53.3600   1
  -2  -3   1 621.870 67.4700   1
   2   3  -1 518.720 56.6400   1
  -2   3   1 544.600 59.1500   1
   2  -3  -1 754.670 94.1700   1
   2  -3  -1 588.720 50.6300   1
   2  -3   1 775.150 92.6700   1
   2   3   1 716.970 62.1500   1
  -2  -3  -1 528.530 64.0300   1
   2  -3   1 735.440 92.5400   1
   2   3   1 770.070 69.3000   1
  -2   3  -1 738.940 64.0300   1
  -2   3  -1 585.840 52.1700   1
  -2  -3  -1 564.430 60.1800   1
   0   1   6 681.440 56.0900   1
   0  -1  -6 597.120 56.8700   1
   0   1  -6 399.050 59.1000   1
   0   3   3 14915.9 1477.83   1
   0   3  -3 13493.8 1052.23   1
   0   3   3 12586.1 1002.13   1
   0  -3  -3 11615.6 942.840   1
   0   3  -3 11414.3 943.600   1
   0   3  -3 13024.0 1079.12   1
  -1   2   5 699.710 63.0500   1
   1   2  -5 605.050 52.4600   1
   1   2  -5 564.160 55.1900   1
   1   2  -5 675.520 69.5800   1
   1  -2  -5 429.710 56.1500   1
  -1   2   5 774.120 77.8700   1
   1   2   5 506.690 45.9200   1
  -1   2  -5 658.200 64.4700   1
   1   2   5 648.330 55.7500   1
   1  -2   5 528.690 57.2800   1
  -1  -2  -5 638.210 66.5100   1
  -1   2  -5 586.100 54.6400   1
  -1  -2  -5 577.340 63.1000   1
  -3   0   5 42.5000 15.4500   1
   3   0  -5 52.4500 16.3900   1
   3   0  -5 28.5400 28.7900   1
  -3   0   5 69.8700 27.3900   1
  -1   1   6 104.690 29.7800   1
  -1   1   6 47.8000 16.9700   1
   1   1  -6 147.710 33.9200   1
   1  -1   6 23.5400 13.8900   1
  -1  -1  -6 54.1900 18.4300   1
   1   1   6 -25.140 23.3400   1
  -1  -1  -6 39.4800 15.6100   1
  -1   1  -6 38.0700 13.4300   1
   1   1   6 82.5900 27.6300   1
  -1   1  -6 28.6700 26.1400   1
  -4   1   3 68654.3 1512.64   1
   4   1  -3 65223.7 1407.11   1
  -4  -1   3 64439.4 1403.95   1
   4   1  -3 62082.8 1386.08   1
  -4   1   3 62951.6 1367.64   1
  -4  -1   3 62883.1 1382.74   1
   4  -1  -3 61268.9 1512.10   1
   4  -1  -3 64868.9 1407.69   1
  -3   0  -5 -43.080 29.3100   1
   3   0   5 112.320 32.9100   1
  -3   0  -5 54.8200 18.1100   1
  -4  -1  -3 64722.2 1418.36   1
   4   1   3 66681.9 1473.71   1
  -4   1  -3 65627.0 1437.20   1
   4  -1   3 64476.9 1410.57   1
   4  -1   3 66222.9 1516.60   1
   4   1   3 63071.7 1404.47   1
  -4   1  -3 64364.6 1429.51   1
  -4  -1  -3 66653.3 1496.97   1
  -1  -3   3 36.1100 15.8100   1
   1   3  -3 13.9200 16.5800   1
   1  -3  -3 45.8500 13.9900   1
  -1   3   3 134.140 36.8500   1
   1   3  -3 33.0000 20.8500   1
   1   3   3 -11.450 24.4000   1
  -1   3  -3 -27.150 28.5300   1
   1   3   3 36.0100 22.1900   1
  -1  -3  -3 63.0300 28.2900   1
  -1   3  -3 -8.7900 20.2200   1
  -1  -3  -3 52.8700 16.3900   1
  -2  -3   2 46263.1 1070.42   1
   2   3  -2 52968.3 1175.91   1
  -2   3   2 46303.6 1103.85   1
  -2  -3   2 51063.8 1112.28   1
   2   3  -2 52072.5 1144.78   1
   2  -3  -2 51319.6 1085.33   1
  -2  -3  -2 52957.0 1181.74   1
   2   3   2 56833.7 1308.01   1
  -2   3  -2 50689.6 1078.59   1
   2   3   2 50396.6 1105.50   1
   2  -3   2 47513.5 1089.23   1
  -2  -3  -2 52869.3 1208.61   1
  -2   3  -2 50071.8 1124.83   1
   4  -2   0 42661.5 966.390   1
  -4   2   0 44946.1 995.130   1
  -4  -2   0 44398.4 1024.60   1
   4  -2   0 42770.4 954.930   1
  -4  -2   0 44505.9 1008.46   1
   4   2   0 43483.0 985.720   1
  -4   2   0 45353.5 1043.57   1
   4   2   0 46910.9 1915.66   1
  -2   0   6 56356.4 1206.78   1
   2   0  -6 55945.3 1270.07   1
  -2   0  -6 73579.2 1568.11   1
   2   0   6 76609.4 1643.29   1
  -4   2   1 27122.6 622.520   1
  -4  -2   1 26356.2 1326.71   1
   4   2  -1 27035.3 641.280   1
  -4   2   1 28514.9 703.480   1
   4  -2  -1 26486.5 631.800   1
   4   2  -1 25322.0 1315.77   1
   4  -2  -1 25002.6 589.340   1
  -4  -2   1 26424.5 643.930   1
   4   2   1 27725.1 1171.81   1
  -4   2  -1 26277.7 615.670   1
  -4   2  -1 26555.9 647.780   1
   4   2   1 26620.4 645.130   1
  -4  -2  -1 26735.8 1483.08   1
  -4  -2  -1 26799.6 663.440   1
   4  -2   1 27968.9 667.110   1
   4  -2   1 27047.8 688.710   1
   3   1  -5 54130.0 1150.93   1
  -3  -1   5 54419.8 1213.47   1
   3   1  -5 50276.5 1129.48   1
   3  -1  -5 54932.6 1203.14   1
  -3   1   5 51908.1 1164.81   1
   3  -1  -5 52431.5 1176.59   1
   3  -1   5 57909.4 1299.57   1
   3  -1   5 56371.9 1758.00   1
   3   1   5 57151.9 1277.44   1
  -3   1  -5 59821.1 1304.20   1
  -3  -1  -5 55295.2 1219.30   1
  -3   1  -5 51974.1 1192.19   1
  -3  -1  -5 50929.7 1171.05   1
   3   1   5 59927.6 1354.86   1
  -4   0   4 27444.6 1108.34   1
   4   0  -4 31503.0 715.310   1
  -4   0   4 28693.1 669.570   1
   4   0  -4 26529.6 644.500   1
   4   0   4 34559.7 1480.61   1
  -4   0  -4 30440.7 715.600   1
  -4   0  -4 30845.2 1441.96   1
   4   0   4 30435.1 1176.68   1
  -5   0   0 -66.380 36.6800   1
  -5   0   0 153.910 35.3800   1
   5   0   0 2.49000 25.9900   1
   5   0   0 95.0100 39.9900   1
  -2  -2   5 11836.2 797.110   1
   2  -2  -5 13015.8 1090.73   1
   2   2  -5 13014.4 1153.50   1
  -2   2   5 11957.9 1291.65   1
   2   2  -5 13684.6 902.900   1
   3   2  -4 9024.16 758.190   1
  -3  -2   4 9746.16 881.760   1
   3  -2  -4 8858.84 607.090   1
   3  -2  -4 8857.46 602.760   1
  -3   2   4 8807.14 685.220   1
  -3  -2   4 10029.5 800.660   1
   3   2  -4 9808.03 769.890   1
   2   2   5 15808.3 1799.24   1
   2   2   5 14197.6 965.120   1
   2  -2   5 15225.5 1700.63   1
  -2  -2  -5 12720.0 1154.86   1
  -2   2  -5 14055.7 950.130   1
  -2   2  -5 13473.9 898.160   1
  -2  -2  -5 12398.1 863.250   1
  -3  -2  -4 9728.69 783.880   1
   3   2   4 10122.2 698.700   1
  -3   2  -4 9182.36 624.270   1
   3  -2   4 11348.5 963.910   1
   3  -2   4 8878.34 945.180   1
  -3   2  -4 8844.40 723.240   1
  -3  -2  -4 9602.98 882.500   1
   3   2   4 11089.2 798.290   1
  -5   0   1 71.0900 25.3500   1
   5   0  -1 -22.300 29.7000   1
   5   0  -1 98.9200 32.8700   1
  -5   0   1 92.2500 27.6100   1
   5   0   1 82.0100 30.6500   1
  -5   0  -1 26.2700 18.2100   1
  -5   0  -1 -7.4500 44.3200   1
   5   0   1 136.760 46.1400   1
  -2   1   6 6191.12 432.130   1
   2  -1  -6 5392.84 453.680   1
   2   1  -6 6668.63 449.750   1
  -2  -1   6 5935.39 426.740   1
   2   1  -6 7111.59 667.250   1
   4   2  -2 2669.46 221.910   1
  -4  -2   2 3247.05 263.690   1
  -4   2   2 2936.39 213.380   1
  -4   2   2 3025.21 233.490   1
  -4  -2   2 2859.26 216.060   1
   4   2  -2 3167.95 269.300   1
   4  -2  -2 3326.65 296.080   1
   4  -2  -2 2989.87 231.380   1
   2   1   6 6474.35 653.040   1
  -2  -1  -6 5963.13 550.910   1
   2   1   6 6069.96 655.880   1
  -2   1  -6 7026.54 555.910   1
  -2  -1  -6 5534.40 476.180   1
   2  -1   6 6197.25 451.610   1
  -2   1  -6 5668.88 490.790   1
   2  -1   6 5576.06 647.360   1
  -4   2  -2 2780.39 226.550   1
   4  -2   2 2829.92 276.960   1
  -4  -2  -2 2983.96 251.550   1
   4  -2   2 3085.78 269.220   1
   4   2   2 3255.28 258.420   1
   4   2   2 2427.02 263.650   1
  -4   2  -2 2583.23 225.650   1
  -4  -2  -2 2885.40 269.160   1
   0  -3  -4 96111.2 2049.38   1
   0   3  -4 114270. 2430.60   1
   0   3   4 120247. 2663.87   1
   0   3  -4 99699.1 2217.65   1
   0   3  -4 106401. 2244.08   1
   2   3  -3 12084.7 914.830   1
   2  -3  -3 12026.6 798.810   1
  -2  -3   3 13825.0 572.560   1
  -2  -3   3 11690.8 523.030   1
   2   3  -3 13301.6 871.640   1
  -2   3   3 10284.0 1255.87   1
  -2   3  -3 13121.5 643.030   1
   2   3   3 13396.9 1296.21   1
   2  -3   3 15953.3 1121.27   1
   2   3   3 15910.8 726.070   1
  -2   3  -3 12667.9 519.100   1
  -2  -3  -3 12223.6 746.010   1
   3   3   0 62634.5 2472.65   1
  -3  -3   0 61630.1 2439.92   1
   3  -3   0 59499.6 2315.13   1
  -3  -3   0 59431.4 2339.80   1
   3  -3   0 60217.3 2383.17   1
   3   3   0 64534.2 2542.86   1
  -3   3   0 63206.3 2455.47   1
  -3   3   0 61124.0 2427.54   1
  -3  -3   1 4089.26 480.000   1
   3   3  -1 4807.54 316.430   1
  -3   3   1 4597.68 245.870   1
   3   3  -1 5145.29 260.380   1
   3  -3  -1 4856.56 260.720   1
   3  -3  -1 5125.95 554.050   1
  -3   3   1 5057.81 289.030   1
  -3  -3   1 5291.10 344.450   1
  -3   3  -1 4625.95 265.190   1
   3  -3   1 5224.44 470.370   1
   3  -3   1 4928.25 342.620   1
  -3  -3  -1 4761.10 312.870   1
  -3   3  -1 5521.02 325.620   1
   3   3   1 4762.58 427.880   1
  -3  -3  -1 4073.76 464.510   1
  -4  -1   4 16683.3 870.960   1
   4  -1  -4 14096.7 598.050   1
   4  -1  -4 16485.8 676.750   1
   4   1  -4 16408.9 1182.38   1
  -4  -1   4 17465.5 962.760   1
  -4   1   4 16399.2 1078.12   1
  -4   1   4 15975.9 675.910   1
   4   1  -4 16362.3 665.830   1
   4   1   4 17621.6 740.580   1
  -4   1  -4 17330.8 925.020   1
  -4   1  -4 16036.9 922.910   1
  -4  -1  -4 17574.2 931.570   1
  -4  -1  -4 17915.7 1258.90   1
   4  -1   4 16393.8 945.170   1
   4   1   4 18067.8 919.170   1
   4  -1   4 17795.2 873.660   1
  -5  -1   0 6527.96 418.510   1
   5   1   0 6704.59 338.500   1
  -5   1   0 6629.61 459.070   1
   5  -1   0 6088.37 342.610   1
   5   1   0 6349.88 371.090   1
   5  -1   0 7094.96 454.570   1
  -5  -1   0 6689.44 469.640   1
  -5   1   0 5475.91 376.930   1
   1   3  -4 1071.14 118.660   1
  -1   3   4 1262.33 139.600   1
   1   3  -4 1067.41 114.520   1
  -1   3   4 1393.43 172.740   1
   1  -3  -4 1118.57 132.800   1
  -1  -3  -4 1414.77 185.020   1
   1   3   4 963.730 108.220   1
  -1   3  -4 1349.97 141.580   1
   1   3   4 1423.12 168.460   1
  -1  -3  -4 1117.71 131.150   1
  -1   3  -4 1134.61 128.090   1
   0   0  -7 170.970 28.3100   1
   0   0   7 56.7100 13.5600   1
   5   0  -2 38973.3 2141.85   1
   5   0  -2 33779.6 1903.02   1
  -5   0   2 34594.5 1834.17   1
  -5   0   2 31481.4 1690.57   1
   5   0   2 32028.1 1302.00   1
  -5   0  -2 32684.1 1330.90   1
  -5   0  -2 33875.2 1365.51   1
   5   0   2 33160.7 1775.51   1
   5   1  -1 27204.5 1103.46   1
  -5  -1   1 29551.2 1763.81   1
  -5   1   1 24392.7 1560.63   1
   5  -1  -1 27307.1 1109.72   1
   5  -1  -1 25316.2 1036.93   1
   5   1  -1 25736.9 1063.19   1
  -5   1   1 25852.3 1530.66   1
  -5  -1   1 23439.1 1667.32   1
   5   1   1 30575.6 1772.43   1
  -5   1  -1 25095.0 1027.09   1
  -5  -1  -1 25125.9 1583.70   1
  -5  -1  -1 26801.3 1091.30   1
   5   1   1 27295.0 1114.03   1
  -5   1  -1 24952.0 1022.72   1
   5  -1   1 28186.3 1497.83   1
   5  -1   1 25717.1 1052.85   1
   0   2   6 90178.8 6170.97   1
   0  -2  -6 84368.5 3328.49   1
   0   2  -6 112182. 7625.24   1
  -1   0   7 6.74000 7.64000   1
  -1   0   7 58.2200 15.1900   1
  -1   0  -7 64.0700 9.46000   1
   1   0   7 57.6000 16.1600   1
  -1   0  -7 -57.710 38.2600   1
   3  -3  -2 2115.15 282.910   1
  -3   3   2 1792.58 191.580   1
   3   3  -2 1604.64 179.690   1
  -3  -3   2 1836.09 200.530   1
   3  -3  -2 2119.87 234.260   1
  -3   3   2 1881.64 208.940   1
   3   3  -2 1633.85 174.470   1
  -3  -3   2 1736.31 225.170   1
   3  -3   2 1829.39 212.800   1
  -3  -3  -2 2024.61 223.200   1
   3   3   2 2063.94 223.490   1
   3  -3   2 2462.11 288.470   1
  -3   3  -2 1916.01 220.100   1
   3   3   2 1801.19 197.520   1
  -3   3  -2 1945.72 211.520   1
  -3  -3  -2 1713.53 228.970   1
  -1   2   6 210.010 31.5300   1
   1   2  -6 153.540 23.1800   1
  -1   2   6 251.240 35.2400   1
   1   2  -6 222.240 28.8300   1
   1  -2  -6 186.930 29.2900   1
   1   2  -6 200.520 24.1400   1
  -1  -2  -6 276.390 46.1600   1
  -1   2  -6 254.350 29.5100   1
  -1  -2  -6 202.220 33.4100   1
  -1   2  -6 583.870 94.7800   1
   1   2   6 197.570 32.0600   1
   1  -2   6 360.730 42.5100   1
   1   2   6 212.380 27.5800   1
  -4  -2   3 9783.21 510.970   1
   4  -2  -3 9681.83 543.510   1
   4   2  -3 9966.00 607.150   1
   4  -2  -3 7876.93 377.720   1
  -4   2   3 8371.07 984.100   1
  -4   2   3 9674.68 520.160   1
   4   2  -3 11148.7 645.090   1
  -4  -2   3 10426.0 557.470   1
  -4   2  -3 7839.66 833.780   1
  -4  -2  -3 10020.0 600.070   1
  -4  -2  -3 9895.99 665.920   1
  -4   2  -3 9347.51 544.980   1
   4   2   3 11097.8 605.600   1
   4  -2   3 9367.97 529.450   1
   4  -2   3 11041.7 584.290   1
   4   2   3 10097.5 683.090   1
   3   0  -6 405.100 52.3300   1
   3   0  -6 302.790 38.7800   1
  -3   0   6 240.990 28.6200   1
   3   0   6 246.670 30.0600   1
   3   0   6 213.270 39.2200   1
  -3   0  -6 273.510 37.9200   1
  -3   0  -6 280.240 35.2700   1
   0   1   7 137416. 9355.96   1
   0   1  -7 103227. 7092.88   1
   0  -1  -7 101809. 6971.77   1
   5   1  -2 1921.65 203.930   1
   5  -1  -2 1690.93 187.890   1
   5   1  -2 1756.25 186.220   1
  -5   1   2 1696.53 178.460   1
  -5   1   2 1655.59 193.240   1
  -5  -1   2 1811.10 209.000   1
   5  -1  -2 1890.94 200.340   1
  -5  -1   2 1918.89 205.210   1
  -5  -1  -2 1770.22 235.090   1
   5   1   2 2021.44 238.690   1
  -5   1  -2 1682.76 204.790   1
   5  -1   2 1718.58 183.130   1
   5  -1   2 1785.08 204.820   1
   5   1   2 1880.83 211.410   1
  -5   1  -2 1463.97 173.630   1
  -5  -1  -2 1756.41 208.230   1
   4   0  -5 140.170 26.0100   1
  -4   0   5 -15.300 42.0800   1
   4   0  -5 -34.300 39.1700   1
  -4   0   5 72.9000 17.3300   1
  -4   0  -5 10.5000 21.4800   1
   4   0   5 134.760 36.1500   1
   4   0   5 154.120 32.5700   1
  -4   0  -5 55.8100 26.8700   1
   5   0  -3 71.9300 26.4100   1
  -5   0   3 79.6300 30.2000   1
  -5   0   3 2.31000 23.8200   1
   5   0  -3 134.690 34.3600   1
  -2   3   4 58269.0 2343.57   1
  -2  -3   4 60631.3 2446.08   1
   2   3  -4 58797.2 2794.23   1
  -2  -3   4 60753.2 2389.56   1
   2   3  -4 59400.6 2324.85   1
   2  -3  -4 60224.4 2362.36   1
  -1   1   7 1839.87 195.800   1
  -1   1   7 2165.35 248.700   1
   1   1  -7 1641.04 193.810   1
  -2  -3  -4 53722.9 2775.32   1
  -2   3  -4 51873.9 2046.62   1
   2  -3   4 53929.1 2142.57   1
  -2   3  -4 53045.4 2089.47   1
   2   3   4 71896.1 2825.92   1
  -5   0  -3 134.160 26.4500   1
   5   0   3 50.7800 28.5500   1
   5   0   3 23.0400 32.6200   1
  -5   0  -3 -29.010 45.1700   1
  -1   1  -7 2294.13 253.520   1
   1  -1   7 2392.32 253.070   1
  -1   1  -7 1452.28 168.210   1
  -1  -1  -7 1818.99 198.280   1
   1   1   7 1638.31 200.040   1
  -1  -1  -7 1652.81 244.150   1
   3   2  -5 491.190 57.5400   1
  -3  -2   5 494.840 56.8600   1
  -3  -2   5 579.940 68.6100   1
   3  -2  -5 528.740 60.8400   1
   3  -2  -5 413.640 58.8600   1
  -3   2   5 305.400 40.0100   1
   3   2  -5 547.780 64.6900   1
   0   4   0 7357.75 296.420   1
   0   4   0 5959.54 478.030   1
   0  -4   0 7240.28 315.580   1
  -3  -2  -5 417.640 57.5700   1
   3  -2   5 519.080 66.7400   1
  -3  -2  -5 490.820 65.9000   1
  -3   2  -5 419.950 51.3900   1
   3   2   5 545.320 63.8800   1
   3  -2   5 429.410 50.0600   1
  -3   2  -5 412.200 49.1700   1
   3   2   5 367.300 46.0300   1
   3  -1  -6 6318.92 512.110   1
  -3   1   6 5103.69 612.330   1
   3   1  -6 6746.23 408.230   1
   3  -1  -6 6635.78 450.070   1
  -3  -1   6 6146.73 389.250   1
  -3  -1   6 7802.76 428.270   1
   3   1  -6 6569.79 338.060   1
   3  -1   6 5831.62 562.570   1
  -3   1  -6 6781.61 346.100   1
   3  -1   6 6283.62 296.340   1
  -3  -1  -6 5722.23 422.080   1
   3   1   6 6637.14 621.650   1
  -3  -1  -6 5618.27 358.650   1
  -3   1  -6 5484.71 521.020   1
   3   1   6 6427.07 586.820   1
   0   3   5 167.410 28.8900   1
   0   4  -1 135591. 9274.89   1
   0   4  -1 121233. 8291.48   1
   0   4   1 141193. 9663.87   1
   0  -4  -1 176155. 11968.9   1
   0   4  -1 199399. 13549.2   1
   0   4   1 199474. 13553.9   1
  -2   0   7 33.9800 16.5100   1
   2   0  -7 -63.570 41.7400   1
  -3  -3   3 132.120 21.8000   1
   3  -3  -3 249.110 28.9400   1
   3   3  -3 91.5900 16.4900   1
   3  -3  -3 274.150 39.3100   1
  -3   3   3 207.370 48.2700   1
   3   3  -3 190.050 25.2300   1
  -3  -3   3 139.900 21.5900   1
   3  -3   3 113.200 26.5900   1
  -3   3  -3 241.490 31.2500   1
   3  -3   3 121.980 22.2900   1
   3   3   3 176.520 25.0700   1
  -3   3  -3 200.040 24.6000   1
  -3  -3  -3 166.740 21.9100   1
  -3  -3  -3 126.330 25.5600   1
   3   3   3 174.990 29.8800   1
   2   0   7 57.2400 22.7600   1
   2   0   7 70.5900 17.5300   1
  -2   0  -7 -3.9200 15.5500   1
  -2   0  -7 -60.980 35.8600   1
  -1  -4   0 46.8700 13.4000   1
   1   4   0 -26.100 15.2500   1
  -1   4   0 169.320 41.8900   1
   1   4   0 80.5200 29.1200   1
   2  -2  -6 7923.89 460.770   1
   2   2  -6 8872.42 356.680   1
   2   2  -6 8662.98 484.230   1
  -2   2   6 8265.41 404.560   1
  -2  -2  -6 8011.49 670.990   1
   2   2   6 8282.45 566.000   1
  -2  -2  -6 8215.16 557.250   1
  -2   2  -6 8139.11 530.540   1
   2   2   6 9238.13 813.910   1
   2  -2   6 7932.85 533.320   1
  -2   2  -6 8801.31 371.650   1
   4   1  -5 10869.0 739.090   1
  -4  -1   5 14147.8 743.950   1
  -4   1   5 13193.1 572.130   1
   4  -1  -5 13694.3 570.000   1
   4   1  -5 13443.9 824.670   1
   4  -1  -5 12741.4 939.300   1
  -4  -1   5 15181.6 808.980   1
  -4   1   5 13176.5 831.350   1
   4  -1   5 13968.6 1003.86   1
  -4  -1  -5 12908.9 701.760   1
   4   1   5 14894.0 930.570   1
  -4  -1  -5 14742.3 719.220   1
  -4   1  -5 14535.7 778.330   1
   4  -1   5 13504.6 686.420   1
   4   1   5 15072.5 745.210   1
  -4   1  -5 13889.0 833.860   1
  -5   1   3 1855.16 231.870   1
   5   1  -3 1951.98 234.580   1
  -5   1   3 1887.50 198.880   1
  -5  -1   3 1933.26 204.020   1
   5  -1  -3 1754.42 206.740   1
   5  -1  -3 2174.75 258.980   1
  -5  -1   3 1989.98 214.070   1
   5   1  -3 2206.67 236.520   1
   5   1   3 1969.22 223.200   1
   5  -1   3 2240.83 244.770   1
   5  -1   3 1978.06 210.870   1
  -5   1  -3 2109.22 253.180   1
  -5   1  -3 1743.54 191.300   1
   5   1   3 2196.26 259.710   1
  -5  -1  -3 2145.99 237.800   1
  -5  -1  -3 1780.88 210.930   1
   1   3  -5 21.2000 10.9800   1
  -1   3   5 131.240 38.8800   1
   1   3  -5 44.6100 15.3100   1
  -1   3   5 70.4800 34.8300   1
   1  -3  -5 19.6200 14.9100   1
   1   3  -5 45.9000 19.9500   1
   1   3   5 73.6600 21.9300   1
  -1  -3  -5 -93.280 43.2700   1
   1   3   5 -14.460 40.1800   1
  -1   3  -5 -4.4300 25.7400   1
  -1   3  -5 -55.280 32.1100   1
  -1  -3  -5 -1.0400 26.0200   1
  -1  -4   1 1175.26 124.470   1
   1   4  -1 1014.21 107.770   1
  -1   4   1 815.030 105.590   1
   1   4  -1 816.960 92.4800   1
   1   4   1 1148.36 124.360   1
   1   4   1 758.170 96.3000   1
  -1   4  -1 762.370 104.780   1
  -1  -4  -1 1262.11 145.020   1
  -4  -2   4 30260.8 1750.53   1
   4   2  -4 33854.4 1345.83   1
   4  -2  -4 30478.2 1226.31   1
   4  -2  -4 29955.1 1205.95   1
  -4   2   4 26375.7 1407.51   1
  -4  -2   4 34044.0 1901.21   1
   4   2  -4 31499.0 1979.75   1
  -4   2   4 29874.4 1677.15   1
  -4   2  -4 30965.0 1247.79   1
   4  -2   4 33096.1 1333.15   1
   4   2   4 34239.7 1393.13   1
  -4  -2  -4 30097.6 1849.10   1
  -4  -2  -4 29690.7 1789.66   1
   4  -2   4 31129.0 1766.32   1
  -4   2  -4 33742.2 1907.50   1
   4   2   4 35193.3 1876.37   1
  -5  -2   0 141.620 27.6800   1
  -5   2   0 195.120 33.6800   1
   5  -2   0 193.890 26.3400   1
   5  -2   0 33.6200 21.5700   1
  -5  -2   0 55.4700 19.2100   1
  -5   2   0 -7.6600 30.7800   1
   5   2   0 151.210 38.0500   1
   0   4  -2 103.780 12.5200   1
   0   4   2 73.0500 10.9000   1
   0   4   2 102.160 53.0600   1
   0   4  -2 77.3200 30.5800   1
   0   4  -2 134.530 32.5300   1
   0  -4  -2 87.8300 13.7300   1
  -2   1   7 33378.5 1350.89   1
   2  -1  -7 34992.9 2099.12   1
   2   1  -7 32334.0 1320.14   1
  -2  -1  -7 33736.2 1390.08   1
  -2   1  -7 40351.4 1583.27   1
   2   1   7 42584.0 1699.31   1
  -2  -1  -7 40284.5 1597.35   1
   2  -1   7 38865.0 1548.50   1
   2   1   7 51129.9 2061.58   1
  -2   1  -7 31959.3 1324.56   1
  -4   3   0 31.5500 14.4000   1
  -4  -3   0 8.90000 17.2500   1
   4   3   0 -58.480 35.4100   1
   4  -3   0 92.3700 27.7100   1
   4  -3   0 -10.580 20.3800   1
   4   3   0 73.6700 17.5800   1
  -4  -3   0 -11.380 36.4800   1
  -4   3   0 27.2700 40.8600   1
  -5  -2   1 10677.4 592.070   1
  -5  -2   1 9361.45 666.870   1
  -5   2   1 10481.9 509.350   1
   5  -2  -1 9510.93 421.270   1
   5  -2  -1 9453.15 800.700   1
  -5   2   1 11499.6 760.460   1
   5   2  -1 11141.7 615.050   1
  -5  -2  -1 10034.3 649.830   1
  -5   2  -1 9507.13 596.740   1
   5   2   1 11916.6 688.090   1
   5  -2   1 10987.4 776.200   1
   5  -2   1 10177.0 653.530   1
   5   2   1 9883.61 730.370   1
  -5  -2  -1 10064.0 676.630   1
  -5   2  -1 9966.07 779.940   1
   1  -4  -2 144.620 17.9000   1
  -1  -4   2 71.3100 14.6400   1
   1   4  -2 74.0600 26.6300   1
   1  -4  -2 166.930 19.4900   1
  -1   4   2 150.550 35.3800   1
   1   4  -2 112.870 16.6400   1
   1   4   2 246.050 29.4200   1
  -1   4  -2 143.350 16.4100   1
  -1  -4  -2 138.870 21.5000   1
   1   4   2 128.230 35.6400   1
  -1   4  -2 148.860 29.6000   1
  -1   4  -2 101.080 12.4200   1
   4   3  -1 8804.20 614.270   1
  -4   3   1 8748.02 473.830   1
  -4   3   1 9618.90 559.690   1
  -4  -3   1 8357.05 695.990   1
   4  -3  -1 8957.61 813.790   1
   4  -3  -1 9810.56 544.690   1
  -4  -3   1 9368.13 578.470   1
   4   3  -1 8826.25 531.380   1
   4   3   1 12166.4 754.640   1
  -4   3  -1 10135.2 539.500   1
  -4  -3  -1 9234.31 624.580   1
   4   3   1 8895.84 663.970   1
   4  -3   1 10677.9 613.090   1
   4  -3   1 10261.3 783.190   1
  -4   3  -1 9945.62 631.870   1
  -4  -3  -1 8240.62 718.310   1
   5   0  -4 26589.5 1622.74   1
   5   0  -4 26048.2 1526.34   1
  -5   0   4 24726.5 1668.57   1
  -5   0   4 26262.6 1408.63   1
  -5   0  -4 32397.0 1934.44   1
   5   0   4 30394.8 1451.38   1
   5   0   4 28628.5 1470.86   1
  -5   0  -4 26226.9 1590.78   1
   2   4   0 4081.39 473.040   1
  -2  -4   0 5273.74 352.790   1
  -2  -4   0 5468.94 364.230   1
   2   4   0 5267.10 310.770   1
  -2   4   0 4753.98 308.970   1
   0   2  -7 26951.1 1057.80   1
   0   2  -7 28594.6 1112.82   1
   0  -2  -7 25579.8 1727.90   1
   0   2   7 28991.5 1267.43   1
   5  -2  -2 14217.0 738.410   1
   5   2  -2 16942.5 987.950   1
  -5   2   2 14336.4 784.940   1
   5  -2  -2 14048.4 1067.59   1
  -5   2   2 15525.3 680.020   1
  -5  -2   2 15729.5 809.790   1
   5   2  -2 15653.4 916.660   1
  -5  -2   2 14062.7 808.050   1
   5  -2   2 16080.6 929.400   1
  -5  -2  -2 15991.7 1125.44   1
  -5   2  -2 12683.9 847.630   1
   5  -2   2 15552.4 662.560   1
   5   2   2 18032.1 1196.30   1
   5   2   2 14952.6 1107.95   1
  -5  -2  -2 14888.2 854.120   1
  -5   2  -2 15703.2 673.030   1
   2   3  -5 1007.67 112.580   1
   2  -3  -5 990.060 113.740   1
   2   3  -5 1048.95 116.530   1
  -2   3   5 1017.38 113.760   1
  -3  -3   4 8983.63 677.740   1
   3  -3  -4 7511.88 327.750   1
   3   3  -4 7364.15 453.200   1
   3  -3  -4 8236.47 720.240   1
  -3  -3   4 7192.77 417.200   1
   3   3  -4 7546.46 388.280   1
  -3   3   4 7987.83 465.700   1
  -2  -3  -5 1004.60 115.410   1
   2   3   5 1152.20 132.510   1
  -2   3  -5 952.430 109.790   1
   2  -3   5 946.870 124.600   1
  -2   3  -5 653.970 151.420   1
  -2  -3  -5 955.760 115.310   1
   2   3   5 1467.52 175.260   1
  -2  -4   1 35351.7 1400.14   1
  -2  -4   1 34074.5 2082.29   1
   2   4  -1 36755.1 1886.31   1
  -2   4   1 30515.1 2051.25   1
   2   4  -1 37065.1 1508.81   1
   3  -3   4 9885.50 597.330   1
   3  -3   4 7275.07 802.740   1
   3   3   4 9105.07 416.970   1
  -3   3  -4 8016.93 621.750   1
  -3  -3  -4 6882.83 613.080   1
  -3  -3  -4 7574.92 460.760   1
  -3   3  -4 7217.97 448.890   1
  -2  -4  -1 134.360 46.7400   1
  -4  -3   2 84959.7 3342.66   1
  -4   3   2 65112.9 2602.43   1
  -4   3   2 80753.7 3140.89   1
  -4  -3   2 80994.9 3181.86   1
   4   3  -2 81119.7 3722.28   1
   4  -3  -2 77404.1 3048.34   1
   4   3  -2 67008.6 2637.67   1
   4  -3   2 79272.8 3119.93   1
  -4  -3  -2 83130.8 3288.81   1
  -4   3  -2 76329.3 2988.80   1
   4   3   2 81959.4 3295.61   1
  -4   3  -2 67810.4 2685.06   1
   4  -3   2 80683.6 3147.48   1
   4   3   2 82862.1 3270.19   1
  -4  -3  -2 83051.4 3270.12   1
   0   0   8 221.600 26.0300   1
   0   0  -8 164.530 32.0500   1
   0   4  -3 834.350 93.8700   1
   0   4   3 1047.06 115.840   1
   0   4  -3 1029.57 130.630   1
   0  -4  -3 1046.73 113.410   1
   0   4  -3 1072.91 110.340   1
  -1   2   7 103.900 22.4800   1
   1  -2  -7 168.770 32.2000   1
   1   2  -7 41.5900 15.3500   1
  -1   2   7 66.6900 22.6500   1
   5  -1  -4 3401.69 349.800   1
   5   1  -4 4175.89 391.130   1
   5  -1  -4 3796.51 309.910   1
  -5  -1   4 4211.01 254.810   1
  -5   1   4 3730.80 302.580   1
  -5  -1   4 4156.61 358.190   1
   5   1  -4 3384.77 296.870   1
  -5   1   4 3868.13 309.600   1
   1  -2   7 13.3900 11.7900   1
  -1   2  -7 223.460 35.0600   1
  -1  -2  -7 -4.8900 36.5900   1
  -1  -2  -7 33.3800 18.0100   1
   1   2   7 -4.0800 31.7300   1
  -1   2  -7 43.6600 10.2000   1
   5   1   4 4055.97 312.820   1
  -5   1  -4 3747.50 290.100   1
  -5  -1  -4 4056.88 373.370   1
  -5  -1  -4 4096.75 322.870   1
   5   1   4 4652.31 335.930   1
  -5   1  -4 4564.10 385.580   1
   5  -1   4 4007.62 325.570   1
   5  -1   4 4453.96 210.880   1
   4   0  -6 69674.1 2756.40   1
   4   0  -6 85675.7 3335.62   1
  -4   0   6 74352.9 2911.75   1
  -4   0   6 80971.1 3185.54   1
  -4   0  -6 84916.1 3323.80   1
   4   0   6 92937.3 6658.75   1
   4   0   6 92608.1 6339.05   1
  -4   0  -6 77311.0 3078.08   1
   6   0   0 1527.00 189.340   1
   6   0   0 1581.93 181.910   1
  -6   0   0 1659.16 185.760   1
  -3   0   7 -0.2700 18.8800   1
   3   0  -7 30.2400 21.7100   1
   3   0  -7 109.180 30.2900   1
   3   0   7 10.5100 19.9000   1
  -3   0  -7 -6.4600 20.0800   1
  -3   0  -7 58.0300 20.3200   1
   3   0   7 -37.010 50.4600   1
  -1   0   8 1570.88 179.820   1
  -1   0   8 1743.73 191.710   1
   1   0   8 1328.00 184.280   1
  -1   0  -8 1327.93 158.210   1
  -1   0  -8 1477.72 181.680   1
  -1   4   3 954.410 113.650   1
   1   4  -3 877.230 95.5200   1
  -1   4   3 1160.92 139.050   1
   1  -4  -3 1055.64 121.060   1
   1   4  -3 1116.21 115.850   1
  -1   4  -3 958.890 103.580   1
   1   4   3 1272.37 135.370   1
  -1   4  -3 1201.39 129.500   1
  -1  -4  -3 1029.60 120.430   1
  -1   4  -3 1034.52 109.600   1
   3  -2  -6 652.790 74.5300   1
  -3  -2   6 581.290 69.0900   1
   3   2  -6 574.120 66.0800   1
   3   2  -6 627.420 76.3300   1
  -3   2   6 609.820 71.5400   1
   3  -2  -6 637.270 86.1200   1
  -3  -2   6 554.480 60.8000   1
  -6   0   1 114.140 25.1300   1
  -6   0   1 76.0200 18.0300   1
   6   0  -1 -67.140 47.0300   1
   3   2   6 577.350 67.3200   1
   3   2   6 574.360 63.7800   1
  -3  -2  -6 616.860 78.6300   1
  -3   2  -6 678.110 81.3100   1
  -3  -2  -6 520.910 67.0400   1
   3  -2   6 459.890 55.1300   1
   3  -2   6 706.520 80.5100   1
  -3   2  -6 484.840 67.2000   1
   6   0   1 119.020 38.1500   1
   6   0   1 -39.960 32.3400   1
  -6   0  -1 129.870 47.1000   1
   2   4  -2 2903.03 233.330   1
  -2   4   2 2834.10 307.690   1
  -2  -4   2 2436.68 289.300   1
   2  -4  -2 2432.53 266.100   1
   2   4  -2 3395.48 281.320   1
   2  -4  -2 2337.04 277.520   1
  -2  -4   2 3918.22 307.250   1
   0   3  -6 10795.1 584.810   1
   0   3  -6 9952.04 611.810   1
   0  -3  -6 9431.35 589.070   1
   0   3  -6 10013.0 686.030   1
   0   3   6 10644.0 492.520   1
   0   1   8 21762.3 1086.99   1
   0   1  -8 19647.0 1317.41   1
   0  -1  -8 17119.5 1003.96   1
  -4  -2   5 65674.1 2594.58   1
   4  -2  -5 59996.5 2372.58   1
   4   2  -5 58064.4 2304.77   1
   4  -2  -5 53890.2 2131.61   1
  -4   2   5 49068.1 2013.73   1
   4   2  -5 67139.6 2625.54   1
  -4   2   5 60685.0 2392.33   1
  -4  -2   5 64646.3 2540.34   1
  -4  -2  -5 60295.8 3272.11   1
  -4   2  -5 60586.1 2405.49   1
   4   2   5 70211.4 3439.39   1
   4  -2   5 67293.8 2658.35   1
   4  -2   5 59956.3 3035.83   1
  -4   2  -5 62573.3 2468.23   1
   4   2   5 62304.9 2552.43   1
  -4  -2  -5 65110.1 3271.25   1
   5   2  -3 17290.3 719.970   1
  -5   2   3 17537.7 1081.16   1
   5  -2  -3 12648.3 620.070   1
   5   2  -3 17514.8 1102.59   1
   5  -2  -3 15095.7 823.550   1
  -5  -2   3 16206.5 921.560   1
  -5   2   3 15576.0 815.320   1
  -5  -2   3 16191.7 861.420   1
  -5  -2  -3 15238.2 899.970   1
  -5   2  -3 15595.0 744.380   1
  -5  -2  -3 16321.5 1225.25   1
  -5   2  -3 15199.3 1145.20   1
   5   2   3 18782.9 1122.04   1
   5  -2   3 18558.9 1093.62   1
   5  -2   3 14706.5 852.190   1
   5   2   3 17366.0 747.020   1
   4  -1  -6 1843.16 210.600   1
  -4   1   6 1364.37 150.540   1
  -4  -1   6 1638.59 173.050   1
  -4  -1   6 1506.95 164.280   1
  -4   1   6 1389.29 151.620   1
   4   1  -6 1738.36 200.000   1
   4  -1  -6 1471.55 173.550   1
   4   1  -6 1587.62 182.280   1
  -4   1  -6 1529.11 164.440   1
  -4  -1  -6 1478.88 179.040   1
   4   1   6 1443.46 150.220   1
   4  -1   6 1414.95 152.200   1
  -4  -1  -6 1550.51 181.490   1
  -4   1  -6 1327.53 154.660   1
   4   1   6 1751.20 187.790   1
   4  -1   6 1553.64 169.060   1
   6   1   0 -15.260 51.0100   1
  -6   1   0 -17.920 39.6500   1
   6   1   0 143.720 33.3800   1
   6  -1   0 188.200 53.6800   1
   6  -1   0 51.5800 36.1100   1
  -6   1   0 111.740 31.5200   1
  -6  -1   0 105.400 32.8200   1
   3  -1  -7 8126.28 593.660   1
   3   1  -7 7148.15 414.510   1
  -3   1   7 7571.09 464.940   1
   3   1  -7 8365.02 340.060   1
   3  -1  -7 8076.82 641.060   1
  -3  -1   7 8427.24 448.330   1
  -1   3   6 717.850 85.0900   1
   1   3  -6 397.140 49.1000   1
   1   3  -6 468.480 54.5800   1
   1   3  -6 515.950 61.1200   1
   1  -3  -6 424.370 54.2200   1
  -1   3   6 655.660 86.0900   1
   3  -1   7 7418.00 383.740   1
  -3  -1  -7 6802.68 452.270   1
   3   1   7 7335.69 810.060   1
   3   1   7 7213.60 751.860   1
  -3  -1  -7 6729.35 377.780   1
   3  -1   7 8579.56 478.250   1
  -3   1  -7 9105.16 451.040   1
  -3   1  -7 6357.34 398.160   1
  -1   3  -6 437.050 51.1400   1
   1   3   6 261.650 35.6600   1
  -1  -3  -6 366.520 50.6200   1
  -1   3  -6 404.230 55.0700   1
  -1  -3  -6 442.410 57.5100   1
   1   3   6 413.280 51.2900   1
   4  -3  -3 9026.40 574.810   1
   4   3  -3 9110.87 619.770   1
  -4   3   3 7934.68 459.950   1
   4   3  -3 7402.50 520.720   1
   4  -3  -3 8068.79 700.560   1
  -4  -3   3 7219.38 610.380   1
  -4  -3   3 8951.63 499.440   1
  -4   3   3 8268.30 491.690   1
  -4   3  -3 8635.43 570.730   1
   4   3   3 8188.57 835.310   1
  -4  -3  -3 7094.11 637.820   1
  -4  -3  -3 8171.96 551.580   1
   4   3   3 8921.24 434.840   1
   4  -3   3 9178.34 527.870   1
   4  -3   3 9682.43 651.010   1
  -4   3  -3 8082.28 468.610   1
   6   0  -2 10112.6 566.790   1
   6   0  -2 8769.15 479.240   1
  -6   0   2 10852.6 547.450   1
  -6   0   2 8750.04 560.390   1
   6   0   2 10320.6 727.460   1
  -6   0  -2 8768.50 614.860   1
  -6   0  -2 10084.7 561.300   1
   6   0   2 10464.9 636.570   1
  -1   1   8 54.9200 12.3800   1
  -1   1   8 23.0100 17.8500   1
   1  -1  -8 49.4500 29.8500   1
  -1   1  -8 27.2700 8.50000   1
   1   1   8 -8.6700 24.7700   1
   1  -1   8 18.5100 13.3400   1
  -1   1  -8 97.5500 30.7900   1
  -1  -1  -8 38.3800 20.8000   1
  -1  -1  -8 32.7600 11.1900   1
  -6   1   1 14031.4 923.790   1
  -6  -1   1 12974.9 1039.07   1
  -6  -1   1 15647.2 855.460   1
   6  -1  -1 14636.6 948.880   1
  -6   1   1 15304.0 1205.81   1
   6   1  -1 16551.3 841.060   1
   6   1   1 17768.3 974.030   1
   6  -1   1 17460.5 986.690   1
   6  -1   1 15838.8 902.610   1
  -6  -1  -1 14273.8 1107.54   1
  -6   1  -1 13840.5 911.510   1
  -6   1  -1 15244.9 1125.01   1
   6   1   1 17143.8 1078.61   1
  -6  -1  -1 16798.1 1007.45   1
   2   2  -7 3967.93 287.560   1
  -2   2   7 5829.32 281.350   1
   2   2  -7 6198.92 391.080   1
   2  -2  -7 5479.92 324.650   1
  -2  -2  -7 5560.77 353.330   1
  -2   2  -7 5294.21 330.400   1
   2   2   7 6097.07 595.220   1
   2  -2   7 5825.53 365.480   1
  -2   2  -7 6490.99 339.780   1
   2   2   7 4934.19 546.640   1
  -2  -2  -7 5444.14 359.510   1
  -5   0   5 -9.1400 41.1300   1
   5   0  -5 11.9300 28.0300   1
   5   0  -5 26.6300 28.6100   1
  -5   0   5 151.310 22.8800   1
  -5   0  -5 53.5000 30.8600   1
  -5   0  -5 61.5100 24.8300   1
   5   0   5 -17.920 50.0300   1
   5   0   5 99.3200 22.9800   1
   0  -4  -4 271.420 38.6100   1
   0   4  -4 269.050 33.2600   1
   0   4   4 246.710 48.8800   1
   0   4  -4 258.050 37.8600   1
   0   4  -4 -19.500 43.1000   1
  -2   0   8 14143.2 570.810   1
   2   0  -8 15395.1 979.870   1
  -2   0   8 17293.8 928.180   1
   2   4  -3 17728.8 744.240   1
   2   4  -3 18695.3 1174.54   1
   2  -4  -3 14850.3 592.590   1
  -2   4   3 16481.8 988.090   1
   2  -4  -3 15637.9 823.060   1
  -2  -4   3 17477.5 717.390   1
  -2   0  -8 21946.7 1118.44   1
  -2   0  -8 16730.4 1047.98   1
   2   0   8 18395.8 756.200   1
  -2   4  -3 17401.4 881.130   1
   2  -4   3 12930.5 1094.44   1
   2   4   3 21830.9 1151.40   1
  -2  -4  -3 18394.1 1140.18   1
  -2   4  -3 16064.5 645.090   1
   2   4   3 14517.7 757.580   1
  -2  -4  -3 16859.3 1115.76   1
   3   4   0 -60.180 46.2500   1
  -3  -4   0 -64.900 50.2200   1
  -3   4   0 25.6000 7.55000   1
  -3  -4   0 55.5700 14.5100   1
   3   4   0 -10.140 33.2200   1
   3  -4   0 92.7100 38.7700   1
  -3   4   0 -132.69 80.3400   1
   3   3  -5 4179.30 373.790   1
   3   3  -5 4405.55 252.870   1
  -3   3   5 4537.77 261.160   1
  -3  -3   5 4761.97 304.900   1
   3  -3  -5 5703.86 355.240   1
  -3  -3  -5 3962.69 510.020   1
   3   3   5 4654.79 273.420   1
  -3   3  -5 4268.00 279.230   1
   3  -3   5 5260.91 351.220   1
   3  -3   5 4658.53 310.740   1
   3   3   5 5034.87 356.350   1
  -3   3  -5 4296.16 310.730   1
  -3  -3  -5 4372.72 298.430   1
  -3  -4   1 7736.41 532.780   1
   3   4  -1 7820.40 434.930   1
   3  -4  -1 6389.53 380.830   1
   3  -4  -1 7516.01 619.270   1
  -3   4   1 6816.20 424.940   1
   3   4  -1 6663.92 553.900   1
  -3  -4   1 6384.18 381.800   1
  -3   4  -1 7352.53 410.180   1
   3   4   1 7224.96 619.770   1
  -3  -4  -1 6837.68 437.870   1
   3  -4   1 7376.99 597.400   1
   3   4   1 7741.75 444.500   1
  -3  -4  -1 8328.83 570.270   1
  -3   4  -1 7047.87 337.300   1
   6   1  -2 7805.34 496.220   1
   6   1  -2 7365.23 408.780   1
  -6   1   2 6266.75 397.330   1
  -6   1   2 7817.13 548.640   1
   6  -1  -2 6477.75 468.820   1
   6  -1  -2 7819.65 496.660   1
  -6  -1   2 6685.25 550.620   1
  -6  -1   2 7338.14 442.660   1
  -6   1  -2 5484.68 396.960   1
  -6  -1  -2 8232.61 566.780   1
  -6   1  -2 6885.80 516.100   1
   6   1   2 7792.15 421.390   1
   6  -1   2 6624.85 464.920   1
   6   1   2 7742.67 548.040   1
   6  -1   2 7395.10 527.000   1
  -6  -1  -2 6626.50 516.020   1
  -1   4   4 35.0600 41.5800   1
   1   4  -4 68.3900 16.4000   1
  -1   4   4 148.600 41.8000   1
   1  -4  -4 37.0000 9.71000   1
   1   4  -4 111.630 16.0000   1
   1   4   4 60.5100 26.9200   1
  -1   4  -4 -30.380 39.7800   1
   1   4   4 -9.9400 27.6900   1
  -1   4  -4 52.7800 11.7500   1
  -1  -4  -4 47.8000 11.7100   1
  -1   4  -4 57.0200 12.6200   1
  -5  -1   5 23417.6 1575.10   1
  -5   1   5 22947.6 1551.87   1
  -5  -1   5 26651.1 1546.63   1
   5   1  -5 24017.3 1118.20   1
  -5   1   5 20331.3 1153.26   1
   5  -1  -5 23566.1 1105.31   1
   5  -1  -5 27042.5 1794.08   1
   5   1  -5 23954.5 1700.94   1
   5   1   5 27368.5 1471.82   1
  -5   1  -5 23618.3 1342.41   1
  -5  -1  -5 28068.2 1838.23   1
  -5  -1  -5 26156.3 1630.03   1
  -5   1  -5 29888.8 1746.65   1
   5   1   5 26520.7 1267.29   1
   5  -1   5 24318.0 1387.05   1
   5  -1   5 25503.0 1468.62   1
  -6   0   3 -36.850 68.8600   1
  -6   0   3 -15.370 46.7000   1
   6   0  -3 33.5500 25.9800   1
   6   0  -3 -105.71 61.1000   1
   2   3  -6 8701.58 472.750   1
  -2   3   6 9997.81 566.990   1
   2  -3  -6 8625.38 535.010   1
   2   3  -6 9993.66 677.160   1
  -6   0  -3 35.4300 18.1700   1
  -6   0  -3 -63.020 52.2200   1
   6   0   3 63.6900 38.4600   1
   6   0   3 -2.1100 49.2800   1
   2   3   6 8529.83 598.430   1
  -2  -3  -6 8863.64 634.420   1
   2   3   6 9676.75 851.310   1
  -2  -3  -6 8504.61 673.730   1
  -2   3  -6 8518.19 503.420   1
  -2   3  -6 10313.3 595.720   1
   2  -3   6 11237.2 782.000   1
  -2   1   8 19166.5 1071.12   1
  -2   1   8 16592.8 1107.23   1
   2   1  -8 17059.6 1149.66   1
   2  -1  -8 14634.8 1001.87   1
   2  -1   8 15486.7 911.140   1
  -2   1  -8 15529.3 1030.78   1
  -2  -1  -8 16124.7 1075.56   1
   2   1   8 17184.9 828.870   1
  -2   1  -8 17391.1 807.680   1
  -2  -1  -8 17742.8 835.970   1
   2   1   8 19624.1 1147.50   1
  -5  -2   4 11733.5 811.860   1
  -5   2   4 10944.9 690.390   1
  -5  -2   4 11585.7 653.570   1
   5  -2  -4 10479.7 747.950   1
   5   2  -4 12003.6 829.310   1
   5   2  -4 12131.1 637.050   1
   5  -2  -4 11905.1 883.660   1
  -5   2   4 10789.7 681.950   1
  -5  -2  -4 11259.4 738.390   1
  -5   2  -4 10356.1 671.290   1
   5   2   4 11320.6 683.210   1
   5  -2   4 11992.8 625.020   1
   5  -2   4 10880.9 697.450   1
  -5   2  -4 11878.7 986.290   1
  -5  -2  -4 11026.0 694.980   1
   5   2   4 11303.6 1186.06   1
  -3  -4   2 279.110 35.5000   1
  -3   4   2 536.210 64.6000   1
   3  -4  -2 15.8700 42.3600   1
   3  -4  -2 230.650 24.6700   1
   3   4  -2 158.340 20.2500   1
  -3  -4   2 245.690 28.4800   1
   3   4  -2 227.830 25.1500   1
   3   4   2 310.800 37.8100   1
  -3  -4  -2 213.200 36.6100   1
  -3   4  -2 246.280 22.7500   1
   3   4   2 302.240 31.3300   1
   3  -4   2 370.880 40.7700   1
  -3   4  -2 313.080 42.6000   1
  -3  -4  -2 327.040 35.1600   1
   4   3  -4 53806.6 2489.28   1
   4  -3  -4 46802.0 2169.36   1
  -4  -3   4 47403.1 2245.37   1
  -4  -3   4 57503.5 2645.64   1
   4  -3  -4 55151.6 2529.15   1
   4   3  -4 51934.3 2382.57   1
  -4   3   4 50301.8 2966.81   1
  -4  -3  -4 55633.4 3189.25   1
   4  -3   4 53482.1 2469.67   1
   4   3   4 59152.4 2742.24   1
   4  -3   4 55937.1 2572.75   1
   4   3   4 61180.7 3472.57   1
  -4   3  -4 54130.3 2491.12   1
  -4  -3  -4 55710.7 2578.85   1
  -4   3  -4 45435.3 2103.48   1
  -5   3   0 24154.9 1537.35   1
   5  -3   0 28180.3 1654.28   1
  -5  -3   0 22320.3 1622.18   1
   5   3   0 22764.0 1086.69   1
   5  -3   0 24022.3 1641.21   1
  -5  -3   0 22614.0 1626.40   1
  -5   3   0 25879.7 1473.51   1
  -5  -3   1 2481.09 218.380   1
   5   3  -1 2338.76 191.110   1
  -5   3   1 2683.71 222.480   1
   5  -3  -1 2473.55 260.850   1
  -5   3   1 2534.48 212.540   1
  -5  -3   1 2512.52 215.980   1
   5  -3  -1 2816.23 214.840   1
  -5   3  -1 2846.11 215.910   1
   5  -3   1 2918.48 240.420   1
   5  -3   1 2539.78 263.330   1
  -5   3  -1 2230.34 184.850   1
   5   3   1 2450.17 230.980   1
  -5  -3  -1 2233.91 214.920   1
  -6   1   3 22860.3 1479.45   1
  -6  -1   3 19880.6 1349.28   1
   6  -1  -3 24370.4 1581.20   1
   6   1  -3 23545.5 1619.93   1
   6  -1  -3 19304.5 1451.04   1
   6   1  -3 24868.6 1582.90   1
  -6   1   3 24334.5 1862.24   1
  -6  -1   3 24026.3 1397.02   1
  -6  -1  -3 23809.5 1454.74   1
   6   1   3 25960.6 1401.68   1
  -6   1  -3 26201.0 1678.28   1
   6  -1   3 23025.6 1687.02   1
   6  -1   3 22786.4 1422.12   1
   6   1   3 24549.9 1626.86   1
  -6  -1  -3 22311.0 1886.37   1
  -6   1  -3 21628.4 1047.32   1
   0   2  -8 1161.99 112.590   1
   0   2   8 1346.41 104.190   1
   0  -2  -8 1078.77 99.8000   1
   4   0  -7 28.0800 29.9800   1
   4   0  -7 63.2300 15.3600   1
  -4   0   7 39.3600 12.7500   1
   4   0   7 11.1800 19.7600   1
  -4   0  -7 24.5300 16.0200   1
  -4   0  -7 -16.070 38.4100   1
   4   0   7 107.960 32.2500   1
   2   4  -4 96.2400 21.9600   1
  -2   4   4 149.900 49.8500   1
   2  -4  -4 62.1100 11.1500   1
   2   4  -4 63.0800 25.0600   1
   2  -4  -4 45.4700 13.4700   1
  -2  -4   4 89.5200 22.9800   1
  -2   4  -4 29.7300 7.77000   1
   2   4   4 -6.8600 46.0800   1
   2  -4   4 153.500 29.8300   1
  -2  -4  -4 63.2200 14.5900   1
  -2   4  -4 99.1500 26.9500   1
  -2  -4  -4 -104.58 57.1000   1
   2   4   4 -23.880 33.5500   1
  -4  -2   6 53524.4 2453.28   1
   4  -2  -6 51977.8 2403.17   1
   4   2  -6 49968.2 2758.48   1
   4  -2  -6 51536.7 2373.56   1
  -4   2   6 56740.5 3349.61   1
   4   2  -6 57742.8 2629.28   1
   4   2   6 65796.2 3036.08   1
  -4   2  -6 47173.1 3006.63   1
   4  -2   6 66276.6 3052.96   1
   4  -2   6 58759.2 2702.41   1
  -4   2  -6 61806.9 2835.82   1
   4   2   6 62030.1 2870.48   1
  -4  -2  -6 57001.0 3318.39   1
  -4  -2  -6 56057.6 2605.71   1
  -6  -2   0 6835.87 486.550   1
  -6   2   0 5928.88 380.490   1
   6   2   0 6697.31 380.460   1
   6  -2   0 5835.11 459.560   1
  -6   2   0 6451.15 381.940   1
   6   2   0 6779.92 557.760   1
  -6  -2   0 6231.19 374.160   1
   6  -2   0 7140.12 425.240   1
   3  -2  -7 11756.3 821.020   1
  -3  -2   7 8933.37 649.590   1
   3   2  -7 10687.4 496.760   1
   3   2  -7 11053.2 610.550   1
  -3   2   7 11076.1 651.850   1
  -3  -2  -7 9740.17 867.240   1
  -3   2  -7 11363.1 596.290   1
   3  -2   7 11181.8 754.930   1
   3  -2   7 10478.8 648.850   1
   3   2   7 11418.8 858.640   1
   3   2   7 10535.0 594.020   1
  -3   2  -7 9568.00 602.810   1
  -3  -2  -7 9969.20 714.880   1
  -1   2   8 637.680 71.8300   1
  -1   2   8 132.060 26.7200   1
   1  -2  -8 198.810 36.4200   1
   1   2  -8 251.030 39.8900   1
  -1  -2  -8 95.0800 24.6900   1
  -1  -2  -8 185.620 26.3800   1
   1   2   8 78.9900 23.0500   1
  -1   2  -8 220.530 18.9200   1
   1  -2   8 164.570 19.4200   1
  -1   2  -8 118.080 37.7800   1
   6  -2  -1 12272.9 783.870   1
   6   2  -1 14096.1 950.900   1
  -6   2   1 13300.6 841.720   1
   6   2  -1 13678.9 1062.23   1
  -6  -2   1 11880.0 810.450   1
  -6   2   1 11539.5 677.850   1
   6  -2  -1 11346.5 901.150   1
   6  -2   1 11120.5 798.510   1
   6  -2   1 13532.7 1071.79   1
  -6   2  -1 12729.6 1098.23   1
   6   2   1 13037.0 911.980   1
  -6  -2  -1 12948.1 818.410   1
   6   2   1 13820.2 873.830   1
  -6   2  -1 12883.7 755.390   1
   0   3   7 6227.99 323.780   1
   0   3  -7 6514.81 434.720   1
   0  -3  -7 6727.57 460.560   1
   0   3  -7 5629.95 354.250   1
   0   3  -7 5727.36 420.370   1
   0  -4  -5 71341.2 3267.44   1
   0   4  -5 72812.1 3315.26   1
   0   4  -5 80034.0 3655.02   1
   0   4   5 84357.2 4196.26   1
   0   4  -5 67104.5 3098.39   1
  -5   3   2 9569.86 606.970   1
   5  -3  -2 9613.00 551.460   1
   5  -3  -2 10404.9 864.760   1
  -5   3   2 9632.99 599.150   1
   5   3  -2 9309.95 843.470   1
  -5  -3   2 8925.39 633.260   1
   5   3  -2 9709.70 629.120   1
  -5  -3   2 9733.78 594.700   1
   3   0  -8 41630.6 2017.86   1
   5  -3   2 11045.0 636.690   1
  -5  -3  -2 8630.98 624.070   1
   5   3   2 8903.65 783.980   1
   5  -3   2 8927.76 568.370   1
  -5   3  -2 8883.81 541.670   1
  -5   3  -2 10165.8 650.160   1
   5   3   2 10996.7 697.880   1
  -5  -3  -2 9724.71 655.810   1
  -3  -4   3 49299.3 2266.48   1
   3   4  -3 51307.9 2367.58   1
  -3   4   3 41630.7 2589.09   1
   3   4  -3 41796.9 2197.25   1
  -3  -4   3 36929.2 2402.88   1
   3   0   8 51430.3 2368.27   1
  -3   0  -8 44087.0 2934.83   1
   3   0   8 51670.5 2826.63   1
  -3   0  -8 52002.2 2379.82   1
  -3   4  -3 43609.8 2032.36   1
  -3  -4  -3 49560.0 2293.73   1
  -3   4  -3 46662.9 2130.25   1
   3   4   3 55680.3 3030.28   1
   3  -4   3 41455.1 1947.87   1
   3   4   3 53165.4 2492.95   1
  -6   0   4 30979.1 1987.38   1
   6   0  -4 26934.4 1671.00   1
   6   0  -4 28959.2 2064.35   1
  -6   0   4 26770.3 1596.48   1
   0   0  -9 -68.490 49.5200   1
   0   0   9 39.2100 9.89000   1
  -5   0   6 9097.45 758.480   1
   5   0  -6 10222.7 667.340   1
   5   0  -6 8905.63 571.220   1
  -5   0   6 9544.45 688.180   1
  -6   0  -4 28688.6 1654.89   1
   6   0   4 30209.3 1846.23   1
   6   0   4 30897.0 1661.96   1
  -6   0  -4 31391.1 1898.63   1
  -4  -1   7 58053.5 2648.11   1
   4   1  -7 55690.3 2582.23   1
   4  -1  -7 57336.1 2698.04   1
   4  -1  -7 56893.3 2604.09   1
   4   1  -7 75174.2 3413.45   1
  -4   1   7 49787.0 2305.40   1
  -5   0  -6 11449.9 765.240   1
  -5   0  -6 8966.41 558.760   1
   5   0   6 9800.96 719.890   1
   5   0   6 11271.3 636.050   1
   4  -1   7 73571.4 3394.16   1
  -4  -1  -7 51548.8 2416.89   1
   4   1   7 76329.7 3520.10   1
  -4   1  -7 63843.4 3458.36   1
   4   1   7 67671.0 3119.62   1
  -4  -1  -7 66527.1 3047.58   1
   4  -1   7 61301.2 3191.15   1
  -4   1  -7 49973.2 2328.50   1
   1   3  -7 47.2600 13.2200   1
   1   3  -7 56.4600 10.8500   1
  -1   3   7 107.860 26.0300   1
   1   3  -7 52.0400 30.0800   1
   1  -3  -7 184.040 27.9200   1
  -1   3   7 115.520 24.9000   1
  -1   3  -7 227.760 39.6000   1
   1   3   7 197.970 33.3900   1
  -1   3  -7 63.5000 17.7300   1
  -1  -3  -7 44.8800 22.8400   1
  -1   4   5 705.940 94.1800   1
  -1  -4  -5 878.970 79.9600   1
   1   4   5 531.570 53.5000   1
  -1   4  -5 951.690 79.0300   1
   1   4   5 899.590 71.5200   1
  -1   4  -5 982.870 88.5100   1
  -1   4  -5 959.340 82.5900   1
  -1   0   9 30.2800 5.82000   1
   6  -2  -2 13008.1 783.360   1
   6  -2  -2 10817.0 899.330   1
  -6  -2   2 11809.1 742.100   1
  -6   2   2 9969.45 651.680   1
   6   2  -2 12750.1 1144.74   1
  -6   2   2 12767.6 758.640   1
  -1   0  -9 57.7200 11.1100   1
  -1   0  -9 -37.310 49.3200   1
   1   0   9 -35.640 16.6000   1
   6  -2   2 10816.6 860.650   1
   6   2   2 14291.2 963.340   1
  -6   2  -2 10999.6 733.750   1
  -6  -2  -2 11494.9 709.970   1
   6   2   2 11438.5 902.810   1
  -6   2  -2 12222.3 997.490   1
   6  -2   2 12395.2 786.510   1
  -3  -3   6 34188.4 1601.72   1
   3   3  -6 29382.1 1589.85   1
  -3   3   6 35598.4 1969.21   1
   3   3  -6 34327.2 1577.01   1
   3  -3  -6 33542.1 1941.18   1
  -3   3  -6 32773.2 1534.28   1
  -3  -3  -6 26712.1 1289.92   1
  -3  -3  -6 32634.3 1531.24   1
  -3   3  -6 33894.2 1898.03   1
   3  -3   6 35450.2 2265.69   1
   3   3   6 34773.0 2403.19   1
  -3   1   8 634.060 78.7000   1
   3   1  -8 243.900 24.1900   1
  -3  -1   8 205.500 22.0800   1
   3  -1  -8 164.330 25.0400   1
   3   1  -8 227.640 30.2200   1
  -3  -1  -8 225.980 28.6700   1
   3  -1   8 308.350 32.7700   1
  -3  -1  -8 194.290 32.8700   1
  -3   1  -8 189.430 26.9800   1
   3   1   8 84.0700 42.9400   1
   3  -1   8 193.700 49.6600   1
   3   1   8 309.200 34.1800   1
  -3   1  -8 148.070 20.1900   1
   5   2  -5 1898.53 192.340   1
  -5   2   5 1943.27 170.460   1
  -5  -2   5 1934.93 148.830   1
  -5   2   5 1840.21 143.160   1
   5  -2  -5 2026.24 179.520   1
  -5  -2   5 1981.86 155.210   1
   5  -2  -5 2277.54 218.410   1
   5   2  -5 2000.51 150.950   1
   4  -4   0 76.0600 13.6400   1
   4   4   0 192.660 38.0500   1
  -4  -4   0 131.060 31.7700   1
  -4   4   0 44.7500 11.4400   1
  -4  -4   0 128.880 37.9500   1
   4   4   0 -3.1100 47.1200   1
  -4   4   0 63.2700 52.4500   1
   4  -4   0 113.230 51.9600   1
   5   2   5 2027.99 153.310   1
  -5   2  -5 1987.31 163.430   1
  -5  -2  -5 1883.90 164.500   1
  -5  -2  -5 1798.29 240.600   1
   5   2   5 2272.77 184.650   1
   5  -2   5 1945.63 159.030   1
  -5   2  -5 1970.56 146.540   1
   5  -2   5 2164.98 171.490   1
  -6   1   4 165.140 22.5200   1
   6   1  -4 -62.600 51.7900   1
   6  -1  -4 22.9800 30.2400   1
   6   1  -4 67.4100 31.8300   1
  -6   1   4 79.1400 42.4500   1
  -6  -1   4 54.8000 19.6400   1
   6  -1  -4 68.7500 35.3400   1
   0   1   9 43345.9 2565.91   1
   0  -1  -9 38427.9 2488.50   1
   0   1  -9 42409.8 2578.82   1
   5   1  -6 3538.43 280.220   1
   5  -1  -6 3577.20 298.050   1
  -5  -1   6 3486.57 281.540   1
  -5   1   6 2754.41 212.910   1
  -5  -1   6 3271.29 247.980   1
   5   1  -6 3775.84 328.130   1
  -5   1   6 3226.15 246.270   1
   5  -1  -6 3792.24 327.930   1
  -6   1  -4 137.810 24.0300   1
  -6  -1  -4 38.3100 27.2300   1
   6  -1   4 30.1800 22.0400   1
   6  -1   4 40.0600 24.8700   1
   6   1   4 211.840 37.2200   1
  -6   1  -4 93.0300 28.2600   1
  -6  -1  -4 115.260 24.5700   1
   6   1   4 54.4300 23.5800   1
   5  -1   6 3664.52 297.890   1
   5  -1   6 3693.48 271.010   1
   5   1   6 3832.20 378.090   1
   5   1   6 3529.19 294.680   1
  -5   1  -6 3517.80 283.570   1
  -5  -1  -6 3215.57 345.850   1
  -5  -1  -6 4226.36 274.800   1
  -5   1  -6 3735.18 282.640   1
   4   3  -5 4357.31 290.620   1
   4  -3  -5 4566.72 297.090   1
   4   3  -5 3826.75 274.220   1
   4  -3  -5 4649.00 366.530   1
  -4  -3   5 4227.92 265.830   1
  -4  -3   5 3840.20 282.630   1
  -4   3   5 4195.42 245.280   1
  -2   2   8 340.320 47.8000   1
  -2   2   8 382.400 44.2100   1
   2   2  -8 352.770 42.9300   1
   2  -2  -8 357.920 42.2200   1
  -4   4   1 76337.6 3538.19   1
  -4  -4   1 94566.4 5944.86   1
   4   4  -1 90568.9 4144.08   1
  -4   4   1 92937.9 4206.32   1
   4   4  -1 97159.2 6095.66   1
  -4  -4   1 86338.4 3943.76   1
   4  -4  -1 61489.3 2795.62   1
   4  -4  -1 81559.5 3751.44   1
   4  -3   5 4361.64 331.130   1
   4  -3   5 3904.84 293.260   1
  -4  -3  -5 4864.13 318.360   1
   4   3   5 4871.56 252.610   1
  -4  -3  -5 3650.77 357.230   1
  -4   3  -5 4079.17 416.950   1
   4   3   5 4076.91 442.770   1
  -4   3  -5 4072.77 291.790   1
   4  -4   1 89644.5 4063.20   1
  -4  -4  -1 91451.5 4186.52   1
   4   4   1 99393.5 6234.33   1
  -4   4  -1 93877.2 5865.12   1
  -4  -4  -1 95323.8 5991.12   1
   4   4   1 96405.9 6065.22   1
  -4   4  -1 78539.2 3622.55   1
   4  -4   1 81548.6 3750.02   1
   2   2   8 431.020 58.2300   1
  -2   2  -8 239.960 30.9800   1
  -2  -2  -8 360.130 38.4400   1
  -2  -2  -8 348.430 39.5800   1
   2   2   8 347.610 43.9600   1
  -2   2  -8 259.940 27.1300   1
   2  -2   8 292.070 35.2100   1
  -5   3   3 95.0400 21.3100   1
  -5  -3   3 -16.690 47.7400   1
   5   3  -3 95.5800 30.6200   1
   5   3  -3 37.3400 16.3100   1
  -5   3   3 305.600 53.9100   1
  -5  -3   3 96.5700 27.2300   1
   5  -3  -3 28.4300 39.0200   1
   5  -3  -3 110.200 33.9000   1
   5  -3   3 60.8300 17.2500   1
   5  -3   3 138.760 21.5100   1
  -5   3  -3 54.8400 13.4400   1
  -5  -3  -3 41.1200 21.1500   1
   5   3   3 94.3100 38.6700   1
  -5   3  -3 276.370 60.3700   1
   5   3   3 108.550 25.3300   1
  -5  -3  -3 105.430 31.6600   1
   0   5   0 128.240 34.7400   1
   0   5   0 124.640 34.4200   1
   0   5   0 31.5500 5.21000   1
   1  -1  -9 481.500 50.9300   1
  -1   1   9 570.840 53.2900   1
  -1   1   9 592.980 50.4900   1
  -1  -1  -9 680.730 64.8500   1
   1  -1   9 790.930 71.0400   1
  -1   1  -9 464.060 55.1200   1
  -1  -1  -9 598.170 63.9700   1
   1   1   9 479.650 40.6600   1
  -1   1  -9 835.220 75.4400   1
   0   5   1 240.980 58.9500   1
   0   5  -1 196.500 43.1000   1
   0   5   1 288.650 51.0600   1
   0   5  -1 145.720 16.6400   1
   0  -5  -1 229.260 19.8100   1
   0   5  -1 232.020 60.5900   1
  -2   3   7 2911.33 214.440   1
   2   3  -7 2488.94 262.380   1
  -2   3   7 2796.98 212.910   1
   2   3  -7 2510.14 226.040   1
   2  -3  -7 2664.70 212.830   1
   2  -3  -7 2530.03 209.590   1
   2   3  -7 2522.39 189.220   1
   2   4  -5 67573.9 3097.64   1
   2  -4  -5 55595.8 2548.84   1
  -2   4   5 70234.2 3277.64   1
   2  -4  -5 45198.7 2099.80   1
   2   4  -5 68022.3 3114.53   1
   2   3   7 2627.32 274.410   1
  -2   3  -7 2431.94 196.530   1
  -2  -3  -7 2561.51 210.650   1
   2   3   7 2057.88 170.290   1
  -2   3  -7 2707.40 204.080   1
   2  -3   7 2978.21 262.130   1
  -2  -3  -7 2718.12 213.460   1
  -3  -4   4 -59.110 40.1400   1
   3  -4  -4 28.1400 12.9000   1
   3   4  -4 133.950 24.4900   1
  -3   4   4 48.0500 52.0200   1
   3   4  -4 -19.070 34.6900   1
  -3  -4   4 -11.230 42.4700   1
   2   4   5 52954.6 2744.10   1
  -2   4  -5 60788.1 2793.78   1
   2  -4   5 49155.9 2297.61   1
   2   4   5 79073.6 3619.74   1
  -2  -4  -5 54774.1 2525.30   1
  -2   4  -5 53306.6 2443.74   1
  -2  -4  -5 56949.9 3589.49   1
   3   4   4 73.3400 21.2600   1
   3  -4   4 272.710 39.9400   1
  -3   4  -4 -27.200 52.6900   1
   3   4   4 91.0600 43.7700   1
  -3  -4  -4 68.8800 30.5500   1
  -3  -4  -4 -31.320 31.9000   1
  -3   4  -4 22.4800 16.6600   1
   6   2  -3 4346.28 265.610   1
  -6   2   3 4032.86 291.800   1
   6   2  -3 3847.05 329.350   1
   6  -2  -3 4281.31 339.130   1
  -6  -2   3 4334.01 289.150   1
  -6  -2   3 4222.24 289.960   1
  -6   2   3 3968.97 303.250   1
   6  -2  -3 4152.81 243.040   1
  -1   5   0 419.830 53.5800   1
   1   5   0 189.710 26.5400   1
  -1   5   0 330.620 46.2600   1
   1   5   0 381.980 32.8400   1
  -1  -5   0 467.730 41.4300   1
   6   2   3 4880.48 310.710   1
   6  -2   3 4676.72 287.860   1
  -6   2  -3 3725.50 286.620   1
  -6  -2  -3 4650.34 365.360   1
   6  -2   3 3740.79 388.720   1
   6   2   3 4036.84 380.640   1
  -6  -2  -3 4213.72 256.970   1
  -6   2  -3 4252.73 255.890   1
  -4   4   2 3111.08 260.730   1
   4  -4  -2 4190.40 320.310   1
   4  -4  -2 3109.53 261.010   1
   4   4  -2 3651.67 286.060   1
  -4  -4   2 3787.35 290.640   1
  -4  -4   2 2987.60 247.600   1
   4   4  -2 3459.87 323.930   1
  -4   4  -2 3794.50 308.440   1
  -4  -4  -2 3692.24 266.370   1
  -4  -4  -2 3620.11 348.920   1
   4   4   2 4112.31 313.990   1
   4  -4   2 3862.77 278.170   1
  -4   4  -2 4029.44 307.020   1
   4   4   2 4007.02 305.130   1
   4  -4   2 4060.05 407.800   1
  -2   0   9 46.5400 8.27000   1
   2   0  -9 -47.960 52.7100   1
  -2   0   9 62.4300 20.5900   1
   2   0   9 35.9300 16.3600   1
  -2   0  -9 44.6400 12.6600   1
  -2   0  -9 -21.690 50.4400   1
   7   0   0 90.4100 46.4400   1
  -7   0   0 109.490 28.6900   1
  -7   0   0 31.0700 39.6500   1
  -1   5   1 170.260 51.9300   1
   1   5  -1 39.1000 12.5800   1
  -1   5   1 64.7100 30.5000   1
   1   5  -1 -48.100 53.0800   1
  -1  -5   1 46.0800 9.36000   1
   1   5   1 23.3700 35.4600   1
   1   5   1 77.1100 12.2000   1
  -1   5  -1 -147.65 67.3900   1
  -1  -5  -1 24.7500 10.1100   1
  -7   0   1 122.100 30.7900   1
   7   0  -1 155.150 27.1900   1
   7   0   1 99.7700 39.4100   1
  -7   0  -1 13.4900 40.3700   1
  -7   0  -1 339.630 41.7700   1
   6   0  -5 83.5800 23.3500   1
  -6   0   5 -70.510 47.0500   1
  -6   0   5 153.080 30.7700   1
   6   0  -5 123.490 30.4100   1
   0   5  -2 55757.1 3167.22   1
   0   5   2 61515.4 3203.56   1
   0  -5  -2 45942.4 2086.33   1
   0   5  -2 66065.3 2996.91   1
   0   5  -2 60970.3 3570.25   1
  -6   0  -5 93.7500 31.9000   1
   6   0   5 93.6300 28.5300   1
   6   0   5 -25.590 59.7800   1
  -6   0  -5 -36.270 45.7800   1
   0   4  -6 1382.15 109.200   1
   0   4   6 1155.48 97.5300   1
   0   4  -6 1397.07 111.030   1
   0  -4  -6 1426.86 123.850   1
   0   4  -6 1051.05 98.1600   1
  -4  -2   7 35221.6 1627.96   1
  -4   2   7 37389.3 2252.71   1
   4  -2  -7 32155.4 2260.28   1
   4   2  -7 34461.1 1924.86   1
   4  -2  -7 32187.9 1506.67   1
   4   2  -7 35098.0 1605.28   1
  -2   1   9 26819.8 1652.04   1
  -2   1   9 33774.8 1896.04   1
   2  -1  -9 29069.9 1848.44   1
   2   1  -9 27391.0 1646.99   1
   2  -1   9 29142.0 1434.29   1
  -2   1  -9 33370.9 1528.84   1
  -2   1  -9 25643.2 1693.38   1
  -2  -1  -9 26825.8 1648.04   1
   2   1   9 30556.1 1436.15   1
  -2  -1  -9 32025.0 1484.39   1
  -4   2  -7 38942.3 1821.28   1
   4   2   7 36284.8 2113.27   1
  -4   2  -7 25478.9 1751.69   1
  -4  -2  -7 36589.5 2248.10   1
  -4  -2  -7 34445.5 2235.94   1
   4  -2   7 34018.8 1871.98   1
   4  -2   7 34903.7 1631.01   1
   4   2   7 43733.9 2053.65   1
  -1   5   2 181.850 58.3100   1
   1   5  -2 246.060 40.2600   1
   1   5  -2 291.780 31.4100   1
  -1   5   2 376.630 64.8100   1
  -1  -5   2 227.300 24.0400   1
   1   5   2 173.370 40.6800   1
  -1   5  -2 327.530 42.1300   1
   1   5   2 305.560 29.6400   1
  -1  -5  -2 302.200 31.5700   1
  -7  -1   0 11668.8 925.540   1
  -7   1   0 11847.4 857.970   1
   7  -1   0 14365.3 1043.08   1
   7   1   0 14995.8 950.570   1
   7  -1   0 15939.6 915.570   1
  -7  -1   0 14283.4 946.820   1
  -7   1   0 14526.0 964.800   1
   5  -3  -4 13429.9 1205.01   1
  -5   3   4 13894.8 820.460   1
   5  -3  -4 15957.0 1062.99   1
  -5  -3   4 14862.5 960.010   1
  -5   3   4 14478.6 962.630   1
   5   3  -4 15554.5 750.860   1
  -5  -3   4 12614.0 995.870   1
   5   3  -4 14451.3 922.630   1
  -5  -3  -4 13293.7 979.340   1
   5   3   4 13738.8 1306.74   1
  -5   3  -4 14602.9 845.970   1
   5  -3   4 14122.6 1005.55   1
   5  -3   4 15795.7 1044.81   1
   5   3   4 16108.8 965.070   1
  -5   3  -4 15484.8 993.740   1
  -5  -3  -4 14429.3 937.840   1
   7   0  -2 89323.2 4091.16   1
  -7   0   2 94181.7 6510.76   1
  -7   0   2 81889.1 3763.61   1
   7   0  -2 84127.5 3879.29   1
  -7   0  -2 81660.1 3763.45   1
   7   0   2 85286.4 3912.97   1
  -7   0  -2 84016.4 3859.58   1
   4   0  -8 1396.14 128.100   1
   4   0  -8 1692.16 171.410   1
  -4   0   8 1367.90 112.920   1
   1   4  -6 92.6100 17.0400   1
  -1   4   6 47.6200 36.3300   1
   1   4  -6 85.9700 18.5200   1
  -1   4   6 -12.070 56.6000   1
   1  -4  -6 28.0300 18.2300   1
   1   4  -6 20.8300 10.5100   1
   1   4   6 -137.64 50.9300   1
   1   4   6 -50.970 44.4500   1
  -1   4  -6 61.5100 14.4600   1
  -1  -4  -6 92.6100 20.1000   1
  -1   4  -6 61.4900 15.3700   1
  -1   4  -6 134.390 22.7300   1
  -4  -4   3 95.8100 19.2500   1
   4  -4  -3 286.460 37.0400   1
   4   4  -3 81.3100 18.9700   1
  -4   4   3 109.150 68.2000   1
   4  -4  -3 146.310 17.1300   1
   4   4  -3 205.680 27.6200   1
  -4  -4   3 179.640 28.9000   1
  -7  -1   1 67683.9 3119.12   1
  -7   1   1 71395.8 3299.14   1
   7   1  -1 70132.9 3803.11   1
   7  -1  -1 69694.7 3217.41   1
   7   1  -1 67051.9 3112.04   1
  -7  -1   1 70156.9 3244.50   1
   4  -4   3 175.490 21.3800   1
   4   4   3 210.540 41.3900   1
  -4  -4  -3 65.9600 18.7700   1
  -4   4  -3 187.700 40.7400   1
   4  -4   3 315.440 46.7300   1
  -4   4  -3 220.250 25.6900   1
   4   4   3 150.730 26.6300   1
  -4  -4  -3 254.460 35.9800   1
  -4   0  -8 1373.44 123.060   1
   4   0   8 1659.92 133.430   1
  -4   0  -8 1741.66 162.570   1
   4   0   8 1688.86 127.660   1
  -7   1  -1 60674.3 3766.99   1
   7  -1   1 64605.6 2985.20   1
   7   1   1 71463.1 3906.18   1
  -7   1  -1 71127.0 3284.91   1
  -7  -1  -1 67497.9 3132.68   1
  -7  -1  -1 67523.9 3112.80   1
  -2  -5   0 -8.0500 22.3400   1
   2   5   0 84.6900 32.6000   1
  -2   5   0 244.450 40.3100   1
   2   5   0 5.09000 14.1500   1
  -6   1   5 321.640 40.1500   1
   6  -1  -5 239.330 30.6500   1
   6  -1  -5 251.420 31.7500   1
   6   1  -5 139.710 20.8200   1
  -6  -1   5 265.130 36.9600   1
   6   1  -5 202.500 25.1300   1
  -6  -1   5 306.650 38.2800   1
  -6   1  -5 323.470 35.3000   1
   6   1   5 247.810 37.3900   1
  -6  -1  -5 331.850 43.1700   1
   6  -1   5 402.920 49.3200   1
   6   1   5 229.480 36.2300   1
  -6   1  -5 234.900 35.5600   1
   6  -1   5 415.050 44.8400   1
  -6  -1  -5 204.780 40.5600   1
   3   2  -8 16265.9 743.750   1
   3  -2  -8 16256.8 1109.54   1
   3   2  -8 18045.3 967.460   1
  -3   2   8 18787.0 1106.26   1
  -5   0   7 152.910 21.9300   1
  -5   0   7 82.0400 29.3500   1
   5   0  -7 62.5900 23.3700   1
   3  -2   8 17482.0 1243.19   1
  -3   2  -8 19448.2 958.450   1
  -3  -2  -8 17955.8 860.400   1
   3   2   8 18234.2 1816.41   1
  -3   2  -8 16191.2 969.620   1
  -3  -2  -8 16860.3 1049.25   1
   3   2   8 13643.6 1553.91   1
  -2   5   1 1941.59 153.590   1
   2   5  -1 1981.69 150.020   1
  -2  -5   1 2785.87 263.680   1
   2   5  -1 2251.74 181.540   1
  -2  -5  -1 2517.91 216.230   1
  -2   5  -1 2577.90 192.930   1
   2   5   1 2532.34 184.730   1
   2   5   1 2096.93 161.360   1
  -5   0  -7 25.9900 32.6600   1
   5   0   7 -7.1000 42.4500   1
  -5   0  -7 19.0000 17.4700   1
   5   0   7 18.5900 31.5200   1
   6  -2  -4 3284.07 335.020   1
   6   2  -4 3630.16 337.210   1
   6   2  -4 3608.60 309.590   1
  -6  -2   4 3405.31 314.350   1
  -6   2   4 2878.90 202.790   1
  -6  -2   4 3669.75 322.380   1
   6  -2  -4 4011.41 362.280   1
  -6   2   4 2933.20 350.540   1
   0  -2  -9 279.630 37.9700   1
   0   2  -9 260.070 42.5100   1
   0   2   9 266.580 29.9400   1
  -5  -2   6 2489.68 174.170   1
  -5   2   6 2655.90 190.200   1
   5   2  -6 2787.72 214.850   1
   5  -2  -6 2957.53 379.500   1
  -5   2   6 2545.10 203.510   1
   5   2  -6 2766.69 207.900   1
  -5  -2   6 2361.43 165.630   1
   5  -2  -6 3035.05 277.170   1
   6   2   4 3116.83 381.960   1
  -6  -2  -4 3324.56 320.790   1
  -6   2  -4 3479.12 364.230   1
   6  -2   4 3799.64 321.170   1
  -6  -2  -4 3489.40 332.940   1
   6   2   4 3733.70 322.750   1
   6  -2   4 2944.91 412.130   1
  -6   2  -4 3256.06 269.790   1
   0   3  -8 121789. 13720.7   1
   0   3  -8 95192.1 7437.53   1
   0  -3  -8 97911.8 7670.23   1
   0   3  -8 83503.2 6584.21   1
   0   3   8 120582. 13837.5   1
   0   3  -8 111357. 8669.79   1
   0   5  -3 42044.3 3283.58   1
   0  -5  -3 38844.8 3037.29   1
   0   5  -3 41588.9 3516.66   1
   0   5   3 43947.5 3624.57   1
   0   5  -3 34860.6 2991.63   1
   5  -2   6 2788.23 211.850   1
  -5  -2  -6 2758.82 203.740   1
   5   2   6 2805.68 222.500   1
  -5   2  -6 2422.43 201.590   1
  -5  -2  -6 2749.26 235.720   1
  -5   2  -6 2538.14 194.710   1
   5   2   6 2811.04 214.280   1
   5  -2   6 2783.79 209.150   1
  -4  -3   6 11862.7 1172.81   1
   4  -3  -6 13004.1 1139.88   1
   4   3  -6 13265.2 1186.53   1
   4  -3  -6 13489.6 1336.60   1
  -4   3   6 12841.4 1067.83   1
  -4  -3   6 12706.6 1018.69   1
   4   3  -6 12028.1 1127.41   1
   7   1  -2 5167.98 467.260   1
  -7   1   2 4421.24 388.260   1
  -7  -1   2 4733.29 424.950   1
  -7  -1   2 4428.09 479.650   1
  -7   1   2 4634.63 448.630   1
   7   1  -2 5186.41 481.540   1
   7  -1  -2 3784.62 448.480   1
   4  -3   6 12457.4 1068.53   1
  -4  -3  -6 11532.0 1123.85   1
   4   3   6 12503.4 1170.45   1
  -4   3  -6 13760.6 1232.29   1
   4  -3   6 13086.1 1241.91   1
  -4   3  -6 13409.2 1129.14   1
   4   3   6 12510.5 1062.72   1
  -4  -3  -6 12632.4 1020.24   1
  -6   3   0 25.7800 15.0600   1
   6   3   0 222.530 38.1800   1
   6  -3   0 56.4100 15.7200   1
   6  -3   0 -64.290 59.9700   1
  -6   3   0 -73.100 67.8800   1
   6   3   0 71.5700 38.0900   1
  -6  -3   0 26.4200 30.6100   1
   7   1   2 4748.10 426.180   1
   7  -1   2 4236.58 381.770   1
   7   1   2 4817.41 479.210   1
  -7   1  -2 4386.35 440.890   1
  -7  -1  -2 4742.22 534.110   1
  -7  -1  -2 4206.14 416.740   1
   7  -1   2 5358.21 502.620   1
  -7   1  -2 3963.39 368.010   1
  -3   3   7 1355.63 130.250   1
   3  -3  -7 1660.08 129.930   1
   3   3  -7 1155.31 167.070   1
   3   3  -7 1448.20 104.330   1
  -4  -1   8 5314.16 469.750   1
   4   1  -8 6094.58 550.330   1
  -4   1   8 5884.23 497.130   1
   4   1  -8 6400.55 574.150   1
   4  -1  -8 5960.69 553.030   1
   4  -1  -8 5186.56 496.900   1
  -3   4   5 393.900 55.8800   1
  -3  -4   5 365.140 36.9000   1
   3  -4  -5 488.490 40.7100   1
   3   4  -5 381.640 35.7500   1
  -3  -4   5 377.130 42.1800   1
   3   4  -5 485.480 40.8600   1
  -3  -3  -7 1686.76 155.000   1
  -3   3  -7 1404.24 108.830   1
   3   3   7 1608.36 129.350   1
   3  -3   7 1609.31 144.720   1
  -3   3  -7 1649.98 118.910   1
  -3  -3  -7 1254.00 118.520   1
   3   3   7 1649.57 132.860   1
  -3   4  -5 462.470 46.6300   1
   3  -4   5 468.870 49.0600   1
  -3  -4  -5 387.950 45.7100   1
  -3  -4  -5 364.450 35.3100   1
  -3   4  -5 428.440 36.7300   1
   3   4   5 404.320 39.3900   1
   3   4   5 496.670 62.4800   1
  -4   1  -8 5982.84 506.860   1
   4  -1   8 5339.48 457.120   1
   4   1   8 5816.52 496.250   1
  -4   1  -8 4536.03 416.700   1
  -4  -1  -8 5144.25 458.010   1
   4   1   8 5370.83 513.730   1
   4  -1   8 6017.12 514.220   1
  -4  -1  -8 5853.96 491.850   1
   1  -2  -9 22.5700 30.5900   1
  -1   2   9 61.9900 17.3600   1
  -1   2   9 -55.730 36.1600   1
   1   2  -9 71.4600 22.7900   1
  -1  -2  -9 110.240 37.3300   1
   1   2   9 158.550 26.6000   1
  -1   2  -9 -136.05 54.3300   1
  -1   2  -9 27.9200 5.69000   1
  -1  -2  -9 64.4000 21.8700   1
   1  -2   9 50.9800 10.7000   1
  -1   3   8 112.940 23.1200   1
   1   3  -8 38.0400 9.65000   1
  -1   3   8 -34.960 51.9200   1
   1  -3  -8 97.9000 24.2100   1
   1   3  -8 -50.820 37.9200   1
  -1  -3  -8 121.110 31.4500   1
   1   3   8 -23.590 45.7300   1
  -1   3  -8 13.2700 15.8800   1
  -1   3  -8 106.400 27.4100   1
   1  -5  -3 81.3300 10.2300   1
   1   5  -3 -23.570 46.6600   1
  -1   5   3 -36.300 73.9500   1
  -1   5   3 215.470 42.9400   1
   1   5  -3 54.9000 23.0100   1
   1   5  -3 93.3800 15.9400   1
   1  -5  -3 86.3900 8.83000   1
  -1   5  -3 54.0100 8.83000   1
  -1   5  -3 56.5400 8.53000   1
  -1   5  -3 149.610 36.3600   1
   1   5   3 63.3100 13.6400   1
  -1  -5  -3 62.1700 12.1700   1
   1   5   3 97.1100 29.0700   1
   6   3  -1 191.690 33.6700   1
  -6  -3   1 176.340 46.0300   1
   6   3  -1 258.770 37.6900   1
  -6   3   1 184.470 49.0200   1
   6  -3  -1 -104.06 60.6800   1
   6  -3  -1 242.860 22.4600   1
  -6   3   1 180.930 21.7600   1
  -6  -3  -1 176.910 35.3500   1
  -6   3  -1 186.320 28.0000   1
  -6   3  -1 283.670 45.1400   1
   6  -3   1 259.730 46.4700   1
   6  -3   1 159.910 21.2800   1
   6   3   1 200.810 28.1800   1
   6   3   1 -1.0500 56.5800   1
  -3   0   9 56.3700 11.7100   1
   3   0  -9 -88.330 51.5200   1
   2   5  -2 27301.0 2353.52   1
  -2   5   2 27679.6 2338.19   1
   2   5  -2 36785.4 2884.67   1
  -2  -5   2 33732.7 2655.60   1
  -2  -5  -2 32691.8 2565.14   1
   2   5   2 26728.5 2287.63   1
  -2   5  -2 34057.3 2872.44   1
   2   5   2 37235.3 3072.76   1
  -3   0  -9 -70.800 51.9400   1
   3   0   9 -57.610 31.3700   1
  -3   0  -9 -1.4000 20.6700   1
   3   0   9 -78.990 64.2300   1
   5   1  -7 11528.6 984.900   1
   5  -1  -7 12209.8 1074.27   1
  -5   1   7 10860.1 904.600   1
  -5  -1   7 11743.3 969.590   1
  -5  -1   7 10710.4 1016.43   1
  -5   1   7 10968.3 926.790   1
   5   1  -7 11498.1 1157.02   1
   5  -1  -7 13319.1 1265.87   1
  -7   0   3 69.5400 27.4100   1
   7   0  -3 160.890 49.6300   1
   7   0  -3 88.6400 30.5800   1
  -7   0   3 108.820 42.3400   1
  -7   0  -3 80.9300 41.6900   1
   7   0   3 -37.550 104.490   1
   7   0   3 86.2100 38.2900   1
   5   1   7 11837.1 1222.54   1
  -5  -1  -7 10715.6 1014.66   1
  -5   1  -7 10349.0 963.540   1
   5  -1   7 10954.0 1276.33   1
   5  -1   7 12579.7 1066.23   1
   5   1   7 13172.5 1412.99   1
  -5   1  -7 13298.3 1134.64   1
  -5  -1  -7 12706.0 1276.35   1
  -2   4   6 967.030 92.5600   1
   2   4  -6 765.790 65.3000   1
  -2   4   6 1320.08 110.570   1
   2  -4  -6 774.130 60.3100   1
   2   4  -6 1050.28 82.7800   1
   2  -4  -6 932.890 76.9500   1
  -2   4  -6 811.600 62.0300   1
   2   4   6 881.910 69.2000   1
   2   4   6 855.940 76.0000   1
  -2   4  -6 830.900 71.7200   1
   2  -4   6 923.520 82.0500   1
  -2  -4  -6 891.040 77.0700   1
  -2  -4  -6 830.730 79.9000   1
  -4  -4   4 783.990 66.3800   1
   4  -4  -4 803.560 71.9500   1
   4   4  -4 788.560 65.4400   1
  -4  -4   4 730.110 62.0500   1
   4  -4  -4 832.680 92.8300   1
   4   4  -4 761.600 65.0300   1
  -4   4   4 559.990 59.3100   1
   0   0  10 48539.6 3787.07   1
   0   0 -10 78515.1 7232.16   1
  -6   3   2 24330.0 2068.80   1
  -6   3   2 25805.7 2279.74   1
   6   3  -2 24109.8 2090.76   1
  -6  -3   2 24370.2 2188.75   1
   6   3  -2 26424.7 2234.72   1
   6  -3  -2 24451.1 2082.65   1
   6  -3  -2 19454.8 1549.61   1
  -6  -3   2 21700.0 2077.86   1
  -4  -4  -4 892.390 78.3100   1
  -4   4  -4 830.620 72.8100   1
   4  -4   4 788.740 72.9500   1
   4   4   4 935.470 75.3400   1
   4  -4   4 804.680 75.1100   1
  -4   4  -4 836.690 80.7400   1
   4   4   4 1022.14 117.310   1
  -4  -4  -4 599.210 61.4500   1
  -6  -3  -2 21049.1 2308.06   1
   6   3   2 25977.7 2066.68   1
   6   3   2 29256.3 2645.69   1
  -6   3  -2 24293.0 2102.55   1
  -6  -3  -2 24367.5 2421.61   1
   6  -3   2 23953.5 1894.13   1
   6  -3   2 20643.8 2121.00   1
  -6   3  -2 23528.1 2002.41   1
   5   4   0 190.580 26.8200   1
  -5  -4   0 80.3100 24.3200   1
   5   4   0 94.8100 36.3000   1
   5  -4   0 15.0700 12.3100   1
  -5   4   0 111.400 41.6500   1
   5  -4   0 -25.640 70.4400   1
  -5  -4   0 70.7600 33.5300   1
  -5   4   0 -16.980 24.5600   1
   3  -1  -9 1807.75 158.700   1
   3   1  -9 2088.23 183.910   1
  -3   1   9 2071.79 172.590   1
  -3   1  -9 2513.51 214.670   1
   3   1   9 1968.19 151.470   1
   3  -1   9 2349.98 184.340   1
   3   1   9 1874.08 145.820   1
  -3   1  -9 2549.50 194.550   1
  -3  -1  -9 1865.00 190.080   1
  -3  -1  -9 2337.22 186.010   1
  -6   0   6 32543.2 2697.36   1
  -6   0   6 30754.0 2556.89   1
   6   0  -6 35383.7 3123.86   1
   6   0  -6 34935.9 2743.58   1
  -7  -1   3 4218.28 398.290   1
   7  -1  -3 3667.49 421.660   1
   7   1  -3 4038.82 371.100   1
  -7   1   3 3975.37 333.310   1
  -7   1   3 3570.70 336.280   1
  -7  -1   3 3435.80 315.380   1
   7   1  -3 3910.79 354.200   1
   7  -1  -3 4067.33 380.170   1
   5   3  -5 3054.87 266.280   1
   5  -3  -5 3373.07 332.600   1
  -5  -3   5 3052.44 274.450   1
   5   3  -5 2761.21 302.680   1
  -5   3   5 2945.45 364.870   1
  -5  -3   5 2914.83 197.310   1
   5  -3  -5 3487.97 316.370   1
  -7   1  -3 3697.39 411.170   1
   7   1   3 4312.09 418.830   1
   7  -1   3 3995.12 356.930   1
   7  -1   3 3420.40 383.440   1
  -7  -1  -3 4307.77 374.650   1
  -7   1  -3 3813.24 355.750   1
   7   1   3 4242.68 358.460   1
  -7  -1  -3 3688.40 392.330   1
  -6   0  -6 42878.5 3751.41   1
   6   0   6 36283.5 2971.52   1
   6   0   6 39086.3 3325.83   1
  -6   0  -6 41824.1 3759.20   1
  -5  -4   1 10153.6 1370.79   1
   5   4  -1 11511.1 1013.29   1
  -5  -4   1 13626.0 1221.74   1
  -5   4   1 12678.2 1079.30   1
   5  -4  -1 12015.8 1211.10   1
  -5   4   1 13408.7 1157.79   1
   5  -4  -1 11318.0 1021.50   1
   5  -3   5 2931.98 348.380   1
  -5  -3  -5 2652.57 251.880   1
   5   3   5 3169.92 288.630   1
   5  -3   5 2753.92 213.960   1
  -5   3  -5 3010.38 355.980   1
  -5  -3  -5 3170.62 275.290   1
  -5   3  -5 3033.11 381.940   1
   5   3   5 3557.61 294.340   1
  -5  -4  -1 13273.5 1079.24   1
  -5  -4  -1 14379.4 1468.84   1
   5   4   1 15896.0 1411.00   1
   5   4   1 11537.9 1277.11   1
  -5   4  -1 12994.2 1089.06   1
   5  -4   1 12916.5 1299.04   1
  -5   4  -1 13624.9 1151.81   1
   5  -4   1 14847.9 1316.67   1
   1   0 -10 213.230 115.820   1
  -1   0  10 437.930 47.2600   1
  -1   0  10 364.890 38.3700   1
  -1   0 -10 473.460 50.4100   1
   1   0  10 490.200 44.4300   1
  -1   0 -10 632.320 58.6400   1
  -2   2   9 8264.25 706.040   1
   2  -2  -9 7235.07 634.960   1
  -2   2   9 7627.59 646.020   1
   2   2  -9 6935.14 600.620   1
   0   5  -4 38728.1 3368.10   1
   0  -5  -4 32932.8 2579.99   1
   0   5  -4 36899.0 3124.51   1
   0   5  -4 31000.7 2730.47   1
   0   5   4 44200.9 3605.33   1
  -2   2  -9 6162.76 541.660   1
  -2  -2  -9 7256.16 724.790   1
  -2  -2  -9 6748.85 610.560   1
   2   2   9 5253.84 783.740   1
  -2   2  -9 6797.19 598.210   1
   2  -2   9 7240.66 754.060   1
   2   3  -8 43271.0 3372.46   1
  -2   3   8 54239.9 4673.82   1
   2   3  -8 42673.6 3567.57   1
   2  -3  -8 45695.9 3842.74   1
  -2   3   8 53096.2 4414.15   1
   2  -3  -8 50129.1 4300.79   1
   2  -5  -3 5475.86 513.640   1
  -2   5   3 7275.01 601.690   1
   2   5  -3 6331.58 555.250   1
   2   5  -3 7350.45 697.820   1
  -2  -5   3 7809.24 887.090   1
   2   3   8 40821.7 3437.40   1
  -2   3  -8 47365.6 3942.11   1
  -2  -3  -8 47306.3 4293.97   1
  -2   3  -8 40607.3 3585.27   1
   2   3   8 54261.1 4466.41   1
   2  -3   8 51656.0 4047.70   1
  -2  -3  -8 41985.4 3719.98   1
   2   5   3 6497.49 549.970   1
  -2   5  -3 8465.65 716.070   1
   2   5   3 9994.69 822.240   1
  -2   5  -3 7324.02 610.960   1
  -2  -5  -3 8467.01 829.530   1
  -2   5  -3 7076.26 640.360   1
   3   5   0 30576.8 2534.92   1
  -3  -5   0 25045.2 2164.90   1
  -3   5   0 27351.5 2403.87   1
  -3  -5   0 29016.5 2497.10   1
  -7   2   0 24.4800 57.1800   1
   7   2   0 61.5300 31.1700   1
  -7  -2   0 -83.900 42.0900   1
  -7  -2   0 115.840 25.2100   1
   7  -2   0 149.610 45.6800   1
   7  -2   0 27.9300 44.7000   1
  -7   2   0 92.3800 25.9900   1
   3   5  -1 2716.95 267.820   1
  -3  -5   1 3148.76 291.010   1
  -3  -5   1 3090.60 291.610   1
   3   5  -1 3073.44 311.310   1
  -3   5   1 2565.92 207.290   1
  -3  -5  -1 -63.210 36.9800   1
   7  -2  -1 12826.2 1486.89   1
  -7   2   1 19912.2 1769.66   1
  -7  -2   1 21502.6 1790.83   1
   7   2  -1 23048.3 2039.07   1
   7  -2  -1 22938.8 1961.04   1
  -7   2   1 23167.7 1989.54   1
  -7  -2  -1 23802.1 2187.03   1
   7  -2   1 19919.2 1589.30   1
   7  -2   1 18986.9 1829.16   1
  -7   2  -1 22528.7 2299.24   1
   7   2   1 23030.0 2013.30   1
  -7  -2  -1 24738.3 2165.96   1
   0  -1 -10 139.280 33.6600   1
   0   1 -10 102.980 38.4800   1
   0   1  10 60.7600 20.5600   1
  -6  -2   5 8506.29 692.330   1
   6   2  -5 8849.33 781.470   1
   6  -2  -5 8989.69 790.850   1
   6   2  -5 9284.02 809.170   1
  -6  -2   5 8536.23 798.770   1
   6  -2  -5 9332.45 933.460   1
  -6   2   5 8845.25 736.460   1
  -6   2   5 8364.85 736.950   1
   1   5  -4 94.0000 27.2500   1
   1   5  -4 177.630 19.1600   1
  -1   5   4 -61.090 77.3300   1
  -1   5   4 354.520 55.0000   1
   1   5  -4 58.0800 31.9700   1
   1  -5  -4 69.0100 11.8200   1
   1   5   4 54.1600 29.3500   1
  -1   5  -4 101.690 30.3000   1
   1   5   4 109.540 21.2300   1
  -1   5  -4 152.850 17.4800   1
  -1   5  -4 165.410 17.3600   1
  -1  -5  -4 104.820 14.9800   1
  -6  -2  -5 9095.85 811.970   1
   6   2   5 9319.34 1026.15   1
  -6   2  -5 10162.4 1113.06   1
   6  -2   5 8306.90 751.200   1
   6  -2   5 9504.48 920.380   1
   6   2   5 10866.2 932.930   1
  -6  -2  -5 9469.72 839.290   1
  -6   2  -5 9597.14 927.800   1
   0   4  -7 15206.1 1287.10   1
   0   4  -7 15022.0 1275.09   1
   0   4   7 15850.4 1292.94   1
   0   4  -7 12944.3 1108.27   1
   0  -4  -7 16545.7 1474.02   1
   5  -4  -2 -6.1900 22.2400   1
  -5   4   2 31.3200 16.5500   1
   5  -4  -2 150.680 53.5500   1
   5   4  -2 103.670 28.9100   1
  -5   4   2 198.710 45.2200   1
   5   4  -2 99.1500 23.2200   1
  -5  -4   2 171.060 45.6500   1
   5   4   2 -38.570 58.4300   1
  -5   4  -2 160.290 34.2900   1
  -5   4  -2 49.7300 15.0600   1
  -5  -4  -2 -25.270 41.0500   1
   5  -4   2 95.3700 41.2700   1
   5  -4   2 61.4300 14.7100   1
  -6  -1   6 539.800 51.5200   1
   6   1  -6 471.450 54.5500   1
  -6   1   6 508.250 49.3600   1
   6  -1  -6 458.290 40.3600   1
   6  -1  -6 524.040 55.4300   1
   6   1  -6 479.790 51.4400   1
  -6  -1   6 388.100 61.0600   1
  -6   1   6 558.360 66.3500   1
   7   0  -4 60300.4 4740.26   1
  -7   0   4 63947.2 5654.40   1
   7   0  -4 62933.1 4927.30   1
  -7   0   4 57489.1 5058.39   1
  -6  -1  -6 561.930 59.9500   1
  -6   1  -6 370.250 39.6000   1
   6   1   6 395.290 50.0200   1
   6  -1   6 313.240 45.7600   1
   6  -1   6 582.880 54.3500   1
  -6  -1  -6 506.180 51.0500   1
  -6   1  -6 623.340 60.2300   1
   6   1   6 573.310 62.1400   1
  -7   0  -4 64990.1 5109.39   1
   7   0   4 43708.2 4044.90   1
   7   0   4 68719.6 5824.69   1
  -7   0  -4 64472.6 5057.43   1
   6   3  -3 2923.42 346.990   1
  -6  -3   3 2910.52 229.850   1
   6   3  -3 2790.39 256.870   1
   6  -3  -3 3140.11 324.820   1
   6  -3  -3 3035.69 262.700   1
  -6   3   3 2597.03 194.270   1
  -6   3   3 3039.18 271.780   1
  -6  -3   3 2900.97 227.560   1
  -6   3  -3 3246.82 283.510   1
   6   3   3 3525.65 315.250   1
   6  -3   3 2475.43 238.910   1
  -6   3  -3 3053.93 263.070   1
   6   3   3 2890.23 217.970   1
  -6  -3  -3 2565.25 204.040   1
   6  -3   3 3356.57 287.180   1
  -6  -3  -3 3234.05 314.380   1
  -1   1  10 55.5600 16.5900   1
   1   1 -10 -25.660 51.1300   1
   1  -1 -10 95.7300 28.6500   1
  -1   1  10 109.880 19.9100   1
  -1   1 -10 -74.190 62.4000   1
   1   1  10 138.600 22.6400   1
  -1   1 -10 39.9600 8.16000   1
  -1  -1 -10 -37.730 23.8500   1
   1  -1  10 24.3200 8.76000   1
  -1  -1 -10 132.950 29.1200   1
   1   4  -7 65.1300 20.2100   1
   1   4  -7 24.7700 9.12000   1
  -1   4   7 86.5600 21.1300   1
   1   4  -7 228.260 26.0500   1
   1  -4  -7 -78.150 38.6400   1
  -1   4   7 156.190 27.6900   1
   1   4   7 49.3200 24.5600   1
  -1   4  -7 125.080 20.5700   1
  -1   4  -7 91.6700 21.1900   1
  -1  -4  -7 -46.850 38.4100   1
  -1   4  -7 59.7800 15.4300   1
   3   5  -2 2345.20 176.820   1
  -3  -5   2 1853.07 148.650   1
  -3  -5   2 2430.25 205.250   1
   3   5  -2 2731.88 224.180   1
  -3   5   2 1882.24 154.170   1
  -7   2   2 37834.1 3179.97   1
   7  -2  -2 33320.0 2629.72   1
  -7   2   2 31966.2 2908.10   1
   7   2  -2 37242.7 2935.69   1
  -7  -2   2 32140.6 2715.01   1
   3   5   2 2302.04 186.900   1
  -3   5  -2 2690.56 209.510   1
   3   5   2 2583.69 199.750   1
  -3  -5  -2 2677.01 218.650   1
  -3  -5  -2 2334.69 197.780   1
   7   2   2 38596.5 3708.09   1
  -7   2  -2 29561.0 2714.13   1
   7  -2   2 32732.0 2586.79   1
  -7  -2  -2 32571.5 2807.56   1
   7   2   2 36937.4 2923.81   1
  -7   2  -2 34490.3 2729.32   1
   7  -2   2 29656.1 2859.77   1
   4  -2  -8 329.460 34.2700   1
   4   2  -8 377.820 44.9300   1
  -4   2   8 340.270 39.7200   1
   4   2  -8 355.120 35.6500   1
  -4  -2   8 399.410 36.7700   1
  -4   2  -8 466.050 46.3900   1
  -4  -2  -8 305.520 42.0300   1
  -4   2  -8 396.990 41.8500   1
   4   2   8 454.420 44.4900   1
   4  -2   8 119.220 45.8200   1
   4  -2   8 411.510 38.9300   1
   4   2   8 587.480 53.5900   1
  -4  -2  -8 273.440 31.8300   1
   2   0 -10 33018.6 2817.43   1
  -2   0  10 18466.3 1445.41   1
  -2   0  10 34096.2 2666.53   1
  -3   4   6 142.140 44.7600   1
   3   4  -6 56.7600 19.0900   1
   3  -4  -6 82.8400 16.7000   1
   3   4  -6 30.1100 38.4400   1
  -2   0 -10 42126.6 3294.22   1
   2   0  10 36524.5 2866.14   1
  -2   0 -10 29535.0 2648.06   1
  -3  -4  -6 152.440 31.6700   1
  -3   4  -6 17.8300 13.0800   1
  -3  -4  -6 38.3900 14.4000   1
   3   4   6 383.510 51.0100   1
   3   4   6 126.330 43.0200   1
   3  -4   6 104.220 25.4700   1
  -3   4  -6 128.210 37.7000   1
   5   2  -7 9743.74 961.140   1
  -5   2   7 9797.70 814.470   1
   5  -2  -7 9826.54 947.020   1
   5   2  -7 8982.11 755.030   1
   5  -2  -7 10829.2 945.200   1
  -5  -2   7 9164.42 762.920   1
  -5  -2   7 10126.8 904.670   1
  -7   1   4 7707.95 690.730   1
  -7  -1   4 8162.60 768.220   1
  -7   1   4 6948.47 779.870   1
   7   1  -4 8078.51 736.030   1
   7  -1  -4 7693.57 758.180   1
   7  -1  -4 8141.33 790.820   1
   7   1  -4 8241.29 735.530   1
  -7  -1   4 7110.25 597.170   1
   5   2   7 8934.15 1056.53   1
  -5  -2  -7 8706.16 912.990   1
  -5   2  -7 8124.22 749.280   1
  -5  -2  -7 8680.03 821.790   1
   5   2   7 9307.82 891.940   1
   5  -2   7 8807.86 748.870   1
   5  -2   7 9564.47 786.380   1
  -5   2  -7 10385.5 1099.96   1
   7   1   4 8823.05 757.090   1
   7  -1   4 9129.91 814.650   1
   7  -1   4 8259.04 820.150   1
  -7   1  -4 8403.93 763.900   1
  -7   1  -4 7720.02 808.720   1
  -7  -1  -4 8946.58 769.710   1
  -7  -1  -4 9459.30 912.790   1
   7   1   4 8561.24 745.440   1
   4   3  -7 4677.58 535.600   1
  -4   3   7 6116.66 510.840   1
   4   3  -7 4669.06 448.720   1
   4  -3  -7 6309.46 558.210   1
  -4  -3   7 5553.20 463.450   1
  -4  -3   7 5135.32 440.780   1
  -4   4   5 36238.5 3023.03   1
   4   4  -5 40074.3 3481.64   1
  -4  -4   5 41280.8 3245.90   1
   4  -4  -5 32627.5 2562.44   1
  -4  -4   5 31283.3 2781.75   1
   4   4  -5 36829.8 3184.93   1
  -4  -3  -7 6609.13 627.420   1
  -4   3  -7 4932.14 434.480   1
   4   3   7 5571.55 612.170   1
   4  -3   7 5221.78 453.090   1
   4  -3   7 5477.41 539.460   1
  -4  -3  -7 3952.04 691.500   1
   4   3   7 5802.38 500.090   1
  -4   3  -7 6040.65 512.000   1
   5   0  -8 18452.7 1656.66   1
   5   0  -8 20355.0 1604.37   1
  -5   0   8 16957.0 1513.45   1
  -4   4  -5 34728.2 3065.22   1
  -4   4  -5 40812.2 3549.64   1
   4  -4   5 33388.5 3204.82   1
  -4  -4  -5 34528.6 2941.31   1
   4   4   5 41319.2 3517.20   1
  -4  -4  -5 37348.3 2948.99   1
   5   4  -3 20449.0 1625.54   1
  -5   4   3 18509.3 1582.56   1
   5  -4  -3 19794.4 1928.92   1
   5  -4  -3 17182.4 1650.51   1
   5   4  -3 22004.0 1835.45   1
  -5  -4   3 19409.3 1701.32   1
  -5   4   3 20270.9 1648.20   1
  -5  -4   3 16949.2 1478.42   1
  -2   5   4 95.3700 33.9300   1
   2   5   4 20040.4 1664.94   1
  -2   5  -4 25449.9 2102.34   1
  -2   5  -4 22119.6 1733.03   1
  -2  -5  -4 20877.1 1656.29   1
  -2   5  -4 20829.3 1749.65   1
   2   5   4 29741.1 2341.29   1
   5  -4   3 19250.6 1523.10   1
  -5  -4  -3 19311.4 1862.19   1
  -5   4  -3 18328.9 1696.34   1
   5   4   3 21305.3 1794.40   1
  -5  -4  -3 16302.6 1514.60   1
   5  -4   3 19193.4 1902.83   1
  -5   4  -3 18188.6 1510.35   1
   5   4   3 17211.0 2012.77   1
  -5   0  -8 16497.3 1551.39   1
  -5   0  -8 20428.5 1819.47   1
   5   0   8 18451.7 1510.66   1
   5   0   8 18250.1 1542.66   1
   4   0  -9 27.9400 20.6800   1
   4   0  -9 -56.590 55.7200   1
   4   0   9 37.3900 32.7400   1
  -4   0  -9 57.1700 16.2200   1
  -4   0  -9 210.310 30.4300   1
   4   0   9 127.550 34.8700   1
   2  -1 -10 1342.63 117.650   1
  -2   1  10 1494.67 110.780   1
  -2   1  10 1375.29 121.410   1
   2   1 -10 1439.38 118.370   1
   2  -1  10 1584.40 148.310   1
   2   1  10 1371.36 101.230   1
  -2  -1 -10 1451.58 128.290   1
  -2   1 -10 2143.55 173.960   1
  -2  -1 -10 1304.53 107.170   1
  -2   1 -10 1312.05 107.750   1
   3  -2  -9 10922.0 984.110   1
  -3   2   9 9364.23 874.440   1
   3   2  -9 9088.51 776.620   1
   0   5  -5 1232.07 94.2400   1
   0  -5  -5 1000.00 81.6400   1
   0   5  -5 1352.24 100.570   1
   0   5  -5 946.460 82.1200   1
   0   5   5 1062.75 94.8100   1
   3  -2   9 8783.53 872.170   1
  -3  -2  -9 8741.99 796.680   1
  -3   2  -9 8339.55 721.690   1
   3   2   9 10143.2 834.780   1
  -3   2  -9 8745.57 948.210   1
   3   2   9 6575.07 886.350   1
  -3  -2  -9 8853.71 869.010   1
  -3   3   8 425.040 43.2700   1
   3   3  -8 236.230 20.7300   1
   3   3  -8 294.000 39.0900   1
   3  -3  -8 357.960 39.8900   1
   2  -4  -7 20298.4 1738.10   1
   2   4  -7 23160.6 2083.45   1
   2  -4  -7 30499.0 2669.44   1
   2   4  -7 27113.0 2262.01   1
  -2   4   7 30534.0 2538.13   1
   2   4  -7 25386.6 1993.57   1
  -2   4   7 30881.4 2507.09   1
  -7  -2   3 35070.1 3094.71   1
   7  -2  -3 36401.4 3193.39   1
   7   2  -3 35667.3 3082.79   1
  -7  -2   3 34575.6 2854.08   1
  -7   2   3 38523.7 3256.09   1
  -7   2   3 32957.4 2870.67   1
  -3  -5   3 87.5700 30.4800   1
   3   5  -3 93.7500 27.7300   1
  -3   5   3 -151.08 86.7000   1
   3  -5  -3 24.3500 8.82000   1
   3  -5  -3 -1.1600 6.34000   1
   3   5  -3 -90.800 42.7500   1
   3   3   8 313.960 43.2800   1
  -3   3  -8 156.080 26.9200   1
   3   3   8 394.560 50.8700   1
  -3   3  -8 302.080 30.6100   1
  -3  -3  -8 409.030 56.1800   1
  -3  -3  -8 253.900 30.7400   1
   3  -3   8 223.900 30.1200   1
  -3  -5  -3 -184.65 58.1800   1
   3   5   3 102.620 30.4200   1
  -3  -5  -3 12.5000 10.3500   1
  -3   5  -3 21.8800 7.45000   1
  -3   5  -3 122.320 47.1900   1
   3   5   3 84.6600 49.3300   1
  -2   4  -7 23737.9 1956.37   1
  -2   4  -7 26013.7 2183.54   1
   2   4   7 22938.8 2111.81   1
  -2  -4  -7 25195.9 2150.17   1
   2   4   7 35230.6 2788.25   1
  -2  -4  -7 27705.6 2513.87   1
  -7  -2  -3 35663.6 3477.75   1
  -7   2  -3 31254.3 2863.98   1
   7  -2   3 36554.9 2886.14   1
   7  -2   3 32221.5 3067.36   1
  -7   2  -3 36943.5 2922.22   1
   7   2   3 39181.5 3098.37   1
  -7  -2  -3 33268.2 2855.20   1
  -6   3   4 2505.22 173.130   1
   6  -3  -4 2614.22 203.010   1
   6   3  -4 2475.65 187.640   1
  -6  -3   4 2549.96 184.560   1
  -6  -3   4 2317.81 174.110   1
   6   3  -4 2466.43 235.910   1
  -6   3   4 2249.00 177.020   1
   6  -3  -4 2226.59 190.930   1
   0   3  -9 3101.11 283.790   1
   0  -3  -9 3429.57 305.140   1
   0   3  -9 3055.80 314.650   1
   0   3  -9 3430.51 302.340   1
   0   3   9 4278.55 352.650   1
   0   3  -9 2700.26 276.800   1
   5   3  -6 14864.7 1462.78   1
   5  -3  -6 17545.3 1675.24   1
  -5   3   6 15596.5 1378.67   1
   5   3  -6 15342.5 1313.45   1
  -5  -3   6 16284.5 1544.36   1
   5  -3  -6 16714.2 1456.92   1
  -5  -3   6 16570.9 1327.88   1
  -6   3  -4 2519.91 187.000   1
   6  -3   4 2240.18 219.140   1
   6   3   4 2665.51 215.150   1
  -6  -3  -4 2196.24 190.850   1
   6   3   4 2983.82 363.380   1
  -6   3  -4 2187.93 171.580   1
  -6  -3  -4 2712.59 238.320   1
   6  -3   4 2030.01 160.810   1
  -5  -3  -6 13368.7 1343.64   1
   5  -3   6 16106.2 1456.57   1
  -5   3  -6 17161.0 1437.82   1
   5  -3   6 15164.2 1284.53   1
  -5  -3  -6 16145.9 1411.41   1
   5   3   6 17438.6 1476.57   1
  -5   3  -6 15125.8 1300.04   1
   5   3   6 16208.5 1350.67   1
  -5   1   8 376.850 48.2500   1
   5   1  -8 121.530 21.6400   1
   5  -1  -8 55.3600 16.7800   1
   5   1  -8 64.9100 27.4100   1
  -5  -1   8 -14.160 59.7400   1
   5  -1  -8 -30.000 60.3500   1
  -5  -1   8 84.6500 25.8500   1
  -5  -1  -8 103.340 24.1200   1
  -5   1  -8 55.2000 23.5600   1
   5  -1   8 197.160 39.3200   1
   5  -1   8 103.710 24.4800   1
   5   1   8 45.7300 30.4000   1
  -5   1  -8 82.6700 22.8600   1
  -5  -1  -8 144.670 33.6200   1
   5   1   8 -106.92 59.9100   1
  -1   5   5 53.7600 52.8000   1
  -1   5   5 314.370 71.9800   1
   1   5  -5 117.850 26.1300   1
   1  -5  -5 101.940 16.1300   1
   1   5  -5 108.240 20.7200   1
   1   5  -5 -61.720 35.8200   1
  -1   5  -5 134.590 17.4100   1
   1   5   5 181.590 24.7300   1
   1   5   5 246.240 44.0600   1
  -1   5  -5 138.820 18.9400   1
  -1   5  -5 247.600 40.0700   1
  -1  -5  -5 117.400 17.8300   1
  -4  -1   9 36727.3 2869.78   1
   4   1  -9 38713.0 3262.45   1
   4  -1  -9 39586.0 3565.73   1
   4   1  -9 35062.3 2737.77   1
  -4   1   9 34837.3 3053.21   1
   7   0  -5 110.180 37.0300   1
  -7   0   5 -53.670 48.7900   1
  -7   0   5 199.990 40.8800   1
  -4  -1  -9 43523.6 3075.92   1
  -4   1  -9 39969.6 3461.33   1
   4   1   9 45785.6 2971.66   1
  -4  -1  -9 35017.3 3134.85   1
  -4   1  -9 32139.9 2830.57   1
   4   1   9 42597.7 2937.43   1
   4  -1   9 40217.9 3530.59   1
   4  -1   9 40477.0 2920.36   1
   7   0   5 -191.44 52.9100   1
  -7   0  -5 -26.410 53.9200   1
   7   0   5 590.910 107.550   1
  -7   0  -5 -14.460 59.9100   1
   1  -3  -9 60.8700 24.7900   1
  -1   3   9 53.5500 26.2200   1
  -1   3   9 56.4300 26.2700   1
   1   3  -9 116.270 32.9800   1
   0   2  10 18578.3 1400.76   1
   0   2 -10 17403.5 1408.68   1
   0  -2 -10 14816.6 1117.80   1
   1   3   9 127.020 24.3600   1
  -1   3  -9 33.1500 14.9600   1
  -1   3  -9 4.69000 29.2300   1
  -1  -3  -9 -25.210 49.2200   1
  -6   0   7 122.740 33.5900   1
   6   0  -7 133.750 37.5700   1
   6   0  -7 61.7800 23.6900   1
  -6   0   7 54.6900 24.0300   1
   6   0   7 189.540 33.4800   1
   6   0   7 187.860 38.1300   1
  -6   0  -7 100.080 34.2300   1
  -6   0  -7 -17.420 47.0200   1
   6  -2  -6 2822.71 228.540   1
   6   2  -6 2666.80 212.630   1
   6  -2  -6 2738.21 235.320   1
  -6   2   6 2606.45 206.460   1
   6   2  -6 2689.39 224.090   1
  -6  -2   6 2445.87 197.080   1
  -6   2   6 2546.74 180.360   1
  -6  -2   6 2462.12 182.860   1
   4   5   0 92.4000 31.5200   1
  -4  -5   0 159.690 43.0100   1
   4  -5   0 85.8100 33.7600   1
  -4  -5   0 -75.800 33.4600   1
   4   5   0 16.4600 25.1800   1
  -4   5   0 148.190 51.4700   1
  -6  -2  -6 2725.01 212.530   1
   6   2   6 3070.10 269.200   1
  -6   2  -6 3062.61 225.610   1
   6  -2   6 2859.97 265.760   1
   6  -2   6 2729.67 203.080   1
   6   2   6 3116.57 225.590   1
  -6   2  -6 2406.52 192.320   1
  -6  -2  -6 2774.45 285.150   1
  -1   2  10 156.660 28.8700   1
  -1   2  10 125.890 33.0900   1
   1  -2 -10 197.340 44.7800   1
   1   2 -10 200.040 33.3400   1
  -1   2 -10 73.7300 10.5100   1
  -1   2 -10 156.220 48.8900   1
  -1  -2 -10 70.1800 32.1000   1
   1   2  10 106.820 28.3600   1
  -8   0   0 33018.9 2387.16   1
   8   0   0 29887.7 1954.97   1
  -4  -5   1 5388.36 547.700   1
   4  -5  -1 6014.31 519.740   1
  -4   5   1 5389.03 390.460   1
   4   5  -1 5859.27 411.590   1
  -4  -5   1 5295.22 388.670   1
   4   5  -1 5562.94 477.170   1
  -4   5  -1 5503.79 368.750   1
  -4  -5  -1 5728.04 536.610   1
   4   5   1 6831.26 525.740   1
   4  -5   1 5733.45 447.850   1
  -4   5  -1 5942.37 446.010   1
   4   5   1 4992.64 528.960   1
  -4  -5  -1 5128.30 423.310   1
   3   0 -10 2527.77 210.740   1
  -3   0  10 2268.14 281.880   1
  -3   0  10 2008.89 249.680   1
  -5  -4   4 139.490 29.3400   1
  -5  -4   4 83.4500 22.5100   1
   5   4  -4 152.350 40.4800   1
   5  -4  -4 220.150 36.6400   1
  -5   4   4 299.500 83.8700   1
   5   4  -4 277.170 43.0900   1
   5  -4  -4 189.750 34.0500   1
  -5  -4  -4 175.420 35.8500   1
  -5  -4  -4 298.950 47.0500   1
   5   4   4 265.640 41.6300   1
  -5   4  -4 91.6000 19.1100   1
   5  -4   4 118.060 19.2100   1
  -5   4  -4 -0.7700 56.8500   1
   5   4   4 115.190 40.8100   1
   5  -4   4 207.040 45.3300   1
  -3   0 -10 1799.25 221.620   1
   3   0  10 2021.36 252.790   1
  -3   0 -10 2369.19 131.440   1
  -8   0   1 153.520 46.9300   1
   8   0  -1 -41.770 50.5100   1
   8   0   1 27.4200 28.4600   1
   8   0   1 97.9900 37.4600   1
  -8   0  -1 -51.650 53.1900   1
   7  -1  -5 52973.8 4015.61   1
  -7   1   5 44365.6 3144.25   1
  -7  -1   5 46329.4 3328.85   1
  -7   1   5 49832.9 3236.41   1
  -7  -1   5 45550.2 3173.32   1
   7   1  -5 54022.2 527.480   1
   7  -1  -5 50382.4 3248.09   1
   7   1  -5 49280.5 3733.22   1
  -7  -1  -5 48725.5 4223.35   1
  -7   1  -5 53117.2 3452.89   1
  -7   1  -5 50239.1 4031.62   1
  -7  -1  -5 54627.1 1492.07   1
   7   1   5 53852.0 2086.61   1
   7  -1   5 48288.0 3124.92   1
   7  -1   5 57024.7 1798.54   1
   7   1   5 58338.1 1855.33   1
   6  -1  -7 1066.90 138.190   1
   6   1  -7 1007.39 133.090   1
  -6   1   7 1159.98 142.870   1
  -6  -1   7 1010.57 144.960   1
  -6   1   7 859.290 121.860   1
   6  -1  -7 1021.12 130.810   1
   6   1  -7 1187.77 152.550   1
  -6  -1   7 908.230 118.530   1
  -6  -1  -7 1200.59 163.290   1
   6   1   7 1038.10 132.000   1
  -6   1  -7 1221.71 158.020   1
   6   1   7 1375.71 172.600   1
  -6   1  -7 1166.07 151.500   1
   6  -1   7 1133.77 147.830   1
  -6  -1  -7 1205.40 165.400   1
   6  -1   7 873.840 122.490   1
   2   5  -5 2356.84 99.9200   1
   2  -5  -5 2422.62 179.630   1
   2   5  -5 2734.43 197.690   1
   2  -5  -5 2309.94 89.8200   1
  -2   5   5 2641.93 204.900   1
  -2   5   5 2653.90 200.170   1
  -7  -2   4 21928.7 1627.37   1
   7  -2  -4 23448.4 1779.16   1
   7   2  -4 22028.3 1692.56   1
   7  -2  -4 19661.0 1731.07   1
  -7   2   4 22429.4 1621.24   1
   7   2  -4 24085.1 1933.62   1
  -7   2   4 20789.7 1625.29   1
  -7  -2   4 21229.9 1453.33   1
  -3  -5   4 5851.83 404.960   1
   3  -5  -4 4200.20 330.280   1
   3   5  -4 5752.19 492.630   1
  -3   5   4 5226.97 396.730   1
   3   5  -4 4667.43 329.190   1
   3  -5  -4 4965.63 426.760   1
   2   5   5 2133.66 275.190   1
  -2   5  -5 2746.97 199.890   1
  -2   5  -5 2211.89 266.080   1
  -2  -5  -5 2281.67 123.160   1
  -2   5  -5 2208.73 267.560   1
   2   5   5 2663.98 236.580   1
  -7  -2  -4 23419.4 2046.05   1
   7   2   4 24696.4 1639.21   1
  -7   2  -4 23176.6 2103.79   1
   7  -2   4 19638.1 1306.67   1
   7  -2   4 24879.9 1810.60   1
   7   2   4 25560.1 1848.91   1
  -7   2  -4 24461.3 1857.44   1
  -7  -2  -4 21675.3 1595.08   1
  -4  -5   2 34654.0 2462.38   1
  -4   5   2 32401.7 2300.58   1
   4   5  -2 38695.3 2880.00   1
  -4  -5   2 36367.8 2879.32   1
   4   5  -2 42837.3 2777.46   1
  -4   5  -2 33775.3 2159.40   1
  -4  -5  -2 39110.0 2534.95   1
   4   5   2 39824.3 2861.06   1
   4  -5   2 37756.3 2902.02   1
  -4   5  -2 39329.2 2783.05   1
   4   5   2 35652.4 3661.19   1
  -4  -5  -2 34204.8 2479.54   1
   0   4  -8 1451.66 172.580   1
   0   4   8 1912.75 228.620   1
   0   4  -8 1758.85 216.810   1
   0   4  -8 909.910 133.250   1
   0  -4  -8 1560.56 186.140   1
   0   4  -8 1615.78 196.180   1
  -2   3   9 9735.98 697.900   1
   2  -3  -9 8968.79 635.500   1
   2   3  -9 8510.27 629.000   1
   2  -3  -9 9782.76 711.320   1
  -2   3   9 10726.9 745.180   1
  -8   1   0 103.230 23.6400   1
  -8   1   0 -9.8000 57.8300   1
   8  -1   0 -82.620 51.2000   1
   8  -1   0 115.060 41.3700   1
   8   1   0 255.350 42.3300   1
  -8  -1   0 -143.90 52.3100   1
   8   1   0 -79.360 53.7200   1
  -2   3  -9 9288.35 659.040   1
  -2   3  -9 7802.69 565.660   1
   2   3   9 8495.01 606.350   1
   2  -3   9 9749.44 864.440   1
  -2  -3  -9 9154.19 818.520   1
  -2  -3  -9 9525.63 726.380   1
  -7   3   0 53167.3 3708.25   1
   7   3   0 56483.7 1796.05   1
   7  -3   0 43289.6 2803.33   1
   7   3   0 58439.2 657.370   1
  -7  -3   0 48326.8 3391.93   1
  -3   1  10 2732.43 226.020   1
  -3   1  10 2729.73 208.140   1
   3   1 -10 2168.38 271.430   1
   3  -1 -10 2369.78 126.880   1
  -8   0   2 4297.62 334.630   1
   8   0  -2 5099.34 470.030   1
   8   0  -2 4885.54 478.010   1
  -8   0   2 4807.37 394.770   1
   8   0   2 5449.93 499.770   1
   8   0   2 4719.50 435.520   1
  -8   0  -2 4584.00 411.080   1
   3  -1  10 1905.34 234.920   1
  -3  -1 -10 2199.53 275.450   1
  -3   1 -10 2164.97 272.040   1
  -3  -1 -10 2443.19 207.630   1
  -3   1 -10 2925.46 232.350   1
   3   1  10 2349.93 75.0200   1
   3   1  10 2795.96 203.800   1
  -4  -4   6 49.8600 35.7500   1
   4  -4  -6 159.200 24.1700   1
   4   4  -6 193.520 33.7700   1
  -4   4   6 226.560 46.6500   1
   4   4  -6 231.940 35.4200   1
  -4  -4   6 24.0300 26.8400   1
   4   4   6 91.2000 25.6100   1
  -4  -4  -6 144.320 27.3200   1
   4   4   6 245.310 47.7800   1
  -4   4  -6 134.990 44.7800   1
   4  -4   6 148.950 33.2100   1
  -4  -4  -6 160.880 34.4600   1
  -4   4  -6 110.240 25.0600   1
  -8   1   1 6686.53 569.590   1
   8  -1  -1 8388.56 627.100   1
   8  -1  -1 6704.92 665.430   1
   8   1  -1 7368.34 628.240   1
  -8   1   1 8075.38 680.360   1
  -8  -1   1 7781.34 627.170   1
  -6  -4   0 165.170 41.8100   1
  -6   4   0 129.550 21.4600   1
   6   4   0 285.560 48.3800   1
   6  -4   0 240.320 32.0400   1
   6  -4   0 196.520 45.7100   1
  -6   4   0 254.620 48.4800   1
   6   4   0 276.310 45.3800   1
  -6  -4   0 206.740 32.4100   1
   8   1   1 8598.86 683.920   1
   8  -1   1 6966.80 536.730   1
   8  -1   1 7801.92 643.720   1
   8   1   1 7166.82 589.080   1
  -8   1  -1 7865.00 617.880   1
  -8  -1  -1 8417.66 721.090   1
   3   4  -7 10271.7 727.660   1
   3  -4  -7 9434.71 733.270   1
   3  -4  -7 8766.12 665.230   1
   3   4  -7 10135.5 725.080   1
  -3   4   7 11501.6 827.260   1
  -3   4  -7 8105.00 580.700   1
  -3  -4  -7 10260.8 813.660   1
   3   4   7 9829.64 949.970   1
   3  -4   7 10731.4 809.440   1
  -3   4  -7 9939.35 692.320   1
   3   4   7 8550.04 608.190   1
  -3  -4  -7 9868.78 705.740   1
  -7   3   1 5309.30 443.940   1
  -7  -3   1 6815.57 522.300   1
   7  -3  -1 6367.58 480.170   1
   7  -3  -1 5556.57 522.830   1
  -7   3   1 6580.32 455.700   1
   7   3  -1 5893.04 720.930   1
  -7  -3   1 5747.85 430.810   1
  -7   3  -1 5365.42 419.210   1
   7   3   1 7122.26 518.170   1
   7  -3   1 7473.39 642.010   1
   7  -3   1 5224.15 470.580   1
  -7   3  -1 6247.19 457.400   1
   7   3   1 5538.77 440.860   1
  -7  -3  -1 5504.43 476.420   1
   1   4  -8 28.9500 19.3400   1
  -1   4   8 142.900 32.7200   1
   1   4  -8 32.6500 12.7600   1
   1   4  -8 106.400 19.3200   1
   1  -4  -8 -11.260 46.5000   1
  -1   4   8 -32.080 60.3400   1
   1   4   8 147.370 36.4600   1
  -1   4  -8 178.820 33.8100   1
  -1   4  -8 165.860 34.8600   1
  -1  -4  -8 99.8700 26.1000   1
  -1   4  -8 -7.1300 32.8500   1
  -2   2  10 26590.3 1922.15   1
   2  -2 -10 28242.2 2101.02   1
   2   2 -10 22775.3 1688.20   1
   2  -2 -10 26700.8 1957.98   1
  -2   2  10 25519.2 2139.05   1
   6   3  -5 258.410 39.4900   1
  -6   3   5 287.900 42.2000   1
  -6   3   5 276.440 51.7700   1
   6  -3  -5 402.450 57.9700   1
   6   3  -5 373.570 54.3000   1
  -6  -3   5 193.060 39.8300   1
   6  -3  -5 435.270 67.8700   1
  -6  -3   5 268.510 40.7300   1
   0   0 -11 109.620 48.6500   1
   0   0  11 7.97000 12.1300   1
   0   0  11 61.2400 12.6200   1
   2   2  10 20208.6 1646.10   1
  -2  -2 -10 24158.6 1813.39   1
  -2   2 -10 26289.2 1688.08   1
  -2   2 -10 20952.7 1552.54   1
   2  -2  10 29451.3 1899.83   1
  -2  -2 -10 24983.3 2043.50   1
  -6  -4   1 3121.32 252.150   1
   6   4  -1 2981.26 224.970   1
   6  -4  -1 2708.08 223.070   1
   6  -4  -1 3357.59 281.020   1
   6   4  -1 2626.57 206.350   1
  -6  -4   1 2969.25 255.380   1
  -6   4   1 2935.11 228.000   1
  -6   4   1 2880.24 207.320   1
   6   4   1 2813.78 216.300   1
  -6   4  -1 2582.25 194.270   1
   6  -4   1 3070.62 283.990   1
   6  -4   1 3465.35 271.280   1
  -6   4  -1 2936.55 217.410   1
  -6  -4  -1 3421.10 279.020   1
   6   4   1 3719.72 291.710   1
  -6  -4  -1 2775.54 211.710   1
  -6  -3  -5 312.720 49.2200   1
   6   3   5 378.600 61.5400   1
  -6   3  -5 301.100 47.9500   1
   6  -3   5 150.940 45.2500   1
   6  -3   5 312.620 50.4900   1
   6   3   5 211.590 50.9400   1
  -6   3  -5 357.800 49.2500   1
  -6  -3  -5 393.770 63.3100   1
   0   5  -6 4997.76 373.530   1
   0  -5  -6 5356.50 414.520   1
   0   5  -6 4162.01 300.960   1
   0   5   6 5633.42 403.290   1
   0   5  -6 5502.11 380.470   1
   1   0 -11 -2.5200 64.7000   1
   5  -2  -8 7023.06 524.620   1
   5   2  -8 6337.32 461.400   1
  -5   2   8 6632.71 465.560   1
  -5  -2   8 6802.92 469.790   1
   5  -2  -8 7003.97 547.890   1
   5   2  -8 6070.28 472.810   1
  -5  -2   8 7514.56 601.240   1
   1   0  11 -2.0700 19.6000   1
  -1   0 -11 73.4000 44.6000   1
  -8  -1   2 5815.26 477.080   1
  -8   1   2 5210.78 438.440   1
   8   1  -2 5719.87 459.470   1
   8  -1  -2 4564.33 481.490   1
   8  -1  -2 5785.11 560.960   1
  -8   1   2 4801.67 391.740   1
  -5  -2  -8 6237.48 502.340   1
   5   2   8 6856.94 485.110   1
  -5   2  -8 6364.20 649.220   1
   5  -2   8 6362.40 446.790   1
   5  -2   8 5872.22 420.840   1
  -5   2  -8 5601.42 430.550   1
  -5  -2  -8 5340.82 586.150   1
   5   2   8 6489.91 463.500   1
   8  -1   2 5135.70 418.900   1
   8   1   2 6129.16 521.820   1
  -8   1  -2 5001.74 512.000   1
   8   1   2 5425.07 451.270   1
  -8   1  -2 5196.33 419.560   1
  -8  -1  -2 5727.78 497.100   1
  -7  -3   2 16233.2 1242.25   1
   7  -3  -2 15424.9 1248.20   1
  -7   3   2 14535.7 1186.95   1
  -7  -3   2 13507.4 980.270   1
   7   3  -2 14788.0 1680.49   1
  -7   3   2 15589.2 1091.62   1
   7  -3  -2 16009.0 1475.95   1
   4   2  -9 7449.02 528.880   1
   4   2  -9 7730.39 608.740   1
  -4   2   9 7650.44 628.060   1
  -4  -2   9 5715.02 472.600   1
   4  -2  -9 6822.76 538.630   1
   7  -3   2 17995.0 1392.81   1
  -7   3  -2 15589.1 1105.93   1
  -7  -3  -2 13692.3 1351.94   1
   7   3   2 14891.9 1560.18   1
   7   3   2 19684.4 1510.12   1
  -7   3  -2 15985.7 1155.95   1
   7  -3   2 13677.4 1225.18   1
   4   3  -8 33084.5 2387.94   1
  -4  -3   8 36655.7 2812.13   1
   4  -3  -8 37621.8 2830.06   1
   4   3  -8 29132.6 1870.39   1
  -4   3   8 39629.2 2768.06   1
   1   5  -6 186.010 39.6000   1
   1   5  -6 64.1000 23.5500   1
  -1   5   6 371.240 62.0000   1
   1   5  -6 235.780 34.7400   1
  -1   5   6 114.330 40.5900   1
   1  -5  -6 190.460 30.9500   1
  -4  -2  -9 7450.84 568.590   1
   4  -2   9 6444.89 553.120   1
  -4   2  -9 7329.80 662.080   1
   4   2   9 7603.29 523.280   1
   4   2   9 6569.06 479.110   1
   4  -2   9 6944.02 550.710   1
  -4  -2  -9 6114.31 632.620   1
  -4   2  -9 6172.54 466.130   1
  -1   5  -6 265.020 38.4200   1
  -1   5  -6 169.580 37.0400   1
  -1   5  -6 167.080 26.6400   1
  -1   5  -6 58.0200 28.3600   1
   1   5   6 190.310 45.2300   1
  -1  -5  -6 131.230 25.5700   1
   0   6   0 53442.6 3805.32   1
   0   6   0 54040.3 1444.40   1
   4   5  -3 10050.0 746.360   1
  -4   5   3 9684.02 693.380   1
   4  -5  -3 9613.21 627.300   1
  -4  -5   3 12216.5 1013.46   1
   4   5  -3 12556.9 1016.59   1
  -4  -5   3 11249.6 847.610   1
   4   5   3 14714.3 1058.17   1
   4  -5   3 11457.7 873.340   1
  -4   5  -3 13229.5 930.670   1
  -4  -5  -3 11582.1 915.810   1
  -4  -5  -3 12065.8 980.120   1
  -4   5  -3 10554.3 689.720   1
  -4  -3  -8 42365.3 3498.48   1
   4   3   8 39285.9 2645.10   1
   4  -3   8 34616.4 2687.67   1
  -4   3  -8 38855.4 2694.90   1
  -4  -3  -8 27745.6 1822.79   1
   4   3   8 34933.2 2465.25   1
  -4   3  -8 34688.1 2518.15   1
  -6  -4   2 -61.620 45.8800   1
  -6   4   2 -47.930 81.8700   1
   6   4  -2 -43.730 54.3300   1
  -6  -4   2 -113.93 57.9000   1
  -6   4   2 -9.0900 26.5400   1
   6   4  -2 -81.830 47.7000   1
   6  -4  -2 16.5400 32.2800   1
   6  -4  -2 97.8600 21.4100   1
  -6  -4  -2 188.100 44.1500   1
   6   4   2 107.200 33.3800   1
  -6   4  -2 167.680 54.7200   1
   6  -4   2 -52.500 51.4700   1
  -6   4  -2 18.7000 12.3600   1
   6   4   2 -3.3600 48.7600   1
   6  -4   2 -23.590 24.6900   1
  -6  -4  -2 -71.390 45.2500   1
  -7   0   6 10807.2 901.900   1
   7   0  -6 10563.0 948.320   1
   7   0  -6 9630.05 725.760   1
  -7   0   6 10480.5 718.520   1
   0  -1 -11 362.430 58.8900   1
   0   1 -11 448.130 83.1500   1
   0   1  11 163.550 26.1300   1
  -8   0   3 7.75000 31.7000   1
  -8   0   3 -16.870 53.0600   1
   8   0  -3 112.670 43.7400   1
   8   0  -3 -47.860 72.0900   1
   7   0   6 12034.4 837.240   1
  -7   0  -6 12881.9 943.030   1
  -7   0  -6 11098.2 795.090   1
   7   0   6 12108.6 872.070   1
   8   0   3 -19.630 58.0200   1
   8   0   3 145.310 35.1700   1
  -8   0  -3 126.490 36.8000   1
   0   6   1 16748.2 1209.52   1
   0   6  -1 15755.1 1113.65   1
   0   6  -1 15505.6 1114.81   1
   0   6   1 16128.4 1106.07   1
   5  -3  -7 628.670 91.4300   1
  -5  -3   7 508.240 69.7700   1
  -5   3   7 555.330 87.2000   1
  -5  -3   7 369.310 58.3200   1
   5  -3  -7 605.170 79.5400   1
   5   3  -7 527.250 69.1100   1
   5   3  -7 564.230 74.4000   1
  -5  -4   5 1358.19 162.250   1
  -5  -4   5 1209.93 149.150   1
   5   4  -5 1421.44 181.770   1
  -5   4   5 1465.61 189.660   1
   5  -4  -5 1524.15 194.040   1
   5   4  -5 1415.33 172.100   1
   5  -4  -5 1336.18 174.560   1
  -5  -3  -7 427.050 60.4000   1
   5   3   7 555.430 78.0100   1
  -5   3  -7 607.790 77.9700   1
   5  -3   7 453.840 70.1700   1
  -5  -3  -7 729.650 100.000   1
   5  -3   7 468.880 66.4000   1
   5   3   7 391.230 74.8900   1
  -5   3  -7 633.220 82.6200   1
   5   4   5 1446.19 181.140   1
  -5  -4  -5 1126.50 154.820   1
  -5  -4  -5 1329.11 169.440   1
   5   4   5 1453.89 184.450   1
   5  -4   5 1203.48 145.720   1
  -5   4  -5 1635.27 201.250   1
  -5   4  -5 1702.90 204.570   1
   5  -4   5 1579.80 196.790   1
   1   6   0 58.5500 14.3700   1
  -1   6   0 -177.12 84.3200   1
  -1   6   0 302.750 56.0200   1
   1   6   0 -114.89 68.2600   1
  -1  -6   0 24.0400 17.1100   1
   5   0  -9 -23.790 26.6500   1
  -5   0   9 14.0500 20.6100   1
   5   0  -9 145.720 42.6000   1
   1   1 -11 380.230 70.4500   1
   1   1 -11 379.550 54.6500   1
  -1   1  11 447.030 55.9400   1
  -1   1  11 575.790 75.2000   1
   1  -1 -11 456.600 78.1300   1
   2   4  -8 180.820 26.0100   1
  -2   4   8 275.920 51.1400   1
   2   4  -8 246.460 34.8100   1
   2  -4  -8 194.210 34.0900   1
  -2   4   8 399.340 67.7500   1
   2  -4  -8 201.580 37.0900   1
   2   4  -8 217.190 38.4700   1
   1   1  11 461.720 61.3500   1
  -1   1 -11 437.530 63.8700   1
  -1   1 -11 244.770 59.6000   1
   1  -1  11 313.930 43.3900   1
  -1  -1 -11 294.970 58.8600   1
   2   4   8 169.090 42.4300   1
  -2   4  -8 321.050 44.3100   1
   2   4   8 507.870 77.8000   1
  -2   4  -8 307.890 47.2300   1
  -2  -4  -8 395.820 61.3900   1
  -2  -4  -8 201.190 45.0400   1
  -5   0  -9 64.1300 27.3500   1
   5   0   9 -81.390 66.8100   1
   5   0   9 41.3400 24.5200   1
  -5   0  -9 -20.400 30.5500   1
  -1   6   1 141.150 61.6000   1
  -1   6   1 -9.7500 82.7500   1
   1   6  -1 189.440 44.8000   1
   1   6  -1 39.4800 13.6900   1
  -1  -6  -1 41.7000 15.2200   1
   1   6   1 19.2400 15.9900   1
  -1   6  -1 255.520 49.2000   1
   1   6   1 -224.08 71.0400   1
  -1   6  -1 -58.530 75.3700   1
  -7  -2   5 3490.96 286.610   1
   7   2  -5 3867.37 355.960   1
  -7   2   5 4147.73 313.020   1
   7  -2  -5 3968.60 354.860   1
   7   2  -5 3588.91 304.640   1
   7  -2  -5 3991.03 295.230   1
  -7  -2   5 3404.79 242.880   1
  -7   2   5 3410.61 256.320   1
   3  -5  -5 4214.62 359.250   1
   3   5  -5 3584.84 273.740   1
  -3   5   5 4811.60 367.940   1
   3  -5  -5 3416.91 292.410   1
   3   5  -5 4731.62 347.050   1
  -3  -5   5 4539.85 315.770   1
  -3   5  -5 3634.93 296.310   1
   3  -5   5 3861.43 301.770   1
   3   5   5 4102.61 300.690   1
   3   5   5 5190.14 407.790   1
  -3  -5  -5 4393.70 333.710   1
  -3  -5  -5 4009.11 341.270   1
  -3   5  -5 4863.12 341.660   1
   7   2   5 4477.03 341.480   1
  -7   2  -5 3796.18 268.830   1
   7  -2   5 4216.47 367.260   1
   7  -2   5 4283.49 312.930   1
  -7  -2  -5 4074.75 334.480   1
  -7   2  -5 4019.26 292.280   1
   7   2   5 4302.18 410.880   1
  -7  -2  -5 3770.67 287.780   1
  -6   2   7 812.690 105.800   1
   6   2  -7 730.540 98.8200   1
  -6  -2   7 814.360 111.000   1
  -6   2   7 729.500 100.040   1
   6  -2  -7 917.700 116.770   1
   6  -2  -7 1203.98 148.860   1
   6   2  -7 897.330 111.080   1
  -6  -2   7 844.660 112.210   1
   7  -1  -6 10472.3 773.060   1
  -7  -1   6 9371.87 695.310   1
  -7   1   6 8978.52 709.830   1
   7   1  -6 10008.0 828.540   1
  -7  -1   6 9575.44 651.200   1
  -7   1   6 9795.06 675.900   1
   7  -1  -6 8858.47 892.390   1
   7   1  -6 10712.9 931.060   1
   0   6   2 284.830 53.6100   1
   0   6  -2 346.350 58.3700   1
   0   6   2 680.980 98.5400   1
   0   6  -2 243.350 32.8100   1
   0  -6  -2 439.770 55.4600   1
   0   6  -2 369.490 61.1900   1
   6   2   7 1141.26 140.590   1
   6  -2   7 903.570 122.400   1
   6  -2   7 1023.52 128.270   1
  -6   2  -7 869.710 116.280   1
   6   2   7 923.260 123.760   1
  -6   2  -7 841.340 110.910   1
  -6  -2  -7 1362.01 180.480   1
  -6  -2  -7 777.030 102.200   1
  -8  -1   3 11391.0 885.410   1
   8   1  -3 11295.2 867.030   1
  -8  -1   3 9511.74 773.490   1
  -8   1   3 9533.96 755.130   1
   8  -1  -3 11243.3 875.420   1
   8   1  -3 10580.8 863.350   1
  -8   1   3 11664.9 975.020   1
   8  -1  -3 8724.30 947.400   1
   3   3  -9 607.510 82.3700   1
   3  -3  -9 680.190 89.7100   1
  -3   3   9 607.410 81.7300   1
  -3   3   9 492.680 69.4000   1
   3   3  -9 393.400 57.2200   1
   2   0 -11 -103.83 60.6000   1
   7   1   6 11078.3 807.370   1
   7  -1   6 11200.8 909.100   1
   7  -1   6 11018.8 814.120   1
  -7  -1  -6 10040.9 771.630   1
  -7  -1  -6 11628.4 837.820   1
  -7   1  -6 10520.9 779.780   1
   7   1   6 11803.7 849.920   1
  -7   1  -6 10094.8 919.330   1
  -8   1  -3 9903.12 815.280   1
   8  -1   3 10010.4 946.800   1
   8  -1   3 12510.2 1006.87   1
   8   1   3 11730.7 1018.57   1
   8   1   3 11215.6 771.720   1
  -8   1  -3 10366.4 833.660   1
  -8  -1  -3 11586.7 840.560   1
   2   0  11 88.3300 18.0400   1
  -2   0 -11 28.0000 35.1300   1
  -2   0 -11 14.5700 17.1900   1
   3   3   9 521.000 75.4500   1
  -3   3  -9 752.240 93.2300   1
  -3   3  -9 657.460 87.0000   1
  -3  -3  -9 693.060 89.7900   1
   3  -3   9 315.990 50.6100   1
   3   3   9 643.110 96.2100   1
  -3  -3  -9 478.020 66.2100   1
  -7  -3   3 217.990 38.5700   1
  -7   3   3 80.9700 83.6800   1
   7  -3  -3 287.590 47.1900   1
   7  -3  -3 406.630 57.5400   1
  -7   3   3 322.260 49.0600   1
   7   3  -3 255.330 46.2000   1
  -7  -3   3 302.330 45.4800   1
   7   3  -3 349.230 57.2800   1
   7   3   3 299.230 46.3000   1
  -7  -3  -3 212.310 32.1800   1
   7  -3   3 427.950 59.5400   1
  -7   3  -3 456.950 83.3700   1
   7   3   3 307.930 49.6000   1
  -7   3  -3 275.520 40.9100   1
   7  -3   3 270.600 43.2400   1
   4   0 -10 38752.8 2961.29   1
  -4   0  10 35950.1 2318.95   1
   6   0  -8 240.370 49.8900   1
  -6   0   8 123.130 41.7300   1
   6   0  -8 407.020 54.8500   1
   6   4  -3 761.710 99.3700   1
  -6   4   3 930.390 137.020   1
   6   4  -3 688.910 94.2000   1
   6  -4  -3 678.840 96.6000   1
   6  -4  -3 633.440 85.2600   1
  -6  -4   3 799.050 107.620   1
  -6  -4   3 673.480 87.2400   1
  -6   4   3 774.440 96.0000   1
  -4   0 -10 42164.8 2715.02   1
   4   0  10 41345.9 2677.66   1
   4   0  10 43919.4 3264.33   1
  -4   0 -10 34925.3 2636.28   1
   2   5  -6 2815.30 207.060   1
  -2   5   6 3037.70 240.060   1
   2   5  -6 2525.81 185.130   1
   2   5  -6 2467.82 182.170   1
  -2   5   6 3018.95 227.250   1
   2  -5  -6 2542.08 202.980   1
   2  -5  -6 2554.03 211.920   1
   6  -4   3 861.000 105.490   1
  -6   4  -3 618.580 84.6100   1
   6   4   3 844.100 119.260   1
  -6  -4  -3 739.680 96.5700   1
   6  -4   3 708.210 109.880   1
  -6  -4  -3 762.890 104.200   1
  -6   4  -3 828.150 110.890   1
   6   4   3 1023.15 127.710   1
  -6   0  -8 64.6600 26.2900   1
   6   0   8 121.380 49.3600   1
   6   0   8 236.620 41.5300   1
  -6   0  -8 86.3000 27.3600   1
  -2  -5  -6 2351.78 145.610   1
  -2   5  -6 2359.29 115.270   1
   2   5   6 2504.68 186.580   1
  -2   5  -6 3124.93 233.220   1
   2   5   6 3258.80 238.240   1
  -2   5  -6 2657.01 195.560   1
  -5   1   9 4883.93 405.510   1
   5  -1  -9 6141.43 480.530   1
  -5  -1   9 5078.26 440.220   1
   5   1  -9 5513.30 529.710   1
   5  -1  -9 5666.55 457.820   1
   5   1  -9 6299.82 481.450   1
   8   2   0 6766.69 490.610   1
  -8   2   0 5023.14 429.130   1
   8   2   0 6332.04 482.770   1
  -8   2   0 6050.29 428.200   1
  -8  -2   0 5754.11 407.760   1
   8  -2   0 6098.22 653.230   1
  -1   6   2 331.150 68.6100   1
   1   6  -2 242.300 46.7100   1
  -1   6   2 188.320 47.7700   1
   1   6  -2 231.570 55.1400   1
   1   6  -2 97.1700 20.4300   1
  -1  -6  -2 173.840 23.5800   1
   1   6   2 172.710 23.5700   1
  -1   6  -2 144.210 46.1800   1
  -1   6  -2 206.480 61.7300   1
   1   6   2 -19.950 79.3100   1
  -5   1  -9 5107.41 405.770   1
  -5  -1  -9 5320.00 464.130   1
   5   1   9 5690.07 416.410   1
  -5   1  -9 6348.78 507.090   1
   5   1   9 5867.75 577.100   1
   5  -1   9 5945.07 427.690   1
   5  -1   9 5195.44 378.420   1
  -5  -1  -9 5884.55 429.390   1
   3   2 -10 1517.55 185.220   1
  -3   2  10 1643.22 210.350   1
  -3   2  10 1536.61 193.730   1
   3  -2 -10 1981.02 245.630   1
  -3  -2 -10 1670.47 207.760   1
  -3   2 -10 1414.89 184.790   1
  -3  -2 -10 1509.21 192.020   1
   3   2  10 1151.13 144.190   1
  -3   2 -10 1414.18 177.720   1
   3   2  10 1618.69 205.700   1
   3  -2  10 1450.62 189.040   1
  -8   2   1 691.340 91.4600   1
  -8  -2   1 777.410 104.130   1
  -8  -2   1 841.140 106.760   1
   8   2  -1 566.640 82.1600   1
  -8   2   1 654.700 92.0500   1
   8  -2  -1 724.460 99.5100   1
   8   2  -1 835.030 104.990   1
   8  -2   1 618.860 89.5200   1
   8   2   1 637.000 97.4800   1
   8   2   1 839.780 108.660   1
  -8   2  -1 680.260 85.9900   1
  -8  -2  -1 707.820 98.3900   1
  -8   2  -1 610.510 80.5500   1
   8  -2   1 756.730 97.9900   1
  -4  -5   4 27882.6 1817.15   1
   4  -5  -4 22159.7 1432.66   1
  -4   5   4 21988.3 1570.52   1
   4   5  -4 22315.1 2038.23   1
  -4  -5   4 21257.4 1596.89   1
   4   5  -4 26578.3 1817.62   1
   0   3 -10 3182.57 258.770   1
   0   3  10 3802.67 263.950   1
   0  -3 -10 2774.76 224.900   1
   0   3 -10 2580.79 216.740   1
  -4  -5  -4 22667.6 2344.61   1
  -4   5  -4 21868.5 1414.27   1
  -4  -5  -4 24215.5 2478.64   1
   4   5   4 28148.4 1933.30   1
   4  -5   4 21320.0 2187.51   1
  -4   5  -4 27686.1 2681.26   1
  -2   6   0 43125.4 4157.78   1
   2   6   0 50621.7 4709.80   1
  -2  -6   0 56016.3 5770.38   1
   2   6   0 40896.3 4069.76   1
   5   5   0 13203.9 1322.75   1
   5  -5   0 11840.6 1213.37   1
  -5   5   0 11220.3 1117.85   1
  -5  -5   0 11647.9 1213.68   1
  -5   5   0 11798.6 1147.34   1
  -5  -5   0 10000.4 997.170   1
  -2   1  11 2492.54 246.430   1
  -2   1  11 1916.53 215.280   1
   2   1 -11 1897.80 195.980   1
   2  -1 -11 2466.04 251.730   1
  -8   0   4 84.7900 27.1900   1
   8   0  -4 77.2000 23.4700   1
  -8   0   4 126.240 34.7200   1
   8   0  -4 165.140 48.0800   1
  -2  -1 -11 2238.05 253.890   1
  -2   1 -11 2941.89 300.180   1
   2   1  11 1968.28 198.540   1
   2  -1  11 2001.38 236.100   1
  -2   1 -11 1525.34 180.900   1
  -2  -1 -11 2132.14 223.860   1
  -8   0  -4 367.120 57.3800   1
   8   0   4 -5.6800 60.0500   1
   8   0   4 74.6500 28.4700   1
  -8   0  -4 135.340 34.1800   1
  -6  -3   6 566.170 64.1500   1
   6   3  -6 711.020 53.4800   1
   6  -3  -6 901.280 49.6400   1
   6  -3  -6 750.770 53.5200   1
  -6   3   6 699.090 67.2200   1
   6   3  -6 789.410 54.0800   1
  -6  -3   6 699.650 49.8300   1
   2   6  -1 9645.24 1134.70   1
   2   6  -1 8577.15 874.890   1
  -2  -6   1 12761.5 1200.64   1
  -2   6   1 8687.02 842.000   1
   2   6   1 9485.48 947.900   1
  -2  -6  -1 12671.7 1384.75   1
   2   6   1 12465.9 1256.52   1
  -2   6  -1 10247.4 991.980   1
   4   1 -10 1893.85 194.310   1
  -4   1  10 1766.23 196.060   1
  -4  -1  10 825.580 113.460   1
   4  -1 -10 1624.64 176.600   1
   6  -3   6 748.230 53.2200   1
   6   3   6 926.830 57.7000   1
  -6   3  -6 831.680 63.9400   1
  -6  -3  -6 734.980 52.4600   1
   6   3   6 863.480 64.4700   1
  -6  -3  -6 654.080 60.3800   1
   6  -3   6 752.530 61.7600   1
  -6   3  -6 773.210 51.2000   1
  -5  -5   1 2862.80 305.570   1
  -5   5   1 2381.15 254.080   1
  -5   5   1 2655.98 276.830   1
   5   5  -1 2793.27 289.570   1
  -5  -5   1 2644.80 265.250   1
   5   5  -1 3631.49 402.500   1
   5  -5  -1 3145.89 330.430   1
  -5  -5  -1 2606.60 321.110   1
   5  -5   1 3336.35 325.860   1
   5   5   1 2856.48 295.710   1
   5  -5   1 3566.28 364.890   1
  -5   5  -1 3356.33 324.830   1
   5   5   1 3533.31 361.640   1
  -5   5  -1 3239.82 326.190   1
  -6   1   8 2234.41 234.290   1
   6  -1  -8 2845.85 291.490   1
   6   1  -8 2823.97 292.170   1
   6  -1  -8 2506.03 270.640   1
   6   1  -8 2397.26 244.720   1
  -6  -1   8 2377.43 255.150   1
  -6  -1   8 2339.50 261.210   1
  -4  -1 -10 1875.82 208.060   1
  -4  -1 -10 2018.73 211.910   1
  -4   1 -10 1834.26 194.390   1
   4   1  10 2365.96 241.970   1
   4  -1  10 2019.79 212.620   1
   4  -1  10 1801.76 180.170   1
   4   1  10 1761.49 181.840   1
  -4   1 -10 2184.44 223.390   1
   6   1   8 2644.42 269.540   1
  -6   1  -8 2420.63 245.870   1
  -6  -1  -8 2811.18 307.200   1
  -6  -1  -8 2593.70 271.970   1
  -6   1  -8 3177.33 353.720   1
   6   1   8 3093.71 320.120   1
   6  -1   8 2671.45 278.830   1
   6  -1   8 2528.60 250.060   1
   1  -3 -10 -37.990 54.3900   1
   1   3 -10 150.260 43.9400   1
  -1   3  10 278.970 28.0900   1
  -1   3  10 105.200 36.4900   1
  -1  -3 -10 191.330 32.5700   1
  -1   3 -10 223.760 43.9400   1
  -1   3 -10 155.940 16.1800   1
   1   3  10 176.040 36.9200   1
  -4   4   7 19998.3 1941.08   1
   4  -4  -7 17752.8 1956.18   1
  -4  -4   7 19763.0 1990.59   1
   4   4  -7 23321.4 2183.88   1
  -4  -4   7 19657.4 1886.92   1
   4   4  -7 19591.1 1939.05   1
   0  -6  -3 458.410 35.2800   1
   0   6   3 351.040 62.7600   1
   0   6  -3 373.150 57.7400   1
   0   6   3 645.620 67.1500   1
   0   6  -3 446.380 49.7000   1
   0   6  -3 428.020 31.4800   1
   0   6  -3 358.830 30.1700   1
  -4   4  -7 19792.0 1896.99   1
   4   4   7 18519.4 1797.46   1
   4   4   7 20992.8 2438.84   1
  -4  -4  -7 16156.3 1717.45   1
  -4  -4  -7 18326.6 1921.39   1
  -4   4  -7 16626.0 1629.76   1
   4  -4   7 19893.6 2121.61   1
   8  -2  -2 164.950 26.4900   1
   8   2  -2 162.450 26.2400   1
  -8   2   2 16.4300 36.3300   1
  -8  -2   2 165.460 29.5900   1
  -8   2   2 49.1900 22.9900   1
  -8  -2   2 210.980 36.2900   1
   8   2  -2 -17.010 68.2500   1
   8  -2  -2 235.550 33.1500   1
  -8  -2  -2 137.150 29.3700   1
  -8   2  -2 84.2400 27.0600   1
   8   2   2 132.840 47.0300   1
   8  -2   2 -45.350 45.5800   1
   8  -2   2 -109.56 54.5100   1
  -8   2  -2 168.300 57.3500   1
   8   2   2 67.4400 36.6600   1
  -1   6   3 177.410 58.0800   1
   1   6  -3 -43.590 57.5700   1
   1   6  -3 158.760 42.1900   1
  -1   6   3 275.170 47.6600   1
   1   6  -3 142.410 18.7800   1
   1   6   3 319.320 43.8000   1
  -1  -6  -3 124.510 22.4900   1
   1   6   3 38.7300 11.6900   1
  -1   6  -3 -24.810 66.7300   1
  -1   6  -3 232.290 38.4400   1
   0   2 -11 51211.1 5414.51   1
   0  -2 -11 36518.3 3778.99   1
   0   2  11 55304.9 5715.38   1
   8  -1  -4 383.730 49.2800   1
   8  -1  -4 -116.75 49.2800   1
   8   1  -4 271.370 41.9300   1
  -8  -1   4 159.150 28.6900   1
  -8   1   4 123.340 36.6000   1
  -8  -1   4 337.140 48.6600   1
  -8   1   4 185.870 33.7000   1
   8   1  -4 127.140 41.0300   1
   0   5  -7 5492.86 647.620   1
   0  -5  -7 9522.46 972.550   1
   0   5  -7 10500.1 1133.05   1
   0   5   7 11779.2 1143.98   1
   0   5  -7 10447.8 1030.02   1
   0   5  -7 8461.99 839.350   1
  -2   6   2 3434.52 349.070   1
   2   6  -2 3131.56 321.390   1
  -2   6   2 3507.82 352.200   1
   2   6  -2 3130.43 348.040   1
  -2  -6   2 3236.57 432.200   1
   2   6   2 2806.08 283.240   1
  -2   6  -2 3702.69 375.510   1
  -2  -6  -2 3577.96 426.670   1
   2   6   2 4975.33 494.860   1
   5   5  -2 3321.48 332.090   1
  -5   5   2 3314.42 341.400   1
  -5  -5   2 3286.02 325.410   1
   5  -5  -2 2535.23 274.320   1
   5  -5  -2 3768.69 394.150   1
  -5  -5   2 3421.16 358.550   1
  -3   4   8 153.400 43.1100   1
   3  -4  -8 -21.630 38.6700   1
   3   4  -8 103.050 28.0000   1
   3  -4  -8 20.2800 20.6800   1
  -3   4   8 223.090 42.6500   1
   3   4  -8 22.8200 12.6900   1
   5  -5   2 2845.31 355.980   1
   5  -5   2 3849.38 392.710   1
  -5   5  -2 3635.42 364.660   1
   5   5   2 3865.27 382.840   1
  -5  -5  -2 3219.36 422.950   1
   5   5   2 4483.76 454.210   1
  -5   5  -2 3238.31 365.300   1
   8  -1   4 162.940 30.6700   1
   8   1   4 74.4900 39.4600   1
  -8   1  -4 258.350 47.7900   1
  -8  -1  -4 335.300 51.9500   1
   8   1   4 184.160 27.0600   1
   8  -1   4 172.050 28.4200   1
  -8  -1  -4 177.900 28.4700   1
  -8   1  -4 78.4000 39.5200   1
   3   4   8 -36.970 55.6400   1
  -3   4  -8 102.720 26.3800   1
   3  -4   8 168.110 39.9400   1
  -3   4  -8 66.6500 21.9100   1
  -3  -4  -8 141.310 44.6600   1
   3   4   8 229.880 34.4500   1
  -3  -4  -8 199.570 27.5800   1
  -7   3   4 32853.6 3480.16   1
   7   3  -4 36316.6 3556.00   1
   7  -3  -4 34109.4 3767.49   1
  -7  -3   4 35890.4 3648.22   1
  -7  -3   4 28949.3 3156.19   1
   7   3  -4 37451.4 3920.70   1
  -7   3   4 34741.9 3473.05   1
   7  -3  -4 29576.0 2777.17   1
   7   3   4 38268.6 3792.76   1
  -7   3  -4 35829.5 3500.86   1
   7  -3   4 30421.8 3293.96   1
   7   3   4 43062.7 4238.94   1
   7  -3   4 38014.5 3698.74   1
  -7  -3  -4 29474.8 3219.16   1
  -7   3  -4 35866.7 3587.14   1
  -7  -3  -4 38128.5 4061.85   1
   6   4  -4 60.0100 27.5400   1
  -6   4   4 -5.7300 42.4000   1
   6  -4  -4 -73.690 49.0100   1
  -6  -4   4 79.0700 20.3000   1
  -6  -4   4 78.0500 28.7500   1
   6  -4  -4 -10.360 30.6100   1
   6   4  -4 19.1100 30.2500   1
  -6   4   4 368.920 53.8700   1
   0   4   9 10105.0 975.590   1
   0   4  -9 8683.41 868.040   1
   0  -4  -9 8591.46 847.900   1
   0   4  -9 5056.92 610.400   1
   0   4  -9 9541.27 1046.75   1
   0   4  -9 6671.02 764.900   1
   5   4  -6 103.100 30.9500   1
  -5  -4   6 104.240 20.9900   1
   5  -4  -6 6.58000 20.1700   1
   5  -4  -6 101.340 22.3800   1
  -5  -4   6 20.5500 21.8500   1
   5   4  -6 97.1200 26.1600   1
  -5   4   6 309.870 58.2200   1
   6  -4   4 -17.490 27.2300   1
  -6  -4  -4 -78.810 53.7900   1
  -6   4  -4 78.4000 22.3800   1
   6   4   4 149.750 24.8700   1
   6  -4   4 47.0800 31.7100   1
  -6   4  -4 46.3400 49.5100   1
   6   4   4 54.4000 33.1300   1
  -6  -4  -4 63.2700 22.7100   1
  -5  -4  -6 -86.220 42.3600   1
   5   4   6 307.120 61.4200   1
  -5   4  -6 50.1100 23.3200   1
   5  -4   6 178.840 32.5600   1
   5  -4   6 96.9600 23.3600   1
  -5  -4  -6 119.480 31.6700   1
  -5   4  -6 -26.070 36.8100   1
   5   4   6 54.6800 34.7400   1
   1   2 -11 27.3200 22.3900   1
  -1   2  11 11.1200 15.3600   1
  -1   2  11 83.1900 24.9900   1
   1  -2 -11 105.220 33.5900   1
   1   2  11 78.9100 35.9400   1
  -1  -2 -11 136.910 28.4100   1
  -1   2 -11 170.490 56.5000   1
  -1   5   7 -110.76 108.240   1
   1   5  -7 75.0200 31.9200   1
   1  -5  -7 30.1700 23.4500   1
   1   5  -7 5.09000 19.9700   1
   1   5  -7 60.5600 16.6800   1
  -1   5   7 -21.710 75.8800   1
  -1  -5  -7 70.6800 22.1200   1
  -1   5  -7 -89.590 47.9800   1
  -1   5  -7 64.8100 23.2600   1
   1   5   7 259.170 58.2900   1
  -1   5  -7 131.490 30.5300   1
  -1   5  -7 65.7700 16.9100   1
   3   0 -11 -34.100 59.7500   1
  -3   0  11 33.4800 7.83000   1
  -3   0  11 4.85000 10.7200   1
   7   0  -7 80.6100 29.6300   1
   7   0  -7 -264.46 67.0600   1
  -7   0   7 157.320 29.2700   1
  -7   0   7 192.080 43.5900   1
  -3   0 -11 38.2200 16.4600   1
   3   0  11 31.7600 19.7900   1
  -3   0 -11 -125.63 78.0300   1
   7   0   7 146.060 26.4700   1
  -7   0  -7 122.140 30.9600   1
   7   0   7 90.2900 34.5700   1
  -7   0  -7 102.350 48.5700   1
   1  -4  -9 94.7900 39.7200   1
  -1   4   9 -30.050 59.8900   1
  -1   4   9 94.0100 35.2300   1
   1   4  -9 53.1800 8.25000   1
   1   4  -9 65.8400 14.1600   1
   1   4  -9 99.9800 29.3800   1
  -1   4  -9 -0.0100 27.5200   1
   1   4   9 108.270 35.5200   1
  -1  -4  -9 105.200 46.9400   1
  -1   4  -9 27.0100 24.1300   1
  -1   4  -9 -20.520 48.0800   1
  -1   4  -9 86.7500 14.7200   1
   2  -3 -10 2796.13 296.810   1
   2   3 -10 2335.99 242.520   1
   2  -3 -10 2681.65 286.760   1
  -2   3  10 2760.28 285.570   1
  -2   3  10 2796.87 279.870   1
  -7  -2   6 3876.18 377.360   1
  -7   2   6 4188.03 426.150   1
  -7  -2   6 4093.22 424.220   1
   7   2  -6 4060.10 433.060   1
  -7   2   6 3847.72 393.250   1
   7  -2  -6 4214.63 452.510   1
   7  -2  -6 4480.35 469.140   1
   7   2  -6 4179.39 423.700   1
  -3   5   6 19515.3 1905.71   1
   3  -5  -6 13357.3 1370.60   1
   3   5  -6 17050.7 1692.81   1
   3  -5  -6 16873.2 1825.32   1
   3   5  -6 15848.9 1576.01   1
   2  -3  10 2432.83 294.150   1
  -2   3 -10 2137.61 226.220   1
  -2   3 -10 2420.12 253.800   1
  -2  -3 -10 3174.85 332.000   1
  -2  -3 -10 2974.37 319.620   1
   2   3  10 2550.01 259.630   1
   8   2  -3 81.1800 37.5400   1
  -8  -2   3 176.380 34.7200   1
   8  -2  -3 178.250 37.8600   1
   8   2  -3 216.550 30.3100   1
   8  -2  -3 187.800 36.8100   1
  -8   2   3 -136.91 66.7500   1
  -8  -2   3 28.5200 33.9700   1
  -8   2   3 215.220 30.6500   1
  -3  -5  -6 17526.8 1719.21   1
   3   5   6 13892.9 1351.73   1
   3   5   6 17667.3 2006.72   1
  -3   5  -6 15182.5 1494.79   1
  -3  -5  -6 15971.8 1739.56   1
  -3   5  -6 18074.1 1746.93   1
  -7   2  -6 4535.05 458.320   1
   7   2   6 5128.78 501.730   1
  -7   2  -6 4787.60 537.360   1
  -7  -2  -6 4240.42 489.430   1
   7  -2   6 4392.81 478.810   1
  -7  -2  -6 4324.24 440.230   1
   7   2   6 5139.94 544.620   1
   7  -2   6 4074.71 438.480   1
  -8   2  -3 140.280 43.5300   1
   8   2   3 -78.430 67.5500   1
  -8  -2  -3 132.040 28.1200   1
   8  -2   3 114.550 48.5500   1
   8  -2   3 73.3800 32.5500   1
   8   2   3 -13.130 46.6600   1
  -8   2  -3 -18.050 45.5100   1
  -8  -2  -3 127.430 44.9600   1
   5   2  -9 7537.10 742.700   1
   5   2  -9 6820.02 672.230   1
   5  -2  -9 7076.38 728.000   1
  -5   2   9 7311.28 724.260   1
  -5  -2   9 7653.64 801.370   1
  -4  -5   5 583.970 46.9000   1
   4  -5  -5 684.370 57.9500   1
  -4  -5   5 918.080 56.8000   1
  -4   5   5 944.060 63.2600   1
   4   5  -5 586.720 55.5800   1
   4   5  -5 1018.08 51.7300   1
   0   6  -4 22405.6 2162.47   1
   0   6  -4 27958.8 2608.25   1
   0  -6  -4 23630.2 2214.36   1
   0   6  -4 25444.0 2381.97   1
   0   6   4 29896.1 2921.37   1
   0   6  -4 25232.0 2404.76   1
   0   6   4 27738.9 2654.91   1
   5   3  -8 85.9800 19.6900   1
   5   3  -8 162.800 34.2400   1
  -5  -3   8 79.0600 27.9400   1
   5  -3  -8 197.270 30.9300   1
  -5  -3   8 140.970 12.7100   1
  -4  -5  -5 724.410 40.5800   1
  -4   5  -5 812.170 36.9000   1
   4  -5   5 689.120 51.5800   1
  -4   5  -5 665.160 57.9200   1
   4   5   5 563.030 58.0400   1
  -2   6   3 -17.380 98.4300   1
   2   6  -3 111.760 30.8600   1
  -2   6   3 432.300 58.3800   1
  -2  -6   3 67.4100 14.0600   1
   2   6  -3 65.5100 20.5500   1
  -5  -2  -9 7010.40 737.470   1
  -5   2  -9 5866.34 594.340   1
   5   2   9 6681.23 636.790   1
   5  -2   9 6601.27 657.500   1
  -5   2  -9 6575.92 748.330   1
  -5  -2  -9 5480.57 640.200   1
   5   2   9 6962.74 694.530   1
   5  -2   9 6120.03 641.220   1
  -2   6  -3 148.150 44.6600   1
   2   6   3 309.630 61.4700   1
  -2  -6  -3 16.8000 11.8300   1
   2   6   3 -55.430 26.1800   1
  -3  -6   0 45.8000 16.7000   1
  -3   6   0 60.9500 39.4200   1
   3   6   0 329.840 54.2600   1
   3   6   0 50.0600 18.9300   1
   5  -5  -3 370.120 36.4400   1
   5  -5  -3 359.690 41.6900   1
  -5  -5   3 304.530 34.9900   1
   5   5  -3 255.290 32.7300   1
   5   5  -3 338.650 38.1900   1
  -5  -5   3 377.190 32.4800   1
   5   5   3 411.860 54.0400   1
   5  -5   3 385.070 29.8200   1
   5  -5   3 393.590 42.7300   1
  -5   5  -3 426.590 37.0400   1
  -5  -5  -3 155.800 38.3000   1
  -5  -5  -3 552.140 49.3500   1
  -5   5  -3 390.750 31.7800   1
   5   5   3 476.100 41.2900   1
   5  -3   8 121.870 29.8000   1
   5  -3   8 133.310 37.0400   1
  -5   3  -8 364.390 50.0900   1
   5   3   8 185.940 32.1100   1
  -5  -3  -8 149.920 32.1600   1
   5   3   8 83.6600 24.8300   1
  -5   3  -8 79.8200 22.7400   1
  -5  -3  -8 93.5100 28.4300   1
  -8   0   5 36.4200 42.1900   1
  -8   0   5 155.850 44.2900   1
   8   0  -5 -30.790 48.4800   1
   8   0  -5 -71.730 66.4500   1
   3  -1 -11 19385.9 2017.44   1
   3   1 -11 16440.2 1634.96   1
  -3   1  11 18733.3 1910.32   1
  -3   1  11 15171.0 1827.25   1
   4  -3  -9 1158.88 66.2500   1
   4   3  -9 973.400 59.4200   1
   4   3  -9 667.700 46.7100   1
  -4   3   9 930.660 60.3000   1
  -7   1   7 29266.3 2814.07   1
   7  -1  -7 31353.4 3126.86   1
  -7  -1   7 30354.6 2922.45   1
  -7  -1   7 27529.6 2752.48   1
  -7   1   7 25605.4 2618.77   1
   7   1  -7 32752.9 3063.69   1
   7  -1  -7 27223.7 2829.30   1
   7   1  -7 30236.7 2991.55   1
   3  -1  11 17445.9 1713.25   1
  -3   1 -11 15007.3 1523.61   1
  -3  -1 -11 16331.7 1670.28   1
  -3  -1 -11 15991.4 1605.39   1
  -3   1 -11 20302.8 1923.72   1
   3   1  11 16888.3 1606.33   1
  -8   0  -5 27.7200 38.3200   1
  -8   0  -5 -105.68 63.7900   1
   8   0   5 151.360 47.6800   1
   8   0   5 89.6200 24.1300   1
   4  -3   9 1015.99 66.2300   1
   4   3   9 1074.66 55.4900   1
  -4   3  -9 806.450 51.3100   1
  -4  -3  -9 1219.79 77.3600   1
   4   3   9 827.110 60.5100   1
  -4  -3  -9 777.960 57.5000   1
  -4   3  -9 1031.72 45.8000   1
   3   6  -1 2325.51 242.480   1
  -3  -6   1 2136.98 265.840   1
  -3   6   1 1811.04 201.460   1
   3   6   1 2335.93 263.550   1
  -3   6  -1 2281.57 243.430   1
   3   6   1 1840.40 200.500   1
  -3  -6  -1 2313.11 249.040   1
   7   1   7 32864.6 3399.68   1
  -7   1  -7 35524.6 3660.22   1
  -7  -1  -7 33927.5 3778.53   1
  -7  -1  -7 33692.1 3236.55   1
  -7   1  -7 30632.7 3058.87   1
   7   1   7 32013.4 3266.47   1
   7  -1   7 29351.9 2893.84   1
   7  -1   7 29531.5 3434.65   1
  -1   6   4 161.920 67.6100   1
   1   6  -4 -90.790 50.3500   1
   1   6  -4 203.350 34.3700   1
   1  -6  -4 49.0100 9.42000   1
   1   6  -4 123.400 19.0200   1
   1  -6  -4 40.1200 11.6600   1
  -1   6  -4 40.6100 9.65000   1
  -1  -6  -4 35.7200 10.8100   1
  -1   6  -4 91.2500 15.9400   1
   1   6   4 95.4200 13.9200   1
  -1   6  -4 245.420 40.0000   1
   1   6   4 211.350 73.6200   1
  -1   6  -4 200.020 51.6700   1
  -2   2  11 32183.5 3194.68   1
  -2   2  11 29590.5 3258.86   1
   2  -2 -11 30206.8 2985.36   1
   2   2 -11 26551.3 2663.67   1
   2  -2 -11 34275.3 3462.90   1
  -2   2 -11 36874.3 3430.40   1
   2  -2  11 33437.4 3137.37   1
  -2  -2 -11 28053.0 2858.50   1
  -2   2 -11 23583.9 2303.74   1
  -2  -2 -11 29942.6 3132.50   1
   2   5  -7 11697.6 1281.28   1
  -2   5   7 14954.2 1436.01   1
   2   5  -7 12132.3 1239.80   1
  -2   5   7 16388.8 1579.44   1
   2  -5  -7 12971.8 1275.11   1
   2   5  -7 12681.3 1251.39   1
   2  -5  -7 12427.1 1345.54   1
  -2   5  -7 12921.3 1282.35   1
  -2  -5  -7 14502.3 1508.97   1
   2   5   7 12792.4 1280.81   1
  -2   5  -7 13365.3 1331.02   1
   2   5   7 14332.4 1403.30   1
  -2   5  -7 13468.4 1321.77   1
  -4   2  10 8978.91 955.600   1
   4   2 -10 8980.32 897.510   1
   4  -2 -10 9107.98 952.960   1
  -6  -2   8 97.0800 31.4800   1
   6  -2  -8 282.030 33.4600   1
   6   2  -8 221.390 34.0300   1
  -6   2   8 228.770 38.6700   1
   6   2  -8 98.7800 27.1900   1
   6  -2  -8 91.0000 30.5100   1
  -6  -2   8 220.520 34.5700   1
  -4  -2 -10 8250.26 882.370   1
   4   2  10 8287.08 810.820   1
   4   2  10 10302.0 993.450   1
   4  -2  10 7993.13 979.000   1
  -4  -2 -10 8962.90 902.790   1
  -4   2 -10 8099.68 804.860   1
  -4   2 -10 9143.16 1014.98   1
   6   2   8 374.960 42.7500   1
  -6   2  -8 -3.2900 52.8000   1
   6   2   8 32.8900 40.4000   1
  -6  -2  -8 236.110 37.2200   1
  -6  -2  -8 175.110 38.4200   1
  -6   2  -8 -23.240 51.8100   1
   6  -2   8 154.680 37.0600   1
   6  -2   8 182.070 33.5000   1
  -2   4   9 3194.41 322.720   1
   2  -4  -9 2148.40 234.170   1
   2   4  -9 2881.59 292.060   1
   2  -4  -9 3466.05 346.610   1
   2   4  -9 2197.86 279.180   1
  -2   4   9 2835.44 277.270   1
   2   4  -9 1673.70 204.430   1
  -2  -4  -9 3005.11 312.760   1
  -2   4  -9 2864.80 286.400   1
   2   4   9 2591.34 261.570   1
  -2   4  -9 2779.26 285.980   1
  -7  -4   0 169.610 35.4500   1
  -7   4   0 158.520 52.8500   1
  -7   4   0 -24.290 36.1700   1
   7   4   0 67.0300 31.8800   1
   7  -4   0 137.170 42.4900   1
  -7  -4   0 127.680 21.0500   1
  -8   1   5 62.4000 31.3000   1
  -8  -1   5 -2.1200 39.6600   1
   8   1  -5 47.0000 37.6600   1
  -8  -1   5 48.8600 26.3800   1
   8  -1  -5 81.2800 38.1400   1
   8  -1  -5 228.120 35.7600   1
   8   1  -5 87.6100 36.1500   1
  -8   1   5 75.1200 20.0400   1
   0   0  12 41685.5 3876.04   1
   0   0 -12 58037.4 6348.69   1
   3   6  -2 9020.79 890.070   1
  -3   6   2 8198.46 801.560   1
  -3  -6   2 9251.91 1152.54   1
  -3   6  -2 10410.7 1012.11   1
  -3  -6  -2 9721.32 1138.79   1
   3   6   2 12329.9 1229.67   1
   3   6   2 8427.35 857.030   1
  -8  -1  -5 357.680 39.1400   1
   8  -1   5 -66.480 49.6900   1
   8  -1   5 157.890 36.0300   1
   8   1   5 -83.940 67.7600   1
  -8   1  -5 67.3400 46.5800   1
  -8  -1  -5 62.2300 32.7800   1
   8   1   5 -0.9900 54.8700   1
  -8   1  -5 49.5600 34.2200   1
   7   3  -5 5642.15 753.950   1
  -7  -3   5 4892.69 596.960   1
  -7   3   5 5787.79 591.740   1
  -7  -3   5 6564.47 629.960   1
   7   3  -5 6461.64 638.460   1
   7  -3  -5 6765.59 688.390   1
   7  -3  -5 6105.14 661.050   1
  -7   3   5 5322.39 526.490   1
  -7   4   1 23571.4 2273.14   1
   7  -4  -1 20537.6 2259.98   1
  -7  -4   1 25695.5 2712.07   1
  -7   4   1 22566.3 2307.39   1
  -7  -4   1 22513.5 2296.31   1
   7   4  -1 27836.1 2624.00   1
   7  -4  -1 23035.8 2541.52   1
  -7   4  -1 24505.7 2373.01   1
   7   4   1 24324.3 2423.75   1
  -7  -4  -1 23573.3 2392.51   1
   7  -4   1 24594.1 2318.95   1
  -7   4  -1 24473.3 2456.68   1
   7  -4   1 21272.1 2013.53   1
  -7   3  -5 7052.04 686.980   1
  -7  -3  -5 7195.48 728.430   1
   7  -3   5 6160.82 702.750   1
   7   3   5 8665.43 856.270   1
   7  -3   5 6049.99 664.930   1
  -7   3  -5 6407.64 638.190   1
   7   3   5 6565.85 667.130   1
  -7  -3  -5 5591.39 586.580   1
   6   3  -7 1287.65 65.5100   1
  -6  -3   7 865.940 68.2200   1
   6  -3  -7 1110.21 72.5900   1
  -6  -3   7 1071.39 71.8000   1
   6   3  -7 830.990 46.9900   1
  -6   3   7 1068.04 91.3900   1
   6  -3  -7 1153.23 69.5900   1
   5   0 -10 7473.94 758.670   1
  -5   0  10 6123.08 672.210   1
   5   0 -10 7741.64 849.180   1
  -6  -4   5 21984.2 2092.67   1
  -6  -4   5 20149.1 1999.98   1
   6   4  -5 25240.7 2373.48   1
   6  -4  -5 26338.4 2769.99   1
  -6   4   5 21519.6 2087.94   1
   6   4  -5 22589.7 2232.42   1
   6  -4  -5 22036.3 2159.97   1
   6   3   7 1385.16 72.0800   1
  -6   3  -7 1206.17 61.3100   1
  -6  -3  -7 1085.66 71.0500   1
   6   3   7 1167.55 65.8500   1
   6  -3   7 1036.40 70.8300   1
   6  -3   7 1097.75 69.0200   1
  -6   3  -7 1083.56 64.5300   1
  -6  -3  -7 980.650 91.5500   1
  -6  -4  -5 25908.9 2535.50   1
  -6   4  -5 23256.2 2460.03   1
   6  -4   5 20142.7 1969.32   1
   6  -4   5 23899.5 2596.85   1
   6   4   5 29658.5 2852.96   1
  -6   4  -5 24689.6 2383.57   1
   6   4   5 22842.2 2203.12   1
  -6  -4  -5 19434.7 2076.88   1
   8  -2  -4 1491.66 173.530   1
  -8   2   4 1406.88 68.7100   1
  -8  -2   4 1506.20 179.360   1
   8   2  -4 1251.51 93.1200   1
   8  -2  -4 1429.83 65.7700   1
  -8  -2   4 1482.66 173.150   1
  -8   2   4 1614.37 163.670   1
   8   2  -4 1479.21 195.720   1
   5   0  10 5525.85 681.940   1
  -5   0 -10 6248.05 634.150   1
  -5   0 -10 7555.22 781.850   1
   5   0  10 6962.48 678.620   1
   8   2   4 1567.42 186.290   1
  -8   2  -4 1525.61 171.610   1
   8  -2   4 1442.36 82.0500   1
   8  -2   4 1789.50 191.310   1
  -8   2  -4 1350.05 87.7700   1
   8   2   4 2014.54 218.150   1
  -8  -2  -4 1466.92 190.200   1
  -8  -2  -4 1433.92 118.370   1
   1   0 -12 -18.260 74.9300   1
  -1   0 -12 -23.450 76.0600   1
   1   0  12 7.44000 10.6000   1
   6   0  -9 9.85000 15.2100   1
  -6   0   9 -17.960 35.2600   1
   6   0  -9 -37.620 75.7100   1
   6   0   9 -1.9800 52.6600   1
  -6   0  -9 64.2700 17.8000   1
   6   0   9 45.1800 24.7000   1
  -6   0  -9 -73.550 58.2100   1
   9   0   0 149.730 47.9800   1
   9   0   0 263.870 38.6500   1
  -9   0   0 -7.5800 63.5300   1
  -9   0   0 -30.540 62.4800   1
  -8   3   0 -91.590 86.6500   1
   8  -3   0 -35.240 53.9000   1
  -8  -3   0 95.4800 23.7300   1
  -8   3   0 -63.220 41.3200   1
  -8  -3   0 150.220 30.6200   1
   8   3   0 -97.090 59.9100   1
   8   3   0 125.460 39.6000   1
   2   6  -4 3553.12 356.400   1
  -2   6   4 5365.50 523.230   1
   2   6  -4 3758.42 446.420   1
  -2   6   4 5096.58 517.930   1
   3  -3 -10 15147.7 1541.38   1
   3  -3 -10 10853.8 1103.41   1
  -3   3  10 12390.6 1344.12   1
  -3   3  10 13282.7 1275.24   1
   3   3 -10 11731.6 1150.31   1
  -5   5   4 7576.46 750.630   1
   5   5  -4 8323.54 806.430   1
  -5  -5   4 8353.69 917.940   1
   5  -5  -4 5804.42 776.870   1
  -5  -5   4 8285.73 890.250   1
   5   5  -4 9183.66 921.210   1
  -2  -6  -4 3626.55 499.700   1
  -2   6  -4 2587.55 290.870   1
   2   6   4 3855.85 375.690   1
   2   6   4 4406.31 458.110   1
  -2   6  -4 2970.37 364.760   1
  -2   6  -4 4606.54 454.480   1
  -5  -5  -4 -24.020 52.8900   1
   3  -3  10 10899.4 1360.94   1
   3   3  10 13191.9 1302.23   1
  -3  -3 -10 9993.69 1113.98   1
   3   3  10 10503.1 1041.53   1
  -3   3 -10 10597.8 1051.61   1
  -3   3 -10 11552.8 1212.00   1
  -3  -3 -10 12071.9 1236.98   1
  -9   0   1 141.020 50.3300   1
  -9   0   1 -22.830 61.1400   1
   9   0  -1 -14.360 59.3300   1
   0   1 -12 2280.27 237.130   1
   0  -1 -12 1930.26 201.540   1
   0   1  12 2260.82 248.930   1
   0   1  12 1791.75 187.660   1
  -9   0  -1 184.320 44.5600   1
   9   0   1 164.760 50.8400   1
  -9   0  -1 66.8900 36.0300   1
   9   0   1 -58.170 64.7400   1
  -7   4   2 -83.150 59.1900   1
  -7  -4   2 -111.41 56.2200   1
   7  -4  -2 253.000 57.8700   1
  -7   4   2 116.430 19.7400   1
  -7  -4   2 56.3400 28.1500   1
   7   4  -2 205.810 44.4000   1
   8   3  -1 338.430 39.1300   1
  -8   3   1 497.770 44.1500   1
  -8   3   1 557.110 31.7100   1
  -8  -3   1 527.960 56.0200   1
   8  -3  -1 498.670 47.1600   1
  -8  -3   1 559.320 46.4800   1
   7   4   2 88.3200 37.4300   1
  -7  -4  -2 16.7300 22.8900   1
  -7   4  -2 74.9700 16.3600   1
   7  -4   2 69.1500 17.9200   1
   7  -4   2 120.190 32.2900   1
  -7   4  -2 170.650 36.5600   1
  -8  -3  -1 520.160 38.6800   1
  -8  -3  -1 574.200 47.5400   1
  -8   3  -1 657.920 50.6600   1
   8  -3   1 618.750 50.0600   1
   8   3   1 734.670 56.9800   1
   8  -3   1 819.320 48.0300   1
   8   3   1 579.640 63.0000   1
   4   4  -8 109.220 25.4000   1
   4  -4  -8 -68.650 38.8900   1
   4   4  -8 -14.250 21.7300   1
  -4   4   8 79.5400 28.3400   1
   4   4   8 -39.610 67.7100   1
   4  -4   8 57.6700 28.8700   1
  -4   4  -8 -61.090 49.6900   1
   4   4   8 103.020 34.0600   1
  -4   4  -8 102.670 29.4600   1
  -4  -4  -8 112.350 27.8300   1
  -4  -4  -8 98.1500 20.7300   1
   5   1 -10 2550.36 255.730   1
  -5  -1  10 1872.46 215.710   1
  -5   1  10 2123.60 229.510   1
   5   1 -10 2323.80 313.110   1
   5  -1 -10 2659.01 282.260   1
  -5  -1 -10 2384.80 296.140   1
   5  -1  10 2275.38 253.390   1
  -5   1 -10 2786.33 300.980   1
   5  -1  10 1974.11 220.930   1
   5   1  10 2286.07 253.720   1
   5   1  10 2406.46 269.990   1
  -5   1 -10 1934.58 217.540   1
  -5  -1 -10 2378.00 287.350   1
   0   6  -5 26047.4 2524.48   1
   0   6   5 36078.9 3571.81   1
   0   6  -5 31085.4 2964.62   1
   0   6  -5 35097.2 3274.28   1
   0  -6  -5 29462.8 2784.31   1
   0   6  -5 30187.3 2835.89   1
   0   6   5 35629.3 3515.42   1
  -5   4   7 13199.6 1394.66   1
  -5  -4   7 13182.2 1279.00   1
  -5  -4   7 11758.9 1208.26   1
   5   4  -7 13538.0 1307.55   1
   5   4  -7 12993.1 1432.42   1
   5  -4  -7 11277.3 1275.34   1
  -3  -6   3 6161.25 829.720   1
   3   6  -3 6431.98 749.600   1
   3   6  -3 6772.78 667.400   1
  -3   6   3 6723.37 666.460   1
   1   1 -12 117.940 34.6400   1
  -1   1  12 26.7900 13.4100   1
  -1   1  12 117.150 26.3800   1
   1  -1 -12 173.130 68.1400   1
   1   1 -12 151.150 34.0700   1
  -3  -6  -3 6946.13 783.480   1
   3   6   3 6548.27 667.380   1
  -3   6  -3 7100.22 705.940   1
   3   6   3 8958.36 913.810   1
  -1   1 -12 104.380 36.6000   1
  -1  -1 -12 138.770 32.8300   1
   1  -1  12 100.550 14.3100   1
   1   1  12 133.490 23.4200   1
   6   1  -9 13419.0 1340.92   1
   6  -1  -9 13883.4 1379.34   1
   6   1  -9 13016.8 1291.11   1
   6  -1  -9 13345.1 1463.28   1
  -6   1   9 11849.3 1240.84   1
  -6  -1   9 10955.8 1205.53   1
  -5  -4  -7 10394.2 1110.84   1
  -5   4  -7 11619.1 1171.52   1
  -5  -4  -7 12216.4 1292.04   1
   5   4   7 12626.0 1382.33   1
   5   4   7 10382.8 1031.87   1
   5  -4   7 9600.21 1039.48   1
   5  -4   7 11277.5 1241.78   1
  -5   4  -7 12975.5 1285.45   1
   6  -1   9 13242.2 1354.74   1
   6  -1   9 13159.5 1300.52   1
  -6  -1  -9 13671.8 1369.99   1
  -6   1  -9 13472.9 1521.63   1
   6   1   9 12756.1 1573.73   1
   6   1   9 13229.5 1300.87   1
  -6  -1  -9 12667.7 1346.02   1
  -6   1  -9 11724.1 1204.76   1
  -4   0  11 56.8800 12.4600   1
  -4   0  11 5.76000 21.8700   1
   4   0 -11 -15.440 65.7000   1
  -9  -1   0 6730.31 840.740   1
   9   1   0 13148.7 1317.81   1
  -9  -1   0 9097.62 993.310   1
   9   1   0 8053.42 870.860   1
  -9   1   0 8733.25 918.760   1
   9  -1   0 7955.86 888.130   1
  -9   1   0 7074.45 815.540   1
   0   5  -8 68236.4 6175.23   1
   0   5   8 73188.3 6986.03   1
   0   5  -8 32235.0 3931.24   1
   0  -5  -8 58270.7 5563.47   1
   0   5  -8 67079.2 6705.91   1
   0   5  -8 52876.7 5038.48   1
   0   5   8 71780.8 6823.95   1
   4   0  11 -3.4400 88.6400   1
  -4   0 -11 263.260 68.1900   1
  -4   0 -11 157.160 24.6900   1
   4   0  11 150.470 24.3800   1
  -9   0   2 42451.1 4298.12   1
   9   0  -2 42279.2 4050.61   1
  -9   0   2 37367.5 4068.58   1
   9   0   2 41613.3 4554.94   1
  -9   0  -2 42194.5 4258.73   1
  -9   0  -2 45936.0 4686.68   1
  -8   3   2 15589.7 1596.78   1
  -8  -3   2 17326.4 1858.72   1
   8  -3  -2 16077.0 1789.33   1
   8  -3  -2 15934.6 1937.64   1
  -8   3   2 17477.2 1720.49   1
   8   3  -2 15849.8 1932.55   1
  -8  -3   2 14754.1 1769.12   1
   1  -6  -5 44.4000 14.3900   1
   1  -6  -5 64.5600 15.5200   1
   1   6  -5 92.1400 20.0300   1
  -1   6   5 625.290 90.8700   1
   1   6  -5 8.97000 50.5300   1
   1   6  -5 24.1100 31.4900   1
  -1   6   5 327.450 69.0700   1
  -1   6  -5 149.380 41.9500   1
  -1   6  -5 18.9800 10.3700   1
   1   6   5 172.460 43.6700   1
  -1   6  -5 -30.630 50.2000   1
  -1  -6  -5 74.7800 20.3800   1
  -1   6  -5 38.7200 16.3900   1
   8  -3   2 13943.4 1866.35   1
  -8   3  -2 17256.0 1706.45   1
   8   3   2 14392.2 2101.00   1
  -8  -3  -2 20572.6 2127.13   1
  -8   3  -2 16943.1 1702.67   1
   8   3   2 22114.1 2315.00   1
   8  -3   2 20017.7 2155.48   1
  -8  -3  -2 15696.4 1854.89   1
  -9  -1   1 28820.1 3017.76   1
   9   1  -1 26875.1 2937.58   1
  -9   1   1 30869.4 3351.20   1
   9  -1  -1 26838.7 2947.58   1
  -9  -1   1 26766.4 2899.81   1
  -9   1   1 25267.2 2783.01   1
   4  -5  -6 5917.41 626.300   1
  -4   5   6 7864.89 797.680   1
   4  -5  -6 6463.93 755.640   1
  -4  -5   6 7414.44 724.080   1
   4   5  -6 6144.40 746.940   1
   4   5  -6 7353.84 747.030   1
   3  -2 -11 -22.040 62.1300   1
   3   2 -11 -45.220 51.5000   1
  -3   2  11 571.350 82.7300   1
  -3   2  11 103.270 19.9500   1
  -9  -1  -1 29638.9 3040.53   1
  -9  -1  -1 24714.5 2802.33   1
  -9   1  -1 24935.3 2713.35   1
   9   1   1 33075.8 3489.37   1
   9  -1   1 27210.3 3024.63   1
   9   1   1 27547.9 2950.11   1
  -9   1  -1 30299.8 3192.36   1
   4   5   6 7859.56 860.790   1
  -4   5  -6 6383.88 704.250   1
  -4  -5  -6 7253.63 792.700   1
  -4  -5  -6 6823.70 735.710   1
   4   5   6 6387.20 649.490   1
  -4   5  -6 7297.35 731.110   1
   4  -5   6 7297.45 753.990   1
   2   0 -12 12083.7 1254.04   1
  -6  -5   0 134.250 32.2000   1
  -6  -5   0 -100.07 48.1400   1
  -6   5   0 54.0700 15.1200   1
   6   5   0 33.7300 28.9700   1
  -6   5   0 99.0200 72.3500   1
   6  -5   0 95.0300 29.2300   1
   6  -5   0 132.230 20.7200   1
   6   5   0 94.5000 29.4300   1
  -7  -2   7 19714.0 2033.76   1
  -7   2   7 19434.8 2004.19   1
  -7  -2   7 21543.2 2103.60   1
   7  -2  -7 21512.3 2278.62   1
   7   2  -7 20173.5 2040.53   1
   7  -2  -7 20992.7 2152.36   1
   7   2  -7 20815.5 2062.14   1
  -7   2   7 18890.2 1920.19   1
  -3  -2 -11 105.690 45.6100   1
  -3   2 -11 254.310 48.3800   1
   3  -2  11 19.2300 24.6900   1
   3   2  11 99.1600 40.7400   1
  -3  -2 -11 114.420 28.9700   1
  -3   2 -11 -14.300 19.6000   1
   3  -5  -7 589.860 74.7200   1
  -3   5   7 694.160 95.3600   1
  -3   5   7 527.090 94.0000   1
   3   5  -7 805.570 100.390   1
   3  -5  -7 759.840 92.0600   1
   3   5  -7 618.160 84.6400   1
  -2   0 -12 10747.7 1094.47   1
   2   0  12 9224.74 971.870   1
  -2   0 -12 14731.6 1507.45   1
  -3   5  -7 971.680 116.360   1
   3   5   7 727.700 95.4300   1
  -3  -5  -7 722.280 92.5100   1
   3   5   7 805.540 91.4200   1
  -3   5  -7 625.790 84.8800   1
  -3  -5  -7 724.550 97.4400   1
  -8   0   6 17656.6 1717.89   1
   8   0  -6 18571.2 2051.09   1
  -8   0   6 16292.2 2051.05   1
   8   0  -6 18708.4 1940.42   1
   7  -2   7 21764.8 2215.56   1
   7   2   7 19665.4 2591.48   1
  -7  -2  -7 22628.3 2335.43   1
  -7   2  -7 20489.9 2347.53   1
  -7  -2  -7 20648.5 2157.56   1
  -7   2  -7 20926.5 2236.92   1
   7   2   7 23467.9 2402.32   1
   7  -2   7 18805.5 2531.38   1
   1   5  -8 126.920 24.7800   1
   1  -5  -8 98.5900 36.3000   1
  -1   5   8 156.930 54.6000   1
   1   5  -8 15.1900 19.3300   1
   1   5  -8 65.2500 13.3100   1
  -1   5   8 0.41000 69.0100   1
  -1  -5  -8 123.420 42.2800   1
  -1   5  -8 64.8200 27.3300   1
  -1   5  -8 167.880 29.6800   1
  -1   5  -8 61.4000 28.5700   1
  -1   5  -8 84.9500 23.6000   1
   1   5   8 -1.3800 91.1100   1
  -8   0  -6 18929.2 1941.27   1
   8   0   6 21347.8 2153.12   1
   8   0   6 20268.5 2107.25   1
  -8   0  -6 21810.2 2229.12   1
   0   3 -11 208.840 47.3300   1
   0   3  11 306.390 50.4700   1
   0  -3 -11 290.010 45.4700   1
   0   3 -11 -3.1500 46.6200   1
   6  -5  -1 4012.99 485.560   1
  -6   5   1 4993.91 532.850   1
  -6  -5   1 6004.88 620.580   1
  -6  -5   1 5108.56 517.790   1
   6   5  -1 4982.34 499.850   1
  -6   5   1 5910.44 597.100   1
   6  -5  -1 5640.71 572.020   1
  -6  -5  -1 4751.22 483.410   1
   6   5   1 5617.95 562.980   1
  -6   5  -1 6183.44 611.590   1
   6  -5   1 5377.16 543.440   1
   6  -5   1 6144.42 608.780   1
   6   5   1 6883.31 685.930   1
  -6   5  -1 5454.94 564.110   1
  -3   4   9 16389.4 1589.08   1
   3  -4  -9 11113.8 1175.75   1
   3  -4  -9 15161.1 1533.12   1
   3   4  -9 12766.3 1275.90   1
   3   4  -9 9837.58 1178.14   1
  -3   4   9 13490.0 1363.77   1
   3   4  -9 10540.5 1110.44   1
   7   0  -8 38610.6 3686.39   1
  -7   0   8 35581.5 3852.33   1
  -7   0   8 44700.8 4363.54   1
   7   0  -8 46887.9 4876.28   1
  -3  -4  -9 13884.2 1440.44   1
  -3  -4  -9 12349.0 1330.63   1
   3   4   9 11703.2 1191.39   1
  -3   4  -9 12541.2 1278.40   1
   3  -4   9 12237.7 1357.53   1
   3   4   9 13731.2 1346.27   1
  -3   4  -9 10568.9 1101.85   1
  -7   4   3 44459.1 4336.64   1
   7   4  -3 55695.9 5319.28   1
  -7  -4   3 40467.9 4111.90   1
  -7   4   3 43303.2 4359.14   1
  -7  -4   3 43875.2 4728.45   1
   7   4  -3 59434.4 5925.84   1
   7  -4  -3 45621.1 4358.72   1
   7  -4  -3 40898.5 3918.46   1
  -7   4  -3 44480.2 4393.95   1
  -7  -4  -3 54576.1 5230.72   1
  -7   4  -3 43672.2 4462.69   1
   7  -4   3 47289.2 4897.96   1
   7  -4   3 40153.7 3848.42   1
  -7  -4  -3 38095.6 4020.62   1
   7   4   3 46647.0 4719.73   1
  -7   0  -8 46251.8 4608.86   1
   7   0   8 48264.8 4842.91   1
  -7   0  -8 51761.9 5392.27   1
   7   0   8 56747.8 5434.03   1
  -4   6   0 8966.52 890.710   1
   4   6   0 10352.4 1042.22   1
  -4  -6   0 11330.3 1214.99   1
   4   6   0 9205.56 914.270   1
  -4  -6   0 9734.69 1006.00   1
   4  -1 -11 -138.12 75.6000   1
  -4   1  11 225.720 32.0800   1
  -4   1  11 120.070 25.5600   1
   4   1 -11 63.3100 45.4700   1
  -4   1 -11 -2.2000 69.1200   1
  -4  -1 -11 -10.790 33.3300   1
   4   1  11 -45.700 57.5900   1
   4  -1  11 -11.640 39.0500   1
   4   1  11 185.890 52.3200   1
  -4  -1 -11 194.410 69.5900   1
  -4   1 -11 25.8500 19.9200   1
   1   3 -11 96.4900 29.1000   1
   1  -3 -11 -43.810 55.9000   1
  -1   3  11 97.0000 30.5400   1
  -1   3  11 110.390 20.6500   1
  -4  -6   1 11176.0 1148.57   1
   4   6  -1 10034.2 1126.49   1
  -4   6   1 9137.08 935.990   1
   4   6  -1 9862.58 1003.28   1
  -9  -1   2 1048.38 126.510   1
  -9   1   2 1051.45 126.030   1
   9  -1  -2 1133.86 130.720   1
  -9   1   2 723.460 174.030   1
  -9  -1   2 991.050 118.800   1
   9   1  -2 991.000 133.540   1
   1   3  11 63.7400 36.6000   1
  -1   3 -11 41.7500 7.70000   1
  -1   3 -11 43.6900 8.97000   1
  -1   3 -11 -198.70 83.2400   1
  -1  -3 -11 164.160 39.5200   1
  -4   6  -1 10747.6 1091.76   1
  -4  -6  -1 10395.4 1128.32   1
   4   6   1 12258.6 1228.95   1
  -4  -6  -1 11230.8 1187.41   1
   9  -1   2 1125.09 142.090   1
  -9  -1  -2 1160.86 153.940   1
  -9   1  -2 883.520 116.190   1
   9   1   2 1082.04 132.180   1
   9   1   2 1303.52 163.580   1
  -9   1  -2 867.870 101.700   1
  -9  -1  -2 1213.94 147.710   1
  -8   2   5 19494.0 1910.70   1
  -8  -2   5 20419.4 2074.57   1
   8   2  -5 20781.8 2164.51   1
   8  -2  -5 21064.9 2155.57   1
  -8   2   5 19049.0 1910.63   1
  -8  -2   5 20019.5 1961.10   1
   8   2  -5 20083.8 2142.61   1
   8  -2  -5 19384.0 2154.00   1
  -2   1  12 304.730 64.7500   1
  -2   1  12 291.870 41.2800   1
   2  -1 -12 404.880 53.9400   1
   2   1 -12 405.340 59.2400   1
   2  -1 -12 450.800 67.4400   1
  -8  -2  -5 23652.1 2467.33   1
  -8   2  -5 22833.6 2323.84   1
   8   2   5 25720.0 2621.24   1
  -8  -2  -5 20398.0 2122.65   1
   8  -2   5 21383.3 2452.92   1
  -8   2  -5 19633.4 2394.21   1
   8   2   5 20926.8 2406.52   1
   8  -2   5 22618.4 2501.75   1
  -2  -1 -12 329.710 56.0200   1
  -2   1 -12 277.790 65.0600   1
   2  -1  12 244.840 32.0300   1
   2   1  12 264.270 38.5900   1
  -2   1 -12 335.900 41.4900   1
  -2  -1 -12 259.360 33.4200   1
   8   1  -6 299.170 47.5500   1
   8  -1  -6 506.200 64.4000   1
   8  -1  -6 325.570 42.9900   1
  -8  -1   6 231.940 43.1700   1
  -8   1   6 439.960 65.0000   1
  -8  -1   6 343.260 53.6200   1
  -8   1   6 234.670 45.9800   1
   8   1  -6 150.440 24.8300   1
   0   4  10 2119.01 232.290   1
   0   4 -10 1704.53 187.960   1
   0  -4 -10 1671.20 189.550   1
   0   4 -10 1119.29 135.120   1
   0   4 -10 1381.91 191.300   1
  -6   5   2 7808.70 859.020   1
  -6  -5   2 9460.27 1013.86   1
   6  -5  -2 5810.39 770.410   1
  -6   5   2 8193.77 814.970   1
   6  -5  -2 9348.56 976.990   1
  -6  -5   2 7932.58 816.150   1
   6   5  -2 8141.92 812.540   1
  -6   5  -2 8989.69 980.660   1
   6   5   2 11321.6 1151.28   1
   6  -5   2 8072.29 899.030   1
   6  -5   2 9005.39 974.560   1
  -6   5  -2 9354.15 937.520   1
   6   5   2 9384.23 930.110   1
  -6  -5  -2 7584.39 780.190   1
  -9   0   3 248.700 44.4400   1
   9   0  -3 81.0400 28.5700   1
  -9   0   3 27.5100 38.5800   1
  -8  -1  -6 121.190 50.1900   1
   8   1   6 247.830 56.6100   1
  -8   1  -6 240.060 48.2900   1
   8  -1   6 224.170 36.3400   1
   8  -1   6 200.970 45.1800   1
   8   1   6 81.8900 34.2000   1
  -8   1  -6 226.750 52.5100   1
  -8  -1  -6 199.280 46.0700   1
  -7   3   6 39082.5 3853.36   1
  -7  -3   6 30947.9 3663.58   1
  -7   3   6 39559.9 4077.37   1
  -7  -3   6 39538.4 3847.83   1
   7  -3  -6 38979.6 4097.97   1
   7   3  -6 40168.7 3945.38   1
   7  -3  -6 42942.0 4515.05   1
   7   3  -6 38973.5 3901.14   1
  -9   0  -3 50.4200 43.2500   1
   9   0   3 36.3000 36.9000   1
  -9   0  -3 -84.480 59.2200   1
  -8  -3   3 557.940 71.6800   1
   8   3  -3 647.770 83.0300   1
  -8   3   3 574.460 76.3800   1
  -8  -3   3 595.730 84.6200   1
   8  -3  -3 690.990 92.0700   1
   8  -3  -3 873.940 119.360   1
   7   3   6 44499.3 4486.87   1
  -7  -3  -6 34126.8 3797.69   1
  -7   3  -6 44232.6 4448.21   1
   7  -3   6 41229.9 4457.03   1
   7  -3   6 38644.2 3823.90   1
   7   3   6 52157.2 5116.07   1
  -7   3  -6 43103.2 4420.04   1
  -7  -3  -6 40229.2 4144.18   1
   8  -3   3 742.350 91.9200   1
   8  -3   3 936.910 110.510   1
   8   3   3 1051.31 131.290   1
  -8  -3  -3 596.810 75.6700   1
   8   3   3 736.910 98.2900   1
  -8   3  -3 991.010 122.290   1
  -8   3  -3 857.900 102.020   1
   7   1  -8 178.730 31.6900   1
   7  -1  -8 334.300 55.1400   1
   7  -1  -8 310.030 51.7000   1
   7   1  -8 214.930 61.7400   1
  -7   1   8 184.610 41.6900   1
  -7  -1   8 292.340 49.4200   1
  -7  -1   8 153.120 28.8400   1
  -7   1   8 123.660 38.1100   1
  -6  -4   6 2738.48 262.200   1
  -6   4   6 2987.69 303.300   1
   6  -4  -6 2652.66 278.240   1
   6   4  -6 2429.43 263.120   1
   6  -4  -6 2580.30 248.810   1
  -6  -4   6 2311.57 259.290   1
   6   4  -6 2461.46 272.820   1
   2  -6  -5 10555.4 1012.58   1
   2   6  -5 9995.13 1094.46   1
   2  -6  -5 7978.11 896.090   1
  -2   6   5 11734.7 1207.12   1
   2   6  -5 9269.20 961.910   1
  -2   6   5 12648.5 1268.25   1
   2   6  -5 8703.02 878.360   1
  -3  -6   4 3283.33 331.670   1
   3   6  -4 3038.98 349.980   1
  -3   6   4 3568.57 382.910   1
   3   6  -4 3314.30 333.050   1
   5   5  -5 2373.16 255.710   1
  -5  -5   5 2348.25 252.900   1
   5   5  -5 2301.09 255.950   1
   5  -5  -5 1784.86 231.140   1
  -5  -5   5 2490.89 276.780   1
  -5   5   5 2532.09 256.990   1
  -2  -6  -5 9588.77 1157.09   1
   2   6   5 11885.6 1205.23   1
  -2   6  -5 11273.1 1121.93   1
   2   6   5 10139.3 1005.47   1
  -2   6  -5 9881.94 1081.62   1
  -2   6  -5 8905.39 1070.17   1
   3   6   4 4213.50 430.130   1
  -3   6  -4 3565.07 354.730   1
   3   6   4 3086.47 325.030   1
  -3   6  -4 1476.01 239.880   1
  -3  -6  -4 3796.89 403.760   1
  -3   6  -4 2135.31 299.780   1
  -7   1  -8 249.690 44.7600   1
   7   1   8 253.210 48.6800   1
   7  -1   8 136.960 35.4500   1
   7   1   8 98.1800 58.0000   1
  -7  -1  -8 258.150 48.9700   1
  -7   1  -8 92.5400 40.2400   1
   7  -1   8 226.200 45.0700   1
  -7  -1  -8 170.280 39.6100   1
   6  -4   6 2194.69 243.910   1
   6   4   6 2938.09 302.360   1
  -6   4  -6 2708.26 298.760   1
  -6  -4  -6 2018.36 256.010   1
   6   4   6 2698.26 270.110   1
  -6   4  -6 2568.00 245.110   1
  -6  -4  -6 2375.54 275.820   1
   6  -4   6 2621.50 290.870   1
   5   5   5 2835.13 271.020   1
  -5  -5  -5 2313.32 264.400   1
   5   5   5 2131.01 268.450   1
  -5  -5  -5 2464.96 286.300   1
  -5   5  -5 1919.11 250.720   1
   5  -5   5 2365.42 268.180   1
  -5   5  -5 2232.48 249.260   1
   4   6  -2 5075.36 517.980   1
  -4   6   2 4593.61 539.180   1
  -4  -6   2 5305.56 608.240   1
  -4  -6   2 4822.29 504.120   1
   1   4 -10 96.2900 28.3500   1
   1  -4 -10 176.030 49.4100   1
  -1   4  10 -32.810 43.1800   1
  -1   4  10 -64.040 50.4300   1
   1   4 -10 47.4300 8.35000   1
   1   4 -10 43.3200 8.94000   1
  -4  -6  -2 5499.52 593.000   1
  -4   6  -2 5413.40 549.110   1
  -4  -6  -2 6343.70 666.200   1
   4   6   2 4937.25 508.340   1
   1   4  10 67.9800 49.2700   1
  -1   4 -10 50.8200 12.4500   1
  -1   4 -10 155.030 40.1100   1
  -1   4 -10 106.560 30.8600   1
  -1  -4 -10 259.620 52.2700   1
  -1   4 -10 -9.5600 25.7200   1
   5  -3  -9 522.140 70.3300   1
  -5   3   9 478.470 72.6500   1
  -5  -3   9 563.210 68.5900   1
   5   3  -9 457.110 58.3000   1
   5   3  -9 483.450 85.5100   1
   2   5  -8 20298.9 2243.80   1
   2   5  -8 19795.8 2119.75   1
   2  -5  -8 25343.3 2576.20   1
   2   5  -8 26888.5 2668.42   1
  -2   5   8 26409.2 2575.74   1
   2  -5  -8 20572.8 2052.32   1
  -2   5   8 28493.6 2836.13   1
  -2  -5  -8 22645.4 2381.04   1
  -2   5  -8 21525.6 2159.54   1
   2   5   8 22415.7 2252.93   1
  -2   5  -8 21585.0 2380.01   1
   2   5   8 24306.2 2452.07   1
  -2   5  -8 18237.3 2008.17   1
  -5   3  -9 612.120 72.4900   1
  -5  -3  -9 620.510 83.7900   1
   5   3   9 487.830 77.9900   1
  -5  -3  -9 487.610 64.3300   1
   5  -3   9 447.350 62.6300   1
  -5   3  -9 472.740 61.3900   1
   5  -3   9 538.170 75.0500   1
   5   3   9 379.790 62.5000   1
   0   2 -12 17283.5 1866.05   1
   0   2  12 17445.0 1802.51   1
   0   2  12 17346.5 1852.34   1
   0  -2 -12 14753.3 1526.02   1
  -5  -2  10 2475.64 286.140   1
  -5   2  10 2476.03 283.810   1
   5   2 -10 2372.98 285.520   1
   5  -2 -10 2609.76 273.410   1
   5   2 -10 2349.75 264.330   1
   9   1  -3 1085.75 128.270   1
  -9   1   3 946.830 121.890   1
  -9  -1   3 1062.51 132.650   1
   9  -1  -3 863.110 109.530   1
  -9  -1   3 767.840 97.2200   1
  -9   1   3 594.980 78.3200   1
   9   1  -3 1150.45 147.530   1
   9  -1  -3 1196.28 147.580   1
   9   1   3 996.260 137.130   1
   9  -1   3 1384.33 172.850   1
  -9   1  -3 880.400 105.260   1
   9   1   3 709.840 97.2000   1
  -9  -1  -3 959.970 134.840   1
   9  -1   3 1234.15 147.730   1
  -2   3  11 111.490 30.7800   1
   2   3 -11 115.540 27.2300   1
   2  -3 -11 225.780 49.0000   1
  -2   3  11 366.420 62.6900   1
   2  -3 -11 107.700 36.4600   1
   5  -2  10 2238.89 255.420   1
   5   2  10 2543.94 248.380   1
   5   2  10 1991.69 223.030   1
  -5   2 -10 2575.08 278.000   1
  -5  -2 -10 2092.69 245.200   1
  -5  -2 -10 2330.56 268.710   1
  -5   2 -10 2503.48 280.310   1
   5  -2  10 1954.37 241.590   1
  -2  -3 -11 315.880 67.3600   1
  -2   3 -11 81.9300 52.0200   1
  -2  -3 -11 134.660 43.3800   1
   2   3  11 129.120 39.5900   1
  -2   3 -11 74.3600 16.0300   1
  -1   2  12 77.1300 25.9500   1
  -1   2  12 83.7100 28.8100   1
   1   2 -12 41.3800 35.1100   1
   1  -2 -12 -21.100 36.7800   1
   1   2 -12 88.7500 35.6900   1
  -7   4   4 416.880 75.3700   1
   7   4  -4 214.910 36.8100   1
  -7  -4   4 191.990 41.7300   1
   7   4  -4 633.770 111.860   1
  -7   4   4 380.280 51.5000   1
  -7  -4   4 413.260 62.4200   1
   7  -4  -4 380.200 54.0400   1
   7  -4  -4 301.810 53.5300   1
   1   2  12 -32.980 30.0600   1
  -1  -2 -12 115.260 41.9100   1
  -1   2 -12 286.110 88.1500   1
   6   2  -9 6934.90 804.600   1
  -6   2   9 6807.94 723.620   1
  -6  -2   9 7757.60 765.640   1
  -6  -2   9 6823.87 664.270   1
   6  -2  -9 7136.19 725.440   1
   6   2  -9 6888.50 704.440   1
   6  -2  -9 7103.50 752.910   1
   4  -3 -10 14625.2 1530.57   1
  -4   3  10 15480.2 1607.13   1
   4   3 -10 13443.3 1399.66   1
  -7   4  -4 175.180 27.1500   1
   7  -4   4 226.880 34.9800   1
   7  -4   4 468.010 70.2800   1
  -7   4  -4 431.200 65.8000   1
   7   4   4 365.410 63.1400   1
  -7  -4  -4 847.080 159.460   1
  -7  -4  -4 216.280 39.2100   1
   7   4   4 859.720 116.400   1
   6  -3  -8 7507.42 783.450   1
  -6  -3   8 7370.19 715.890   1
   6  -3  -8 6733.21 701.720   1
   6   3  -8 6159.72 647.460   1
  -6  -3   8 5969.21 784.770   1
   6   3  -8 5555.98 601.570   1
  -6   3   8 7454.83 743.930   1
   0   6  -6 17646.5 2211.85   1
   0   6  -6 27088.4 2677.07   1
   0   6   6 33464.8 3352.33   1
   0   6  -6 23511.0 2339.78   1
   0  -6  -6 24814.7 2688.44   1
   0   6   6 35259.5 3537.03   1
   0   6  -6 32426.4 3097.47   1
   6  -5  -3 519.840 65.9700   1
   6   5  -3 864.200 107.480   1
  -6  -5   3 652.770 80.4000   1
   6  -5  -3 915.870 121.400   1
  -6  -5   3 614.660 79.6000   1
   6   5  -3 669.990 94.6000   1
  -6   5   3 494.620 102.080   1
   4  -3  10 13032.0 1610.17   1
   4   3  10 16942.6 1650.83   1
  -4   3 -10 15445.6 1622.99   1
   4   3  10 13436.1 1328.01   1
  -4  -3 -10 13791.5 1457.54   1
  -4   3 -10 14553.8 1446.94   1
  -4  -3 -10 17498.5 1871.25   1
   6   2   9 7219.34 751.360   1
  -6   2  -9 6059.18 625.140   1
   6   2   9 7362.02 806.200   1
   6  -2   9 6502.32 674.160   1
  -6  -2  -9 7194.36 783.310   1
   6  -2   9 7018.89 711.870   1
  -6   2  -9 7664.47 859.880   1
  -6  -2  -9 6334.92 715.690   1
   3   0 -12 3076.92 328.810   1
  -6   5  -3 773.190 104.880   1
  -6  -5  -3 966.360 116.680   1
   6  -5   3 578.490 68.2600   1
   6  -5   3 762.030 105.620   1
  -6   5  -3 664.210 84.3000   1
  -6  -5  -3 691.400 92.7800   1
   6   5   3 866.220 103.900   1
   6   5   3 868.600 112.750   1
  -9  -2   0 -48.150 68.5300   1
  -9  -2   0 94.7300 33.1300   1
  -9   2   0 -121.38 89.0600   1
   9   2   0 180.150 36.0400   1
   9  -2   0 114.340 35.5400   1
   9  -2   0 61.3500 25.8900   1
  -6   3  -8 7526.38 823.670   1
  -6   3  -8 7633.08 782.400   1
   6  -3   8 6188.88 620.810   1
   6  -3   8 6418.64 704.230   1
  -6  -3  -8 8071.48 884.400   1
   6   3   8 7244.37 730.860   1
  -6  -3  -8 6169.53 674.670   1
   6   3   8 7206.86 909.860   1
   3   0  12 1490.44 273.250   1
  -3   0 -12 2341.43 291.280   1
  -3   0 -12 2649.09 326.830   1
  -9  -2   1 5829.84 598.920   1
  -9   2   1 5866.08 591.950   1
   9   2  -1 6618.16 707.970   1
   9  -2  -1 5170.99 690.970   1
   9  -2  -1 6022.52 649.900   1
  -9  -2   1 6335.84 656.630   1
  -9   2   1 5476.51 710.050   1
   9   2   1 6001.13 592.740   1
   9  -2   1 5644.06 718.090   1
  -9   2  -1 6253.02 646.570   1
   9   2   1 6465.32 683.570   1
   9  -2   1 7284.98 807.440   1
  -9  -2  -1 5941.98 608.960   1
  -1   6   6 167.850 53.7700   1
   1  -6  -6 69.7200 20.3700   1
   1   6  -6 138.360 36.9500   1
   1   6  -6 225.920 48.8900   1
  -1   6   6 473.020 92.0900   1
   1   6  -6 58.2700 25.7200   1
   1  -6  -6 51.1400 11.4600   1
  -1   6  -6 127.770 23.0500   1
  -1   6  -6 37.0900 38.5500   1
   1   6   6 734.730 107.150   1
  -1   6  -6 172.930 39.0700   1
  -1   6  -6 122.200 31.4900   1
  -1  -6  -6 175.690 35.7000   1
  -4   6   3 1212.63 158.240   1
  -4  -6   3 1149.32 129.110   1
   4   6  -3 994.940 123.280   1
   4   6  -3 949.600 121.860   1
  -4  -6  -3 1144.72 150.710   1
   4   6   3 753.050 105.180   1
  -4   6  -3 1131.33 150.260   1
   4   6   3 1055.21 120.470   1
  -4  -6  -3 1165.93 141.770   1
   2  -4 -10 -33.460 40.7000   1
   2  -4 -10 158.120 44.2500   1
  -2   4  10 105.670 35.4200   1
  -2   4  10 63.3400 36.5800   1
   2   4 -10 14.3500 34.2800   1
  -9   0   4 20840.3 2207.37   1
  -9   0   4 20595.1 2160.25   1
   9   0  -4 23065.1 2419.25   1
   9   0  -4 24094.3 2592.59   1
  -2   4 -10 49.6300 22.7300   1
   2   4  10 -78.030 85.1700   1
  -2  -4 -10 221.820 51.1500   1
  -2   4 -10 165.490 36.0000   1
  -8  -3   4 371.920 53.7100   1
   8   3  -4 350.950 59.9000   1
  -8   3   4 257.450 44.8200   1
   8  -3  -4 532.430 71.4400   1
   8  -3  -4 498.030 61.8400   1
   8   3  -4 450.140 63.1100   1
  -8  -3   4 581.440 76.2700   1
  -8   3   4 499.950 62.9200   1
  -9   0  -4 24184.5 2644.36   1
   9   0   4 22429.5 2698.32   1
   9   0   4 26051.2 2692.47   1
  -9   0  -4 21694.1 2498.98   1
  -8  -3  -4 461.290 66.8700   1
   8  -3   4 442.210 66.8900   1
   8   3   4 548.350 71.3300   1
   8  -3   4 479.280 69.3300   1
  -8  -3  -4 579.620 81.0100   1
  -8   3  -4 679.670 85.3300   1
  -8   3  -4 584.690 82.3500   1
   8   3   4 466.300 75.7400   1
  -4   2  11 11376.8 1272.74   1
   4   2 -11 10864.7 1110.18   1
   4  -2 -11 11824.9 1213.96   1
  -4   2  11 12056.6 1389.49   1
   3   1 -12 1039.96 125.360   1
   3  -1 -12 1287.52 152.820   1
  -3   1  12 806.300 115.190   1
  -3   1  12 1269.24 144.260   1
  -3  -1 -12 1176.59 145.970   1
  -3   1 -12 1319.23 172.230   1
  -3  -1 -12 1103.65 137.030   1
   3  -1  12 871.370 102.800   1
   3   1  12 819.140 103.900   1
  -3   1 -12 1382.83 168.500   1
   4  -5  -7 2552.18 296.460   1
   4   5  -7 2844.18 298.460   1
   4  -5  -7 2698.63 316.010   1
  -4   5   7 3434.59 362.610   1
   4   5  -7 2888.48 293.490   1
   4   2  11 8868.41 1214.38   1
  -4  -2 -11 11452.3 1170.69   1
  -4   2 -11 10328.6 1117.73   1
  -4   2 -11 9878.88 1002.45   1
   4  -2  11 10419.8 1216.82   1
  -4  -2 -11 10008.2 1067.08   1
   4   2  11 13061.5 1314.29   1
  -4   5  -7 2844.54 288.500   1
   4   5   7 3055.76 310.840   1
   4  -5   7 3024.92 324.670   1
  -4   5  -7 3090.88 325.080   1
   4   5   7 2279.75 260.640   1
  -4  -5  -7 3065.42 340.880   1
  -4  -5  -7 3107.35 352.730   1
  -5  -4   8 -51.200 40.1200   1
   5   4  -8 76.7800 18.1100   1
  -5  -4   8 152.700 40.4900   1
   5  -4  -8 60.8100 33.2200   1
  -5   4   8 -88.220 73.5200   1
   5   4  -8 -4.9300 61.8000   1
  -9  -2   2 17308.6 1732.70   1
   9  -2  -2 14910.4 1690.76   1
   9  -2  -2 16953.2 1857.78   1
  -9  -2   2 16510.9 1743.53   1
  -9   2   2 15196.9 1636.56   1
   9   2  -2 17183.2 1818.98   1
  -9   2   2 17007.5 1687.29   1
   9  -2   2 14234.4 1973.09   1
   9   2   2 16144.4 1894.48   1
  -9   2  -2 17907.7 1813.09   1
  -9  -2  -2 17425.5 2043.54   1
   9   2   2 21143.8 2342.62   1
   9  -2   2 19272.5 2171.00   1
   5   4   8 152.990 33.0600   1
  -5   4  -8 -88.520 51.7000   1
   5   4   8 143.840 52.5100   1
  -5   4  -8 147.710 36.6200   1
  -5  -4  -8 -2.5500 25.9400   1
  -5  -4  -8 145.390 47.6700   1
   5  -4   8 69.0800 44.6100   1
   8   0  -7 70.2800 26.2400   1
  -8   0   7 176.870 47.9600   1
  -8   0   7 -33.630 63.0400   1
   8   0  -7 -81.840 77.5900   1
  -6   0  10 4316.21 419.010   1
   6   0 -10 5265.49 484.130   1
   6   0 -10 5685.63 423.750   1
   4   4  -9 18157.9 1817.85   1
   4   4  -9 16650.9 1718.77   1
   4  -4  -9 19281.7 1962.21   1
  -4   4   9 20753.7 2092.62   1
  -2   2  12 9381.75 697.920   1
  -2   2  12 6932.24 836.580   1
   2  -2 -12 8048.56 643.630   1
   2   2 -12 7049.18 552.420   1
   2  -2 -12 8394.81 853.450   1
  -8   0  -7 -15.670 63.5700   1
   8   0   7 83.8400 32.3200   1
   8   0   7 75.5100 49.8400   1
  -8   0  -7 98.6900 49.4900   1
  -2   2 -12 5926.48 483.630   1
  -2   2 -12 8908.61 630.100   1
  -2  -2 -12 7620.56 641.300   1
   2  -2  12 8291.73 726.540   1
   2   2  12 7137.90 628.920   1
  -2  -2 -12 8704.61 667.780   1
   3  -6  -5 157.810 21.5800   1
   3   6  -5 136.780 39.8100   1
   3   6  -5 332.420 67.7400   1
   3  -6  -5 107.160 16.3800   1
  -3   6   5 -50.870 105.820   1
  -3   6   5 -183.38 122.450   1
  -4  -4  -9 21345.1 1700.56   1
   4   4   9 16053.7 1184.35   1
  -4   4  -9 20203.2 1615.03   1
  -4  -4  -9 18528.3 1506.53   1
   4  -4   9 19914.0 1635.94   1
   4   4   9 20867.8 1469.54   1
  -4   4  -9 16522.7 1243.55   1
  -3   6  -5 439.600 57.0700   1
   3   6   5 257.960 36.5200   1
  -3   6  -5 206.270 25.3400   1
  -3   6  -5 133.150 17.8900   1
  -3  -6  -5 244.330 41.2300   1
   3   6   5 202.400 56.3300   1
   8  -2  -6 12383.4 955.940   1
   8  -2  -6 12130.4 1047.33   1
   8   2  -6 11679.4 909.760   1
  -8   2   6 11305.8 849.090   1
  -8  -2   6 12046.6 922.130   1
  -8   2   6 12210.0 881.090   1
  -8  -2   6 11101.8 781.610   1
   8   2  -6 11789.1 890.420   1
  -6   0 -10 4988.56 389.520   1
  -6   0 -10 6165.10 615.630   1
   6   0  10 5064.86 484.110   1
   6   0  10 5614.04 406.980   1
  -8   2  -6 13494.5 1171.12   1
   8   2   6 13119.7 1265.52   1
   8  -2   6 12036.9 978.930   1
   8  -2   6 12263.0 1270.86   1
   8   2   6 15989.5 1186.08   1
  -8   2  -6 13841.8 1021.96   1
  -8  -2  -6 14575.7 1369.86   1
  -8  -2  -6 12825.1 1127.80   1
  -9   1   4 2822.81 286.320   1
   9   1  -4 2940.91 521.740   1
   9  -1  -4 2624.70 299.940   1
   9   1  -4 2799.27 280.640   1
   9  -1  -4 2799.52 287.120   1
  -9   1   4 2706.94 271.300   1
  -9  -1   4 2452.71 244.750   1
  -9  -1   4 3039.03 541.570   1
  -5   0  11 66.1500 16.7000   1
   5   0 -11 -180.48 85.8600   1
   9  -1   4 3381.62 275.160   1
   9   1   4 3632.84 302.440   1
   9  -1   4 3306.65 277.420   1
   9   1   4 2532.02 278.570   1
  -9   1  -4 2741.57 321.980   1
  -9  -1  -4 3265.06 270.540   1
  -9  -1  -4 2921.55 542.790   1
  -9   1  -4 2331.17 285.920   1
   7   2  -8 20805.3 1539.68   1
  -7   2   8 21065.2 1651.96   1
   7   2  -8 21620.3 1622.55   1
  -7  -2   8 23151.8 1788.96   1
   7  -2  -8 23606.9 1923.59   1
   7  -2  -8 22938.5 1813.62   1
  -7  -2   8 21982.8 1529.63   1
  -3   5   8 1.06000 103.760   1
   3   5  -8 134.370 26.5900   1
  -3   5   8 212.060 45.8100   1
   3   5  -8 165.920 40.8400   1
   3  -5  -8 64.7300 23.7600   1
   3  -5  -8 -48.450 34.1800   1
   3   5  -8 78.8400 19.9300   1
   3   5   8 102.770 51.0400   1
  -3  -5  -8 -11.530 43.5400   1
  -3  -5  -8 103.840 42.1300   1
  -3   5  -8 67.9700 25.8000   1
  -3   5  -8 -13.380 50.4500   1
   3   5   8 57.1300 38.7900   1
  -5   0 -11 -39.270 78.8000   1
   5   0  11 27.9600 40.3200   1
   5   0  11 106.790 25.6300   1
  -5   0 -11 -40.340 33.3000   1
   7   2   8 27472.9 1916.07   1
   7  -2   8 22622.0 1612.70   1
  -7   2  -8 21537.7 1994.05   1
   7  -2   8 22404.3 1747.41   1
  -7  -2  -8 22819.4 2117.89   1
  -7  -2  -8 24918.1 2159.06   1
  -7   2  -8 26520.6 2174.70   1
   7   2   8 22283.8 2143.24   1
   6  -5  -4 2395.52 340.740   1
  -6  -5   4 3678.11 263.160   1
  -6  -5   4 3136.11 293.940   1
   6   5  -4 3534.10 258.160   1
  -6   5   4 3132.68 246.220   1
   6  -5  -4 3697.65 297.490   1
   6   5  -4 4206.42 324.980   1
   0   5  -9 4288.77 396.800   1
   0   5   9 5637.96 430.330   1
   0   5  -9 3209.65 326.750   1
   0  -5  -9 5698.38 450.720   1
   0   5  -9 2336.37 303.300   1
   0   5   9 6284.02 455.500   1
   0   5  -9 5329.50 387.840   1
   2   6  -6 7551.94 574.240   1
   2  -6  -6 7355.48 616.800   1
   2  -6  -6 6867.09 726.390   1
   2   6  -6 10483.6 747.580   1
  -2   6   6 11259.7 813.540   1
   2   6  -6 8939.73 650.740   1
  -2   6   6 10871.5 777.210   1
  -5   5   6 11014.2 838.150   1
   5   5  -6 11302.4 841.550   1
   5  -5  -6 10794.3 960.060   1
  -5  -5   6 11658.3 810.630   1
  -5  -5   6 11029.3 987.210   1
   5   5  -6 10542.8 826.510   1
   2   6   6 9868.94 757.500   1
  -2  -6  -6 7788.88 878.270   1
  -2   6  -6 7473.18 710.740   1
  -2   6  -6 6629.51 688.180   1
   2   6   6 9027.15 685.090   1
  -2   6  -6 9601.04 713.550   1
  -6   5  -4 3574.20 264.350   1
  -6  -5  -4 3287.19 265.050   1
  -6   5  -4 2845.10 388.990   1
   6  -5   4 3986.42 321.090   1
   6  -5   4 2940.37 522.570   1
   6   5   4 4679.66 369.390   1
  -6  -5  -4 4004.31 345.000   1
   6   5   4 3874.59 307.630   1
  -5  -5  -6 10886.8 836.570   1
   5   5   6 10625.3 787.550   1
  -5   5  -6 10957.5 806.320   1
   5  -5   6 11727.4 857.190   1
   5   5   6 12871.2 1030.86   1
  -5  -5  -6 12478.6 1019.28   1
  -5   5  -6 9505.16 953.070   1
   8  -1  -7 2999.57 517.850   1
   8   1  -7 3107.56 540.110   1
  -8  -1   7 2775.69 266.540   1
  -8   1   7 2899.67 499.520   1
  -8  -1   7 2270.30 258.980   1
  -8   1   7 2902.11 508.500   1
   8   1  -7 3174.37 275.950   1
   8  -1  -7 2735.89 275.640   1
   3   3 -11 1247.55 130.100   1
   3  -3 -11 1067.88 113.670   1
  -3   3  11 1352.37 137.410   1
  -3   3  11 1390.78 145.650   1
   3  -3 -11 1407.81 147.210   1
   6  -1 -10 2389.59 263.310   1
   6  -1 -10 2126.95 262.240   1
   6   1 -10 2206.05 235.630   1
   6   1 -10 2220.12 267.850   1
  -6   1  10 1811.45 199.970   1
  -6  -1  10 1586.71 217.480   1
   7   3  -7 2865.82 281.230   1
   7  -3  -7 3350.43 269.870   1
  -7  -3   7 2815.57 272.220   1
  -7  -3   7 2731.63 268.730   1
   7   3  -7 2230.89 271.840   1
  -7   3   7 3029.17 520.860   1
   7  -3  -7 2977.95 525.470   1
  -3   3 -11 795.590 99.6100   1
  -3  -3 -11 1183.66 136.020   1
   3   3  11 984.140 114.140   1
  -3  -3 -11 1308.53 133.550   1
  -3   3 -11 979.440 114.370   1
   3  -3  11 1344.16 144.670   1
  -8  -1  -7 3122.75 322.920   1
  -8   1  -7 3351.19 299.210   1
  -8  -1  -7 3412.56 354.870   1
   8   1   7 3057.55 538.820   1
   8  -1   7 3445.86 269.760   1
   8  -1   7 3630.25 287.990   1
  -8   1  -7 3145.11 282.110   1
   8   1   7 3657.44 292.170   1
   7  -4  -5 5281.59 410.650   1
  -7   4   5 4709.73 357.620   1
   7  -4  -5 6023.23 479.890   1
  -7  -4   5 4833.75 371.660   1
   7   4  -5 3918.71 653.880   1
  -7  -4   5 5139.27 370.760   1
  -7   4   5 5283.25 387.230   1
   7   4  -5 6389.20 480.370   1
   0   7   0 92.3100 50.6200   1
   0   7   0 122.490 98.8600   1
  -7   3  -7 3481.55 293.420   1
   7   3   7 3307.83 272.510   1
  -7   3  -7 3314.61 259.810   1
   7  -3   7 2936.66 516.790   1
  -7  -3  -7 2603.34 263.020   1
   7  -3   7 2862.85 276.530   1
   7   3   7 3278.53 264.750   1
  -7  -3  -7 3141.33 329.380   1
  -4  -6   4 22736.2 1677.28   1
   4   6  -4 21459.4 1583.33   1
   4   6  -4 21206.3 1766.88   1
  -4   6   4 22057.3 1675.20   1
  -6  -1 -10 2414.40 256.700   1
  -6   1 -10 2041.66 215.330   1
   6   1  10 1758.57 223.580   1
   6  -1  10 2221.54 222.690   1
   6  -1  10 2358.60 234.280   1
   6   1  10 2327.42 244.110   1
  -6   1 -10 2760.74 290.290   1
  -6  -1 -10 2387.96 237.910   1
   7  -4   5 5170.34 467.020   1
  -7   4  -5 6030.39 441.380   1
   7   4   5 5806.07 432.730   1
  -7  -4  -5 4862.23 382.190   1
  -7  -4  -5 5667.50 580.430   1
  -7   4  -5 6105.30 524.000   1
   7   4   5 7216.58 534.870   1
   7  -4   5 5043.84 370.490   1
   1  -5  -9 28.7200 33.5000   1
   1   5  -9 87.9300 27.6600   1
  -1   5   9 115.100 62.2400   1
   1   5  -9 29.1600 13.8100   1
   1   5  -9 72.7200 23.4600   1
  -1   5   9 73.5600 39.2100   1
  -1   5  -9 150.950 34.8500   1
  -1  -5  -9 71.1200 35.5300   1
   1   5   9 290.280 57.3300   1
  -1   5  -9 65.4200 13.4700   1
  -1   5  -9 280.620 72.9300   1
  -1   5  -9 114.440 29.8300   1
  -4   6  -4 24692.7 1772.48   1
   4   6   4 20556.3 1547.80   1
  -4   6  -4 23895.4 1603.55   1
  -4  -6  -4 25947.0 2000.95   1
  -4  -6  -4 23722.8 1826.50   1
  -4   6  -4 20066.5 1346.68   1
   4   6   4 28600.9 2137.84   1
   6  -4  -7 6886.13 543.930   1
  -6  -4   7 7425.99 521.460   1
   6  -4  -7 6575.22 568.230   1
   6   4  -7 7565.92 633.650   1
  -6  -4   7 6594.14 503.130   1
   6   4  -7 6171.16 489.780   1
  -6   4   7 7953.05 603.250   1
   0   0 -13 435.830 74.5100   1
   5  -6   0 -20.290 73.3600   1
   5   6   0 86.8600 22.4500   1
  -5  -6   0 -18.450 41.5200   1
  -5  -6   0 156.130 43.2700   1
   5   6   0 144.640 50.2800   1
  -5   6   0 395.710 93.3500   1
   9  -2  -3 21215.4 1470.29   1
  -9   2   3 23876.7 1778.99   1
   9   2  -3 24352.5 2081.38   1
   9  -2  -3 24709.7 2483.27   1
  -9  -2   3 22840.8 1763.16   1
  -9  -2   3 23329.6 1886.07   1
  -9   2   3 22703.4 1792.62   1
  -6   4  -7 7157.00 585.010   1
  -6  -4  -7 7318.14 611.780   1
   6   4   7 8630.63 719.500   1
  -6  -4  -7 6198.28 529.120   1
   6   4   7 7485.85 568.970   1
  -6   4  -7 7810.58 564.080   1
   6  -4   7 6678.61 555.240   1
   6  -4   7 5937.30 473.550   1
  -9  -2  -3 24014.0 1829.43   1
  -9   2  -3 26561.8 2445.49   1
   9  -2   3 22039.6 2266.22   1
   9   2   3 28418.7 2503.15   1
   9  -2   3 26698.1 2081.09   1
   9   2   3 23186.2 2119.77   1
  -7   0   9 132.420 24.8600   1
  -7   0   9 144.710 44.0200   1
   7   0  -9 308.300 58.2300   1
   7   0  -9 -31.280 38.6300   1
  -5   1  11 9160.10 794.000   1
   5  -1 -11 10092.7 852.880   1
   5   1 -11 10900.3 874.170   1
  -5  -1  11 8018.11 779.490   1
   0   7   1 4324.60 330.070   1
   0   7  -1 3680.20 295.280   1
   0   7   1 4827.93 360.820   1
   0   7  -1 4379.74 338.210   1
  -7   0  -9 82.6400 24.6800   1
   7   0   9 -103.51 74.7200   1
   7   0   9 197.220 44.0500   1
  -7   0  -9 69.4000 56.1900   1
  -5   1 -11 12193.4 1017.53   1
  -5  -1 -11 9441.49 908.340   1
  -5   1 -11 9377.79 700.900   1
   5  -1  11 9953.29 780.800   1
   5   1  11 9301.55 692.750   1
   5   1  11 10785.9 816.190   1
  -5  -1 -11 10119.1 882.040   1
   5  -1  11 10655.0 848.850   1
  -5  -6   1 2565.10 283.500   1
   5   6  -1 2385.12 245.080   1
  -5   6   1 2194.70 247.170   1
  -5  -6   1 2607.60 265.080   1
   5  -6   1 2800.91 286.430   1
  -5   6  -1 2914.00 515.720   1
   5   6   1 2631.66 259.440   1
  -5  -6  -1 2615.69 280.100   1
   5   6   1 2804.91 270.530   1
   1   7   0 -61.780 80.0200   1
   1   7   0 54.9600 9.87000   1
  -1   7   0 -24.260 91.6800   1
   1   7   0 68.8800 49.1000   1
  -1   7   0 143.530 67.4000   1
   1   0 -13 -51.200 53.0600   1
  -8   4   0 137.850 20.7000   1
  -8  -4   0 292.070 48.8500   1
   8  -4   0 -5.3600 56.4700   1
  -8   4   0 23.9400 58.4400   1
   8   4   0 245.750 50.0600   1
   1   0  13 64.3500 18.4500   1
  -1   0 -13 266.670 64.5200   1
   3  -4 -10 115.510 31.9200   1
  -3   4  10 169.430 40.2400   1
   3   4 -10 17.0100 7.41000   1
   3   4 -10 256.880 39.6200   1
   3  -4 -10 52.5800 34.0300   1
  -3   4  10 105.690 38.6600   1
   3   4 -10 34.1000 10.5700   1
  -9   0   5 -49.580 61.9100   1
   9   0  -5 -108.44 88.4600   1
  -9   0   5 -8.1500 52.7600   1
   1   7  -1 24.0100 7.59000   1
   1   7  -1 -149.34 78.6000   1
  -1   7   1 128.010 44.5200   1
   1   7  -1 163.220 59.1700   1
  -1   7   1 63.0500 60.4900   1
  -1   7  -1 188.400 57.7500   1
   1   7   1 291.160 50.0800   1
   1   7   1 231.180 50.1200   1
  -1   7  -1 121.890 46.7700   1
   1   7   1 48.1100 7.86000   1
   3  -4  10 35.7100 27.6400   1
   3   4  10 -128.23 73.8600   1
  -3  -4 -10 204.000 47.7600   1
   3   4  10 -38.280 87.9600   1
  -3   4 -10 5.89000 27.9800   1
  -3   4 -10 153.190 41.7400   1
  -3  -4 -10 31.6000 29.4400   1
   8  -3  -5 722.780 80.3600   1
   8  -3  -5 775.770 91.1000   1
   8   3  -5 629.330 85.1500   1
  -8  -3   5 646.700 78.1400   1
  -8   3   5 804.300 101.530   1
  -8   3   5 584.940 65.4100   1
  -8  -3   5 902.290 106.960   1
   8   3  -5 795.880 95.4700   1
  -9   0  -5 -12.640 68.7000   1
   9   0   5 32.7600 37.0800   1
   9   0   5 133.370 32.9600   1
  -9   0  -5 -15.010 70.0700   1
  -8  -4   1 7720.71 616.480   1
   8   4  -1 8220.70 923.880   1
   8  -4  -1 8437.09 731.390   1
  -8   4   1 8224.00 601.620   1
  -8   4  -1 8477.32 676.010   1
  -8   4  -1 8128.11 609.960   1
   8  -4   1 9041.47 796.330   1
   8  -4   1 8330.09 787.000   1
   8   4   1 7517.98 566.220   1
  -8  -4  -1 7425.18 582.420   1
  -8  -3  -5 830.740 94.3800   1
   8   3   5 969.800 110.450   1
  -8  -3  -5 946.110 116.520   1
   8   3   5 1015.98 119.780   1
  -8   3  -5 865.310 91.9800   1
   8  -3   5 1149.45 146.780   1
  -8   3  -5 670.760 79.7400   1
   8  -3   5 694.800 81.9800   1
   0   1  13 29998.2 2027.18   1
   0   1  13 36516.5 2458.31   1
   0   1 -13 36116.5 2981.15   1
   0  -1 -13 35926.3 2667.57   1
   0   7  -2 5440.02 675.620   1
   0   7   2 6150.34 473.860   1
   0   7   2 5758.59 419.910   1
   0   7  -2 5447.81 397.360   1
  -4   0  12 28118.2 1881.76   1
   4   0 -12 33542.6 2608.29   1
  -4   0  12 22285.5 1501.85   1
   7   1  -9 13751.9 1098.30   1
  -7   1   9 13377.3 1011.28   1
   7   1  -9 13621.1 1220.45   1
   7  -1  -9 14074.4 1263.26   1
   7  -1  -9 14787.2 1247.31   1
  -7  -1   9 12824.2 916.790   1
  -7  -1   9 11155.8 987.120   1
   0   6  -7 5214.76 392.660   1
   0   6  -7 7779.33 560.820   1
   0  -6  -7 5772.41 642.680   1
   0   6  -7 4091.01 470.040   1
   0   6   7 7989.21 603.310   1
   0   6  -7 6403.03 503.420   1
   0   6   7 8000.95 564.900   1
  -5  -6   2 6282.72 597.490   1
  -5   6   2 5910.86 434.910   1
   5   6  -2 6647.99 627.730   1
  -5  -6   2 5934.20 484.710   1
  -4   0 -12 39427.8 2893.26   1
  -4   0 -12 36939.4 2761.41   1
   4   0  12 38072.8 2580.05   1
  -5   6  -2 7517.17 552.830   1
   5  -6   2 6766.32 552.580   1
   5   6   2 8914.75 683.320   1
  -5  -6  -2 7502.48 605.260   1
   5   6   2 7480.72 564.910   1
  -7  -1  -9 14927.0 1108.85   1
  -7   1  -9 14761.4 1115.80   1
   7   1   9 14725.6 1231.01   1
   7  -1   9 13767.0 1041.25   1
   7  -1   9 14486.8 1022.37   1
  -7   1  -9 12486.1 943.790   1
   7   1   9 13925.7 994.720   1
  -7  -1  -9 15494.0 1324.78   1
   3   2 -12 1030.60 110.310   1
  -3   2  12 1085.67 115.080   1
  -3   2  12 980.730 112.870   1
   3  -2 -12 1064.88 117.390   1
   3  -2 -12 1340.30 139.750   1
   3  -2  12 874.630 115.160   1
  -3   2 -12 1231.35 157.640   1
  -3  -2 -12 1073.20 109.530   1
  -3  -2 -12 839.680 98.9800   1
  -3   2 -12 1104.10 131.050   1
   3   2  12 815.920 89.1800   1
   1   1 -13 117.740 45.8800   1
   1  -1 -13 365.020 62.9900   1
   1   1 -13 247.250 64.3200   1
  -1   1  13 486.510 73.3700   1
  -2   5   9 3012.31 523.390   1
   2   5  -9 2235.77 262.570   1
   2  -5  -9 3019.52 520.270   1
   2  -5  -9 2154.04 223.630   1
  -2   5   9 3108.87 533.550   1
   2   5  -9 2381.78 238.370   1
   2   5  -9 2177.82 285.540   1
  -1  -1 -13 393.560 63.7700   1
  -1   1 -13 139.240 53.6500   1
   1   1  13 134.210 22.6400   1
  -2  -5  -9 2649.01 262.830   1
  -2   5  -9 2077.32 253.060   1
   2   5   9 2733.65 273.640   1
  -2   5  -9 2260.90 229.050   1
  -2   5  -9 2784.49 271.420   1
   1   7  -2 54.9000 11.2000   1
   1   7  -2 -57.250 77.8600   1
  -1   7   2 60.3600 56.3800   1
  -1   7   2 1.81000 55.3200   1
   1   7  -2 -13.330 72.3600   1
  -1   7  -2 -45.140 85.1800   1
   1   7   2 -69.910 91.6300   1
   1   7   2 116.130 47.5900   1
  -1  -7  -2 -5.0600 12.1000   1
  -1   7  -2 -57.510 83.6300   1
  -7   5   0 38201.8 2563.06   1
  -7  -5   0 35825.7 3061.92   1
   7   5   0 42213.6 3309.20   1
   7  -5   0 33040.7 2633.65   1
  -7   5   0 34201.8 2416.74   1
   7   5   0 30300.8 2153.02   1
  -7  -5   0 29517.7 2381.84   1
   1   6  -7 86.7200 33.2000   1
  -1   6   7 456.170 78.2100   1
   1  -6  -7 -46.880 26.0000   1
   1   6  -7 -24.230 30.3500   1
   1   6  -7 99.6800 28.8500   1
  -1   6   7 174.530 70.0400   1
   1  -6  -7 76.2700 17.7800   1
  -9   1   5 34534.8 2568.27   1
   9   1  -5 35918.4 2721.62   1
   9  -1  -5 33537.5 2283.83   1
  -9  -1   5 32377.1 2312.31   1
  -9  -1   5 34637.8 2891.28   1
   9   1  -5 35850.2 2437.29   1
  -9   1   5 33624.3 2386.72   1
   9  -1  -5 33784.7 2629.84   1
   8  -4  -2 772.990 90.9800   1
  -8  -4   2 899.420 101.690   1
  -8   4   2 961.700 122.320   1
   8   4  -2 962.120 110.220   1
  -8   4   2 1008.35 188.530   1
   8  -4  -2 851.830 103.900   1
  -1   6  -7 -5.5100 28.5300   1
  -1  -6  -7 -35.050 37.9800   1
  -1   6  -7 76.2300 26.8600   1
   1   6   7 -130.32 96.5700   1
  -1   6  -7 45.7800 35.6200   1
  -1   6  -7 32.3600 28.4600   1
  -8   4  -2 817.810 102.310   1
   8   4   2 783.170 100.880   1
  -8  -4  -2 929.720 106.150   1
   8  -4   2 867.710 111.000   1
   8  -4   2 1070.73 117.640   1
   0   3 -12 4058.61 323.080   1
   0  -3 -12 3412.30 319.530   1
   0   3 -12 4853.88 403.830   1
   0   3  12 6526.56 495.740   1
   0   3  12 5261.64 438.460   1
   9  -1   5 41933.7 3194.58   1
   9   1   5 42795.3 3353.33   1
   9  -1   5 37851.9 2923.56   1
  -9   1  -5 39288.2 3471.97   1
   9   1   5 38980.3 2850.60   1
  -9  -1  -5 36709.9 3241.76   1
  -9   1  -5 36690.4 2789.38   1
  -9  -1  -5 37750.0 3146.13   1
   7   5  -1 6823.77 487.400   1
  -7  -5   1 6639.38 545.490   1
  -7   5   1 5789.73 540.010   1
  -7  -5   1 8350.14 676.370   1
   7   5  -1 9105.33 725.130   1
   7  -5  -1 7402.63 562.970   1
  -7   5   1 7072.17 507.740   1
  -7  -5  -1 7933.80 693.130   1
   7   5   1 7328.49 525.170   1
  -7   5  -1 7378.50 590.960   1
  -7  -5  -1 6752.31 504.590   1
   7   5   1 10522.3 814.270   1
   7  -5   1 8567.28 624.560   1
   7  -5   1 7328.06 603.380   1
  -7   5  -1 8269.41 602.040   1
  -2  -7   0 93.0600 17.7100   1
  -2   7   0 398.490 70.9900   1
   2   7   0 -235.42 83.4100   1
  -2   7   0 -136.89 102.140   1
  -5  -3  10 8565.43 1062.54   1
  -5   3  10 10897.5 869.640   1
   5   3 -10 10734.7 768.080   1
   5  -3 -10 9150.71 820.860   1
  -6  -5   5 122.780 31.5600   1
  -6  -5   5 82.1000 33.3700   1
   6   5  -5 161.100 44.9400   1
   6  -5  -5 106.170 20.9600   1
   6  -5  -5 55.1200 35.2800   1
  -6   5   5 425.140 90.2000   1
   6   5  -5 46.0300 30.8200   1
   0  -4 -11 64974.3 4860.97   1
   0   4 -11 61081.2 4171.55   1
   0   4  11 84924.8 14590.3   1
   0   4  11 79410.4 13623.7   1
   0   4 -11 64819.5 4363.67   1
   9   2  -4 10269.4 853.720   1
  -9   2   4 10109.8 741.480   1
  -9  -2   4 10520.9 810.910   1
  -9   2   4 9971.96 722.300   1
  -9  -2   4 9728.64 683.030   1
   9   2  -4 9939.38 769.430   1
   9  -2  -4 10211.4 779.190   1
   9  -2  -4 8865.03 678.450   1
   3   6  -6 204.970 30.1300   1
  -3   6   6 495.380 76.8300   1
  -3   6   6 244.110 62.7800   1
   3   6  -6 248.320 30.9200   1
   3  -6  -6 202.270 24.9000   1
   3  -6  -6 180.400 39.7900   1
   2   0 -13 195.680 48.6600   1
   2   0 -13 112.390 38.6600   1
   4  -1 -12 4383.42 343.000   1
   4   1 -12 4551.48 353.870   1
  -4   1  12 3292.83 343.700   1
  -4   1  12 3683.11 407.600   1
   3   6   6 364.030 55.3500   1
  -3  -6  -6 502.130 75.5600   1
  -3   6  -6 201.090 27.7200   1
  -3   6  -6 326.350 40.1100   1
   3   6   6 136.460 63.3600   1
  -3   6  -6 406.090 53.8800   1
  -6  -5  -5 157.370 40.3300   1
  -6   5  -5 158.860 44.3200   1
   6   5   5 68.8300 45.0000   1
  -6  -5  -5 -4.4600 54.5100   1
  -6   5  -5 60.0600 20.1800   1
   6   5   5 -25.520 59.0500   1
   6  -5   5 43.1900 42.2000   1
   6  -5   5 -6.0100 30.6100   1
  -2   0 -13 80.0700 28.4800   1
   2   0  13 39.3600 15.7200   1
  -2   0 -13 439.980 82.6400   1
  -9  -2  -4 10621.1 819.200   1
  -9   2  -4 9827.45 910.470   1
   9   2   4 11708.6 944.940   1
  -9  -2  -4 9362.74 871.570   1
  -9   2  -4 10203.3 1015.04   1
   9  -2   4 11659.0 903.840   1
   9  -2   4 9845.54 923.640   1
   9   2   4 9799.87 880.000   1
  -5   3 -10 10671.7 828.580   1
   5   3  10 8796.98 657.680   1
  -5  -3 -10 8077.93 671.440   1
   5   3  10 10323.3 741.020   1
   5  -3  10 9275.96 803.980   1
  -5  -3 -10 11458.7 929.030   1
  -5   3 -10 9377.01 680.590   1
   4   1  12 3673.99 301.630   1
  -4   1 -12 6005.04 476.080   1
   4  -1  12 4284.87 396.300   1
  -4  -1 -12 4457.95 356.870   1
  -4   1 -12 4420.68 346.410   1
  -4  -1 -12 4276.67 347.650   1
   1   3 -12 363.210 66.0500   1
  -1   3  12 145.640 25.0100   1
   1   3 -12 109.950 29.1100   1
   1  -3 -12 41.8000 33.3600   1
  -1   3  12 127.200 25.7200   1
  -1  -3 -12 217.990 49.3100   1
  -1   3 -12 573.650 95.2900   1
   1   3  12 69.6700 40.3400   1
  -6   3   9 1660.20 178.060   1
   6   3  -9 1378.98 179.230   1
  -6  -3   9 1598.44 167.820   1
   6  -3  -9 1911.72 203.680   1
   6   3  -9 1590.17 168.050   1
  -6  -3   9 1498.41 161.280   1
  -2   7   1 5940.43 450.140   1
  -2   7   1 7788.84 608.660   1
   2   7  -1 4969.00 424.900   1
  -2  -7   1 4205.83 696.970   1
  -2   7  -1 8393.97 625.040   1
   2   7   1 8345.80 670.880   1
   2   7   1 5818.64 447.240   1
  -2   7  -1 6327.38 471.630   1
  -2  -7  -1 7145.78 667.230   1
   6  -3   9 1607.77 173.480   1
  -6   3  -9 1966.05 198.770   1
  -6  -3  -9 1432.95 164.330   1
   6  -3   9 1315.67 155.570   1
   6   3   9 1781.09 183.400   1
   6   3   9 1535.42 169.690   1
  -6   3  -9 1846.36 184.250   1
  -6  -3  -9 1995.38 230.210   1
  -9  -3   0 34439.8 3429.37   1
   9  -3   0 33932.2 2317.47   1
  -9   3   0 42111.7 2980.10   1
   9  -3   0 41552.5 3216.92   1
   9   3   0 47903.7 3254.30   1
  -9   3   0 38503.5 3142.37   1
   0   7  -3 50182.8 3591.98   1
   0   7   3 64535.1 4692.79   1
   0   7  -3 50239.1 3624.35   1
   0   7   3 60818.3 4360.38   1
   4  -6  -5 11425.0 790.290   1
   4   6  -5 12424.8 944.910   1
   4  -6  -5 8533.99 769.000   1
   4   6  -5 15295.0 1231.94   1
  -4   6   5 14271.4 1071.62   1
  -4  -6   5 15225.7 1093.10   1
  -1   4  11 -5.4400 39.6600   1
   1   4 -11 126.030 43.1800   1
   1  -4 -11 -18.490 54.2900   1
   1   4 -11 -41.940 97.2900   1
  -4  -6  -5 15735.3 1223.68   1
  -4   6  -5 14971.6 1115.11   1
   4   6   5 15666.9 1246.30   1
  -4   6  -5 13446.2 915.320   1
  -4  -6  -5 14392.5 1072.93   1
   4   6   5 12018.6 899.420   1
   1   4  11 -24.540 90.3300   1
  -1   4 -11 45.5400 10.6100   1
  -1   4 -11 60.7300 14.5200   1
  -1   4 -11 112.940 42.5700   1
  -1  -4 -11 178.750 35.3200   1
  -1   4 -11 -174.58 66.6500   1
  -5  -6   3 4702.98 386.780   1
   5   6  -3 4704.51 358.070   1
  -5   6   3 4240.71 340.970   1
  -5  -6   3 5236.82 462.250   1
   5   6   3 5088.60 391.340   1
  -5  -6  -3 5277.40 389.960   1
  -5   6  -3 2898.31 579.990   1
   5   6   3 6145.44 462.980   1
   5  -6   3 4623.25 362.020   1
  -5   6  -3 5792.68 434.310   1
  -5  -6  -3 5724.00 463.760   1
   8   2  -7 1456.42 157.730   1
   8   2  -7 1917.83 201.070   1
  -8   2   7 1570.63 159.110   1
  -8  -2   7 1293.31 149.170   1
   8  -2  -7 1473.72 176.720   1
   8  -2  -7 1348.86 139.390   1
  -8   2   7 1851.98 195.090   1
  -8  -2   7 1775.19 179.190   1
  -9  -3   1 3100.09 551.230   1
   9  -3  -1 2602.48 255.350   1
  -9   3   1 3354.66 258.030   1
   9   3  -1 2723.63 305.680   1
  -9  -3   1 2685.47 288.460   1
   9   3   1 2660.78 273.970   1
  -9  -3  -1 2856.24 291.100   1
  -9   3  -1 3102.84 536.650   1
   9  -3   1 2422.56 254.720   1
   9  -3   1 3235.83 285.440   1
  -9   3  -1 2874.04 292.070   1
   7  -5  -2 6174.66 627.860   1
   7   5  -2 7732.11 569.700   1
  -7  -5   2 7442.76 563.190   1
  -7   5   2 7710.25 644.670   1
  -7  -5   2 9150.84 739.860   1
  -7   5   2 8346.57 625.570   1
   7   5  -2 9865.26 809.530   1
   7  -5  -2 8374.59 654.670   1
  -6   2  10 5431.34 476.900   1
   6   2 -10 6217.63 584.780   1
   6  -2 -10 6071.64 463.230   1
  -6  -2  10 7119.32 524.280   1
   6  -2 -10 5846.96 513.960   1
   6   2 -10 6681.20 601.730   1
  -7   5  -2 8324.63 702.200   1
  -7  -5  -2 7586.20 602.530   1
  -7   5  -2 9117.72 646.750   1
   7   5   2 8405.80 599.680   1
  -7  -5  -2 10093.5 796.350   1
   7   5   2 11147.9 876.020   1
   7  -5   2 9365.60 671.130   1
   7  -5   2 9680.32 765.940   1
   8   2   7 1861.84 196.170   1
  -8   2  -7 1681.73 185.760   1
   8  -2   7 1512.51 156.160   1
   8   2   7 1848.76 210.560   1
  -8  -2  -7 1774.75 199.480   1
  -8  -2  -7 1667.14 174.030   1
   8  -2   7 1213.12 130.530   1
  -8   2  -7 1739.60 177.070   1
   4   5  -8 20500.8 1834.55   1
   4  -5  -8 21667.6 1486.13   1
   4   5  -8 24774.1 1926.27   1
   4  -5  -8 20780.9 1962.62   1
  -4   5   8 26877.5 2007.36   1
   6   2  10 6910.91 515.340   1
  -6   2 -10 5790.05 439.920   1
  -6  -2 -10 6931.78 584.400   1
  -6  -2 -10 5731.71 498.650   1
   6   2  10 6153.09 459.350   1
   6  -2  10 6193.04 454.050   1
  -6   2 -10 6963.81 573.300   1
   6  -2  10 6370.26 494.840   1
  -4  -5  -8 24439.4 2177.12   1
  -4   5  -8 24669.6 1853.56   1
  -4  -5  -8 23146.0 1708.39   1
   4   5   8 27320.9 1937.69   1
   4  -5   8 22981.8 1860.06   1
  -4   5  -8 24612.6 1891.42   1
   4   5   8 22193.8 1657.96   1
  -1   7   3 200.080 56.0500   1
   1   7  -3 303.690 48.2800   1
   1   7  -3 51.3500 18.9000   1
  -1   7   3 299.860 64.9700   1
   1   7  -3 131.440 42.2000   1
   8   0  -8 3728.59 295.570   1
  -8   0   8 4168.23 305.120   1
   8   0  -8 2856.91 370.730   1
  -8   0   8 3079.96 536.720   1
  -1   7  -3 52.8500 33.7700   1
   1   7   3 -100.89 152.450   1
  -1   7  -3 91.3000 55.2400   1
  -1  -7  -3 67.5100 17.3200   1
   7   4  -6 208.510 37.8900   1
  -7  -4   6 112.530 28.1600   1
   7  -4  -6 238.910 47.6200   1
   7  -4  -6 180.120 36.5100   1
  -7   4   6 167.350 60.8000   1
   7   4  -6 131.240 46.6000   1
  -7  -4   6 137.970 43.5100   1
  -2   1  13 14936.7 1017.83   1
   2  -1 -13 14872.7 1201.91   1
   2  -1 -13 13435.8 1029.68   1
   2   1 -13 11580.6 888.140   1
  -8   4   3 1571.92 166.860   1
  -8   4   3 1784.89 196.060   1
   8  -4  -3 2058.99 257.610   1
  -8  -4   3 1415.42 160.980   1
   8   4  -3 1860.44 191.560   1
   8  -4  -3 1644.18 183.570   1
  -8  -4   3 2275.69 227.510   1
   8   4  -3 2255.74 240.330   1
   5  -2 -11 -31.550 71.8000   1
   5   2 -11 227.190 57.1900   1
  -5   2  11 183.130 36.1100   1
   2  -1  13 12854.5 892.040   1
   2   1  13 10530.4 847.500   1
  -2  -1 -13 13154.6 1156.33   1
  -2  -1 -13 11268.0 927.110   1
  -2   1 -13 16833.3 1139.47   1
  -2   1 -13 9507.03 727.790   1
   7  -4   6 199.600 57.5400   1
  -7  -4  -6 134.710 46.6000   1
  -7   4  -6 221.530 54.1600   1
   7   4   6 343.190 71.9700   1
  -7  -4  -6 -9.6500 56.9000   1
   7   4   6 191.790 69.3000   1
  -7   4  -6 7.33000 38.9700   1
   7  -4   6 113.940 33.0700   1
  -2   7   2 -104.84 102.270   1
   2   7  -2 1748.16 190.820   1
  -8   4  -3 1833.21 199.480   1
  -8  -4  -3 2261.24 246.250   1
   8   4   3 1954.26 211.960   1
   8  -4   3 1754.76 191.710   1
  -8   4  -3 1957.11 203.940   1
  -8  -4  -3 1660.93 182.330   1
   8  -4   3 2334.94 240.840   1
   2   7   2 2616.45 279.820   1
  -2  -7  -2 1944.43 227.230   1
  -2   7  -2 2242.58 231.100   1
  -2   7  -2 2053.33 368.370   1
   2   7   2 1881.66 195.310   1
  -8   0  -8 3940.80 421.750   1
   8   0   8 4035.06 407.100   1
  -8   0  -8 4217.39 527.490   1
   8   0   8 4295.57 421.060   1
   2  -6  -7 1936.86 201.070   1
  -2   6   7 3025.98 308.830   1
   2   6  -7 2034.71 202.830   1
  -2   6   7 2790.01 304.200   1
   2   6  -7 1912.23 199.450   1
   2   6  -7 2140.98 235.980   1
   2  -6  -7 1756.75 214.590   1
  -5  -5   7 2346.31 231.700   1
   5   5  -7 2401.74 256.280   1
   5   5  -7 2147.70 217.900   1
   5  -5  -7 2156.57 267.170   1
  -5  -5   7 2188.36 250.210   1
  -5   5   7 2645.27 290.750   1
  -5  -2 -11 127.420 39.5800   1
  -5   2 -11 153.650 32.2800   1
  -5  -2 -11 267.830 62.8800   1
  -5   2 -11 165.290 40.7000   1
   5   2  11 246.460 67.5400   1
   5  -2  11 224.480 68.6800   1
   5   2  11 238.940 61.6800   1
  -2   6  -7 2363.95 246.770   1
   2   6   7 2306.58 234.730   1
  -2   6  -7 1590.29 193.490   1
  -2  -6  -7 1828.04 244.620   1
  -2   6  -7 2222.96 223.470   1
   2   6   7 2312.06 241.480   1
  -5   5  -7 2259.70 225.940   1
   5  -5   7 2364.36 248.660   1
   5   5   7 2343.08 232.340   1
  -5   5  -7 2258.16 242.200   1
  -5  -5  -7 2251.87 238.700   1
  -5  -5  -7 2126.18 233.600   1
   5   5   7 1869.49 209.560   1
  -4   3  11 231.990 49.7900   1
  -4   3  11 176.790 40.2900   1
   4  -3 -11 192.500 49.3600   1
   4   3 -11 -15.070 59.7300   1
 -10   0   0 3247.62 344.880   1
  10   0   0 3253.18 334.570   1
   4   3  11 -45.470 81.4800   1
  -4  -3 -11 90.1100 37.1800   1
  -4   3 -11 164.950 57.9300   1
   4   3  11 91.2000 54.2200   1
   4  -3  11 176.170 52.5200   1
  -4   3 -11 73.9000 22.2800   1
  -4  -3 -11 143.130 38.4000   1
   5  -4  -9 11527.6 1148.97   1
   5   4  -9 10359.0 1035.45   1
  -5   4   9 11897.7 1196.90   1
   5   4  -9 8993.37 923.880   1
  -5  -4   9 6936.74 808.980   1
  -9   3   2 4866.02 483.910   1
  -9  -3   2 3906.02 415.250   1
   9   3  -2 4169.45 422.940   1
   9  -3  -2 4075.89 424.810   1
  -9  -3   2 4698.13 497.880   1
   5   4   9 9146.67 895.550   1
  -5   4  -9 10099.4 991.330   1
  -5  -4  -9 10400.5 1091.08   1
   5   4   9 10961.8 1085.74   1
  -5  -4  -9 9329.89 1141.79   1
   5  -4   9 9231.01 1046.36   1
  -5   4  -9 13616.1 1303.75   1
  -9   3  -2 4216.53 425.120   1
   9   3   2 4545.68 463.880   1
   9  -3   2 4183.95 456.940   1
  -9   3  -2 4253.07 422.380   1
   9  -3   2 5259.94 555.260   1
  -9  -3  -2 4121.34 437.340   1
  10   0  -1 82.0100 39.3200   1
 -10   0   1 183.490 58.6000   1
 -10   0  -1 -45.950 61.8300   1
  10   0   1 45.1300 45.8700   1
  -2   3  12 5238.41 579.940   1
  -2   3  12 6149.78 609.810   1
   2  -3 -12 5615.10 568.890   1
   2   3 -12 4838.59 487.220   1
   2  -3 -12 6109.41 609.090   1
  -9   0   6 3362.91 373.310   1
   9   0  -6 3338.38 389.210   1
   9   0  -6 3642.25 371.110   1
  -9   0   6 3292.52 328.080   1
  -2   3 -12 4106.77 423.550   1
  -2  -3 -12 5852.11 602.420   1
  -2   3 -12 2742.14 339.760   1
   2   3  12 5456.45 542.790   1
   8   3  -6 181.640 51.5500   1
   8  -3  -6 172.750 45.1800   1
  -8  -3   6 156.640 38.3700   1
  -8   3   6 92.3600 32.2900   1
   8  -3  -6 230.390 52.9000   1
  -8   3   6 164.980 47.8100   1
   8   3  -6 83.3200 43.4800   1
  -8  -3   6 150.920 48.2200   1
  -9   0  -6 3959.80 488.390   1
  -9   0  -6 3846.40 409.940   1
   9   0   6 4605.40 472.070   1
   9   0   6 4139.45 417.000   1
   0   2  13 135.350 33.7400   1
   0   2  13 244.930 51.5700   1
   0   2 -13 204.710 53.3800   1
   0  -2 -13 205.870 54.5800   1
   8  -3   6 174.820 43.8600   1
   8   3   6 181.680 60.8900   1
   8   3   6 180.060 49.6100   1
  -8  -3  -6 198.630 53.7500   1
  -8   3  -6 73.8300 49.4200   1
  -8   3  -6 124.870 40.4200   1
   8  -3   6 -69.050 69.2700   1
  -8  -3  -6 79.5800 37.7500   1
   8   1  -8 793.650 148.380   1
  -8  -1   8 749.140 140.410   1
  -8   1   8 792.300 156.460   1
   8  -1  -8 821.990 148.440   1
   8  -1  -8 851.770 153.050   1
  -8  -1   8 629.270 118.170   1
  -8   1   8 657.660 121.370   1
   8   1  -8 550.080 106.280   1
   7   2  -9 20171.1 1959.32   1
   7   2  -9 17962.7 1854.60   1
   7  -2  -9 19161.4 1986.40   1
  -7   2   9 17577.3 1810.78   1
  -7  -2   9 20782.9 2030.24   1
   7  -2  -9 18747.9 1961.58   1
  -7  -2   9 18428.7 1746.82   1
   3  -5  -9 22.4600 26.7600   1
   3  -5  -9 105.830 28.0400   1
  -3   5   9 230.490 56.8500   1
   3   5  -9 160.190 35.2100   1
  -3   5   9 251.620 78.4100   1
   3   5  -9 326.360 72.0800   1
   3   5  -9 184.800 36.1100   1
   2  -4 -11 23296.1 2316.18   1
  -2   4  11 28412.8 5988.89   1
   2  -4 -11 29772.8 6333.06   1
   2   4 -11 22902.2 2327.29   1
  -2   4  11 23912.4 2507.58   1
   7  -3  -8 634.920 115.700   1
   7  -3  -8 593.610 111.630   1
  -7  -3   8 583.540 110.350   1
  -7   3   8 570.270 108.280   1
   7   3  -8 470.670 89.5300   1
  -7  -3   8 549.690 102.560   1
   7   3  -8 554.050 112.600   1
  -2  -4 -11 27115.5 5798.09   1
  -2   4 -11 20497.6 2110.22   1
  -2   4 -11 29376.2 6171.83   1
   2   4  11 23440.5 2400.06   1
  -8   1  -8 1139.80 130.190   1
  -8  -1  -8 981.790 125.840   1
  -8  -1  -8 1057.11 123.570   1
  -8   1  -8 882.060 167.520   1
   8   1   8 909.100 173.770   1
   8  -1   8 1154.16 125.680   1
   8  -1   8 857.670 164.210   1
   8   1   8 961.420 211.990   1
  -3   5  -9 153.750 41.6500   1
  -3  -5  -9 206.280 55.8300   1
  -3  -5  -9 0.80000 74.9100   1
   3   5   9 336.440 83.5500   1
   3   5   9 437.910 91.3900   1
  -3   5  -9 90.1400 34.9900   1
  -7   5   3 507.100 137.860   1
   7  -5  -3 294.590 68.0200   1
   7  -5  -3 258.010 47.9900   1
   7   5  -3 457.140 95.3400   1
  -7  -5   3 337.250 68.7400   1
  -7   5   3 94.0800 21.4400   1
  -7  -5   3 195.480 49.6400   1
   7   5  -3 392.800 78.9900   1
  -7  -2  -9 18296.8 2067.23   1
  -7  -2  -9 21201.4 2288.05   1
  -7   2  -9 18832.2 1862.50   1
   7   2   9 17935.0 2381.55   1
   7  -2   9 18997.9 1835.40   1
   7  -2   9 17597.7 1740.87   1
   7   2   9 18197.2 2330.45   1
  -7   2  -9 22404.2 2276.00   1
  -7  -5  -3 448.920 90.2000   1
  -7  -5  -3 362.660 76.3800   1
   7   5   3 252.760 73.4900   1
  -7   5  -3 375.360 80.7100   1
   7  -5   3 384.870 86.4400   1
   7  -5   3 271.570 49.1600   1
   7   5   3 320.730 74.1400   1
  -7   5  -3 201.210 39.6100   1
   7  -3   8 707.450 135.210   1
  -7   3  -8 685.060 130.450   1
   7   3   8 699.530 132.110   1
  -7  -3  -8 488.470 91.7100   1
  -7  -3  -8 646.080 122.130   1
   7   3   8 733.350 136.880   1
  -7   3  -8 659.130 119.590   1
   7  -3   8 442.290 85.7400   1
   4  -4 -10 579.380 109.470   1
   4   4 -10 226.590 42.9900   1
   4  -4 -10 315.840 59.6400   1
   4   4 -10 258.860 54.0700   1
  -4   4  10 490.010 96.5500   1
   4   4 -10 241.270 46.4300   1
  -4   4  10 419.470 80.3100   1
  -6  -4   8 427.680 83.8000   1
   6  -4  -8 514.150 95.0300   1
   6   4  -8 440.160 87.8300   1
  -6   4   8 592.840 139.220   1
   6   4  -8 409.660 75.8800   1
  -6  -4   8 466.480 87.0300   1
   4  -4  10 215.760 48.2900   1
   4   4  10 573.720 113.290   1
  -4   4 -10 461.770 101.190   1
  -4  -4 -10 661.850 120.150   1
  -4  -4 -10 422.260 81.1400   1
   4   4  10 374.500 86.7300   1
  -4   4 -10 347.910 67.6700   1
  10   1   0 -78.320 65.3100   1
 -10  -1   0 240.500 60.6500   1
  10  -1   0 153.110 55.6600   1
  10  -1   0 228.550 75.4400   1
 -10  -1   0 104.260 38.0000   1
 -10   1   0 269.570 82.0100   1
  -6   4  -8 500.200 93.9700   1
  -6   4  -8 639.410 116.310   1
  -6  -4  -8 381.880 73.5600   1
   6   4   8 494.450 100.240   1
  -6  -4  -8 785.940 147.800   1
   6  -4   8 418.040 90.4200   1
   6  -4   8 384.210 76.3200   1
   6   4   8 594.120 108.750   1
  -1   2  13 130.090 40.9000   1
   1   2 -13 296.770 73.3900   1
   1  -2 -13 300.260 73.0800   1
   1   2 -13 128.850 43.3700   1
  -1   2  13 197.420 49.3300   1
  -1   2 -13 216.150 69.2000   1
  -1  -2 -13 -117.83 80.8300   1
   1   2  13 229.510 46.4400   1
   0   7   4 770.440 147.120   1
   0   7  -4 252.100 46.5200   1
   0   7  -4 275.550 60.9600   1
   0   7  -4 462.290 91.3400   1
   0   7   4 525.550 115.860   1
   0   7  -4 72.9400 39.4700   1
  10   0  -2 1179.84 134.180   1
 -10   0   2 694.510 128.660   1
  10   0  -2 1030.84 117.190   1
 -10   0   2 836.940 154.810   1
  -2   7   3 25864.6 5474.47   1
  -2   7   3 20733.6 2017.73   1
   2   7  -3 16235.6 1586.99   1
   2   7  -3 17398.6 1710.68   1
   2   7  -3 21924.6 2050.53   1
  10   0   2 978.280 136.590   1
  10   0   2 1282.42 145.310   1
 -10   0  -2 771.170 137.970   1
 -10   0  -2 994.130 115.240   1
  -2   7  -3 19588.9 1917.43   1
  -2   7  -3 21663.0 2108.34   1
  -2  -7  -3 21749.2 2049.52   1
   2   7   3 29426.7 6192.91   1
   2   7   3 18915.6 1818.17   1
  -3  -7   0 767.280 140.290   1
   3   7   0 521.540 112.210   1
  -3   7   0 758.350 150.190   1
   3   7   0 537.060 117.040   1
  -5  -6   4 5112.05 523.530   1
   5   6  -4 4721.21 517.610   1
  -5   6   4 4744.16 478.190   1
  -5  -6   4 5289.39 544.030   1
   5   6  -4 4803.51 479.060   1
   5  -6  -4 1862.96 258.430   1
  -9  -2   5 609.330 114.900   1
   9  -2  -5 937.240 168.650   1
   9   2  -5 1129.54 125.750   1
   9  -2  -5 848.900 153.950   1
   9   2  -5 794.200 144.600   1
  -9   2   5 990.620 121.120   1
  -9  -2   5 903.600 165.930   1
  -9   2   5 545.600 99.7300   1
   3   0 -13 195.620 49.8100   1
  -5  -6  -4 5739.17 572.940   1
   5   6   4 6336.83 616.910   1
  -5   6  -4 5693.68 547.050   1
   5   6   4 5026.67 498.150   1
  -5  -6  -4 5197.91 533.020   1
  -5   6  -4 3812.04 401.140   1
   5  -6   4 5295.66 589.280   1
  10  -1  -1 976.130 117.530   1
 -10  -1   1 814.300 149.680   1
 -10  -1   1 975.130 115.890   1
 -10   1   1 1081.65 116.160   1
  10   1  -1 920.670 168.630   1
  10  -1  -1 954.220 214.930   1
  10  -1   1 1171.25 137.820   1
 -10  -1  -1 921.040 169.400   1
 -10   1  -1 1071.57 132.520   1
  10   1   1 1137.44 127.120   1
  10  -1   1 999.620 124.210   1
  -9   2  -5 1012.76 115.870   1
  -9  -2  -5 892.240 169.870   1
  -9  -2  -5 793.560 157.530   1
  -9   2  -5 809.720 150.860   1
   9   2   5 1029.51 130.650   1
   9  -2   5 929.710 170.290   1
   9  -2   5 1180.79 133.060   1
   9   2   5 1085.06 139.200   1
  -3   0 -13 -14.920 32.6600   1
  -3   0 -13 -13.430 94.4700   1
   3   0  13 75.0300 26.9900   1
   9   1  -6 5273.54 540.490   1
   9  -1  -6 4450.40 606.680   1
  -9  -1   6 4755.95 503.790   1
  -9  -1   6 5183.75 519.370   1
  -9   1   6 4726.71 499.240   1
   9  -1  -6 4925.45 527.230   1
  -9   1   6 4813.41 468.800   1
   9   1  -6 5752.29 608.150   1
  -6   0  11 47.0200 21.0500   1
   6   0 -11 40.7900 21.3600   1
   6   0 -11 59.9000 42.6600   1
   3   7  -1 5117.27 566.770   1
  -3   7   1 5197.55 539.970   1
   3   7  -1 5280.70 522.720   1
  -3  -7   1 4810.44 702.240   1
   3   7   1 6195.15 631.370   1
   3   7   1 6834.02 689.850   1
  -3   7  -1 5152.97 531.670   1
  -3  -7  -1 5742.94 711.790   1
   0   5  10 6720.20 664.150   1
   0  -5 -10 6264.47 662.810   1
   0   5  10 6549.21 659.020   1
   0   5 -10 4036.37 577.310   1
   0   5 -10 2455.43 329.230   1
   0   5 -10 5575.21 596.220   1
   0   5 -10 3544.17 502.500   1
  -9   1  -6 6531.84 657.200   1
  -9   1  -6 5123.72 591.360   1
   9   1   6 6746.81 654.400   1
   9  -1   6 6207.94 624.500   1
   9   1   6 6535.51 656.610   1
   9  -1   6 5849.66 624.070   1
  -9  -1  -6 5994.31 640.970   1
  -9  -1  -6 6890.03 699.490   1
   9   3  -3 164.730 57.0600   1
  -9  -3   3 134.990 48.4200   1
  -9  -3   3 97.6200 40.6200   1
   9   3  -3 36.4900 36.9700   1
   9  -3  -3 148.050 44.7700   1
  -9   3   3 -70.750 85.3600   1
   9  -3  -3 -8.5600 53.8700   1
  -6   0 -11 -133.26 72.7800   1
   6   0  11 69.5400 71.0000   1
  -6   0 -11 62.6800 24.7600   1
   6   0  11 50.8000 31.2900   1
   1   7  -4 15.8000 18.8300   1
   1   7  -4 22.1800 29.7600   1
  -1   7   4 148.900 54.6300   1
  -1   7   4 187.420 62.0600   1
   1   7  -4 71.1300 45.8700   1
  -1   7  -4 -227.89 84.7800   1
  -1  -7  -4 23.8800 16.0300   1
  -1   7  -4 -34.670 39.4900   1
   1   7   4 236.770 68.9700   1
  -4   2  12 8568.47 1073.26   1
  -4   2  12 10964.6 1352.22   1
   4   2 -12 10711.0 1091.48   1
   4  -2 -12 11212.6 1122.83   1
  -9   3  -3 55.2300 26.7100   1
   9   3   3 264.690 64.2300   1
   9  -3   3 180.560 43.6700   1
   9  -3   3 225.560 59.9200   1
  -9   3  -3 70.2500 44.0000   1
   9   3   3 -83.570 70.3800   1
  -9  -3  -3 -13.380 59.7100   1
  -8   4   4 -52.110 88.5700   1
   8  -4  -4 120.510 31.5800   1
  -8  -4   4 247.150 53.9600   1
   8   4  -4 -142.53 68.5700   1
  -8   4   4 -67.130 39.5400   1
  -8  -4   4 -8.9900 69.0100   1
   8  -4  -4 167.780 43.3100   1
   8   4  -4 40.6200 37.0400   1
  -4  -2 -12 10340.4 1030.23   1
  -4   2 -12 9539.61 952.080   1
   4   2  12 12037.1 1199.82   1
   4  -2  12 9310.96 1164.78   1
   4   2  12 9139.18 943.860   1
  -4   2 -12 9664.83 1081.76   1
  -4  -2 -12 9707.33 1000.41   1
  -8  -4  -4 32.7800 41.1100   1
  -8  -4  -4 238.650 65.8800   1
   8   4   4 89.6000 44.1700   1
   8  -4   4 -79.110 66.3100   1
  -8   4  -4 -24.360 82.9900   1
   8  -4   4 57.5800 29.1600   1
   8   4   4 191.330 47.3600   1
  -8   4  -4 -41.600 42.9900   1
   6  -5  -6 520.760 102.190   1
   6   5  -6 421.720 88.5400   1
  -6   5   6 462.600 106.610   1
   6   5  -6 168.490 37.5500   1
  -6  -5   6 389.990 79.4400   1
  -6  -5   6 383.370 76.2700   1
  -6   5  -6 539.400 101.540   1
  -6  -5  -6 524.960 101.620   1
  -6  -5  -6 509.360 99.8700   1
   6   5   6 568.720 117.940   1
   6  -5   6 325.780 68.0100   1
   6   5   6 349.600 71.9200   1
  -6   5  -6 452.920 90.4300   1
  -1   5  10 335.430 83.1700   1
   1  -5 -10 80.3900 34.9200   1
  -1   5  10 190.680 54.9700   1
   1   5 -10 123.410 48.8800   1
   1   5 -10 74.7700 24.8000   1
   1   5 -10 95.3700 21.6500   1
  -1  -5 -10 240.580 70.2000   1
   1   5  10 71.5200 63.0800   1
  -1   5 -10 24.8400 13.2100   1
  -1   5 -10 6.39000 40.9900   1
  -1   5 -10 106.420 36.3100   1
  -1   5 -10 101.480 38.9100   1
   0   6  -8 3483.39 363.490   1
   0   6   8 5282.90 515.320   1
   0   6  -8 3663.03 408.940   1
   0   6   8 4845.51 511.630   1
   0   6  -8 3759.41 393.120   1
   0   6  -8 3797.47 432.900   1
   0  -6  -8 3795.94 463.860   1
 -10  -1   2 -70.900 68.4600   1
  10   1  -2 -12.570 59.5700   1
 -10   1   2 94.4100 48.3200   1
 -10  -1   2 -0.2300 71.6500   1
  10  -1  -2 225.800 64.0000   1
  10   1  -2 14.5400 36.5800   1
  -7   0  10 9758.79 1096.79   1
   7   0 -10 12146.1 1400.20   1
   7   0 -10 12774.4 1256.66   1
 -10   1  -2 -46.370 67.7300   1
  10  -1   2 -22.660 67.1400   1
  10  -1   2 139.370 56.7700   1
  10   1   2 72.2700 50.0200   1
 -10  -1  -2 72.9500 44.6200   1
   3   1 -13 926.220 166.970   1
  -3   1  13 539.540 113.650   1
  -3   1  13 791.010 146.230   1
   3  -1 -13 862.740 157.180   1
   4   6  -6 19478.3 1897.34   1
  -4   6   6 21311.8 2191.37   1
   4  -6  -6 11091.6 1253.24   1
   4   6  -6 17993.2 1952.67   1
   4  -6  -6 19409.0 1817.14   1
  -3  -1 -13 955.660 211.490   1
  -3   1 -13 1232.78 130.760   1
   3   1  13 731.270 138.210   1
   3  -1  13 725.570 139.070   1
  -3   1 -13 932.050 177.410   1
  -3  -1 -13 783.980 143.660   1
  -7   0 -10 11302.2 1134.61   1
  -7   0 -10 13576.8 1627.04   1
   7   0  10 12121.1 1172.61   1
   7   0  10 12052.0 1184.02   1
  -3   7   2 181.970 87.2900   1
  -3  -7   2 288.010 54.3900   1
   3   7  -2 300.990 57.8400   1
  -3   7   2 110.080 56.6300   1
   3   7  -2 522.420 117.430   1
  -4  -6  -6 16895.9 2135.80   1
  -4   6  -6 20054.1 1878.56   1
   4   6   6 19274.0 2141.18   1
  -4   6  -6 19070.5 2013.55   1
   4   6   6 15966.4 1611.52   1
  -4  -6  -6 21260.8 2152.38   1
  -3  -7  -2 296.370 55.4500   1
   3   7   2 445.380 109.980   1
  -3   7  -2 378.660 86.3700   1
   3   7   2 355.520 66.3500   1
  -5   0  12 3889.65 559.770   1
   5   0 -12 5741.63 610.010   1
   6  -6   0 6143.31 616.580   1
  -6  -6   0 6535.11 668.010   1
   6  -6   0 2408.26 346.230   1
  -6   6   0 5926.68 572.500   1
   6   6   0 5752.83 569.890   1
  -6  -6   0 5896.67 591.410   1
   3   6  -7 2647.08 266.630   1
  -3   6   7 2776.91 275.540   1
   3  -6  -7 1880.72 253.940   1
   3   6  -7 3192.30 307.540   1
   3  -6  -7 2156.36 224.800   1
   3   6  -7 1834.31 204.090   1
  -3   6   7 2929.56 313.180   1
  -3   6  -7 2433.86 261.290   1
  -3  -6  -7 2105.18 303.680   1
  -3   6  -7 2062.81 237.280   1
   3   6   7 2789.91 290.840   1
  -3   6  -7 2579.26 276.170   1
   3   6   7 2375.75 252.600   1
  -6   1  11 920.430 166.160   1
  -6  -1  11 711.190 135.660   1
   6   1 -11 1015.78 137.830   1
   6  -1 -11 806.370 153.390   1
   6   1 -11 983.180 111.020   1
  -5   0 -12 5846.71 588.730   1
   5   0  12 3970.47 586.820   1
   5   0  12 7006.39 709.930   1
  -5   0 -12 6310.80 637.960   1
  -1   6   8 286.040 89.1800   1
  -1   6   8 428.200 87.8700   1
   1   6  -8 95.0200 23.7500   1
   1   6  -8 346.490 65.8000   1
   1   6  -8 327.770 63.4100   1
   1  -6  -8 264.470 51.9000   1
  10   0  -3 69.5600 37.2400   1
  10   0  -3 46.9000 43.8200   1
 -10   0   3 227.390 57.8100   1
 -10   0   3 147.760 51.9200   1
  -1   6  -8 201.350 51.5800   1
  -1   6  -8 180.500 46.2100   1
   1   6   8 234.370 69.0400   1
  -1   6  -8 350.550 68.8000   1
  -1   6  -8 114.050 32.8300   1
  -1  -6  -8 289.100 63.7400   1
  -6  -1 -11 892.230 170.110   1
  -6  -1 -11 802.400 157.080   1
  -6   1 -11 1207.17 134.350   1
   6   1  11 864.680 154.680   1
   6  -1  11 1028.38 113.640   1
   6  -1  11 861.320 160.360   1
   6   1  11 1084.78 129.550   1
  -6   1 -11 976.390 112.400   1
  -2   2  13 961.340 224.540   1
  -2   2  13 995.990 108.850   1
   2  -2 -13 1059.86 126.310   1
   2   2 -13 802.850 146.940   1
   2  -2 -13 1162.06 121.270   1
 -10   0  -3 181.500 51.1100   1
  10   0   3 292.770 72.2500   1
 -10   0  -3 129.890 34.2100   1
  -6  -6   1 2660.08 273.460   1
   6   6  -1 2842.61 286.060   1
  -6   6   1 2989.02 319.600   1
   6  -6  -1 2972.24 313.900   1
  -6  -6   1 3037.00 319.420   1
   6   6   1 3870.20 380.910   1
   6  -6   1 2966.06 308.550   1
   6   6   1 3410.64 346.890   1
  -6  -6  -1 3027.54 320.750   1
  -6   6  -1 2161.60 302.570   1
  -6   6  -1 3406.81 362.030   1
  -2   2 -13 781.260 150.300   1
  -2  -2 -13 816.830 152.580   1
   2   2  13 910.340 171.010   1
  -7  -5   4 12796.6 1273.66   1
   7   5  -4 16038.8 1546.19   1
  -7   5   4 14992.2 1605.81   1
   7  -5  -4 15633.7 1576.52   1
   7  -5  -4 13485.1 1299.44   1
   7   5  -4 17344.8 1738.31   1
  -7  -5   4 14404.8 1594.12   1
   7   5   4 21679.1 2180.14   1
   7  -5   4 16952.8 1730.35   1
  -7   5  -4 16879.3 1621.04   1
   7   5   4 16066.6 1532.76   1
  -7  -5  -4 18703.0 1957.78   1
  -7   5  -4 17093.2 1689.09   1
  -7  -5  -4 13604.3 1398.78   1
   7  -5   4 17181.9 1620.49   1
   3  -3 -12 4969.54 513.940   1
   3  -3 -12 6051.01 618.080   1
   3   3 -12 4740.01 473.240   1
  -3   3  12 4957.66 491.670   1
  -3   3  12 4354.35 503.590   1
   3  -3  12 3553.26 498.210   1
  -3   3 -12 4037.70 416.930   1
  -3  -3 -12 4764.87 490.460   1
  -3  -3 -12 5561.22 555.750   1
  -3   3 -12 4053.63 452.910   1
   3   3  12 4624.84 485.350   1
  -7  -1  10 3425.27 436.130   1
  -7   1  10 4389.97 457.280   1
   7   1 -10 4250.04 553.530   1
   7  -1 -10 4690.79 454.440   1
   7  -1 -10 4085.71 475.040   1
   7   1 -10 4358.24 481.790   1
  -2   7   4 -124.14 106.720   1
   2   7  -4 109.940 46.2000   1
  -2   7   4 335.590 106.790   1
   2   7  -4 45.6000 43.1900   1
   2   7  -4 27.0700 16.7800   1
  -2   7  -4 -49.560 88.1900   1
   2   7   4 -90.760 106.030   1
  -2   7  -4 260.340 95.7700   1
   2   7   4 32.9500 16.6900   1
  -2  -7  -4 101.510 23.1600   1
   3  -4 -11 72.5100 34.2500   1
  -3   4  11 93.5800 35.7000   1
  -3   4  11 -33.500 43.2500   1
   3  -4 -11 120.460 42.9300   1
   3   4 -11 -52.230 58.5300   1
   7  -1  10 3906.32 404.490   1
  -7   1 -10 5386.70 585.020   1
  -7   1 -10 3956.72 408.990   1
   7   1  10 4706.45 453.510   1
  -7  -1 -10 4289.32 447.300   1
   7  -1  10 4760.03 468.810   1
  -7  -1 -10 3985.28 411.620   1
   7   1  10 4348.28 449.350   1
  -5   1  12 1248.03 159.200   1
   5   1 -12 1302.96 153.500   1
   5  -1 -12 1324.59 145.590   1
   7   4  -7 22863.7 2321.69   1
  -7   4   7 26097.3 5564.42   1
   7  -4  -7 25319.5 2593.98   1
   7   4  -7 25347.8 2486.45   1
   7  -4  -7 27130.4 5786.49   1
  -7  -4   7 26038.4 5492.20   1
  -7  -4   7 22176.8 2250.73   1
  -3  -4 -11 -53.200 62.0100   1
   3   4  11 208.470 63.6400   1
  -3   4 -11 59.2400 22.1600   1
  -3   4 -11 98.4400 58.3300   1
  -3  -4 -11 117.740 44.6200   1
   3  -4  11 22.4900 26.7400   1
   7   4   7 30125.9 6527.44   1
  -7  -4  -7 21165.9 2444.14   1
  -7   4  -7 28452.0 6347.85   1
  -7  -4  -7 26610.8 5815.44   1
   7   4   7 27174.2 5756.24   1
  -7   4  -7 27070.0 5764.08   1
   7  -4   7 22704.6 2514.83   1
   7  -4   7 21065.1 2075.69   1
  -5  -1 -12 1412.45 157.900   1
   5   1  12 1833.14 198.320   1
  -5   1 -12 1689.73 174.670   1
   5  -1  12 1415.53 152.090   1
   5   1  12 1269.25 152.570   1
  -5  -1 -12 1396.06 159.880   1
  -5   1 -12 1429.05 151.210   1
  -6  -6   2 -0.0200 75.8100   1
   6   6   2 4276.24 428.240   1
  -6  -6  -2 3956.59 408.670   1
  -6   6  -2 2996.93 377.280   1
   6   6   2 5401.75 530.740   1
   6  -6   2 3737.88 384.130   1
  -6   6  -2 4510.61 458.640   1
 -10   1   3 -36.670 84.4400   1
  10   1  -3 47.8600 35.0600   1
  10  -1  -3 -37.800 65.4500   1
  10  -1  -3 -8.1400 59.6200   1
  10   1  -3 146.650 64.6100   1
 -10  -1   3 -9.5200 63.4100   1
 -10  -1   3 62.7400 26.4600   1
 -10   1   3 61.3300 33.7900   1
  -2   5  10 2061.53 221.350   1
   2  -5 -10 1510.49 161.280   1
   2  -5 -10 2106.24 212.940   1
   2   5 -10 1066.45 163.740   1
   2   5 -10 1110.56 171.370   1
   2   5 -10 1905.33 203.420   1
  -8   2   8 202.380 66.9700   1
   8   2  -8 15.9800 31.5800   1
   8  -2  -8 112.750 47.1600   1
  -8   2   8 208.000 45.7300   1
   8   2  -8 75.5500 46.3600   1
   8  -2  -8 198.100 92.6900   1
  -8  -2   8 155.890 49.9700   1
  -8  -2   8 60.0800 23.6000   1
   9   3  -4 11908.9 1214.39   1
  -9   3   4 10552.8 1039.89   1
   9  -3  -4 12032.5 1330.23   1
   9   3  -4 12541.3 1319.93   1
  -9  -3   4 11724.4 1127.90   1
  -9   3   4 10507.6 1062.68   1
   9  -3  -4 11597.8 1208.09   1
  -2  -5 -10 1680.13 201.550   1
   2   5  10 2072.36 215.660   1
  -2   5 -10 1616.44 162.590   1
  -2   5 -10 1701.51 185.030   1
  -2   5 -10 1531.95 190.690   1
  10  -1   3 159.670 46.0400   1
  10   1   3 55.8900 34.8600   1
 -10   1  -3 212.680 54.4000   1
 -10  -1  -3 96.8700 33.3000   1
  10   1   3 248.110 59.2800   1
 -10  -1  -3 241.800 63.4400   1
 -10   1  -3 91.3500 42.7600   1
  10  -1   3 75.8900 42.3900   1
   9  -3   4 14440.4 1417.53   1
   9   3   4 12879.0 1293.08   1
   9  -3   4 11312.0 1278.97   1
  -9   3  -4 13469.5 1329.40   1
   9   3   4 16622.4 1719.17   1
  -9   3  -4 12809.9 1310.56   1
  -9  -3  -4 13321.5 1563.23   1
   0   7  -5 1527.82 167.530   1
   0   7  -5 1073.44 156.510   1
   0  -7  -5 985.070 166.440   1
   0   7  -5 985.340 150.130   1
   0   7  -5 1407.52 156.540   1
   0   7   5 2182.56 223.190   1
   0   7   5 1897.14 219.310   1
   8  -2   8 -87.260 63.0200   1
   8  -2   8 222.920 63.0900   1
   8   2   8 -10.490 40.1100   1
  -8   2  -8 247.640 54.6900   1
  -8  -2  -8 75.4800 25.1300   1
  -8   2  -8 116.840 40.2500   1
  -8  -2  -8 304.010 95.8200   1
   8   2   8 558.950 113.710   1
   3   7  -3 110.230 44.6900   1
  -3  -7   3 55.4900 16.3600   1
   3   7  -3 102.980 37.6200   1
  -3   7   3 341.640 97.0400   1
  -3   7   3 -122.19 151.550   1
  -3   7  -3 279.140 72.4200   1
   3   7   3 185.590 38.1600   1
  -3  -7  -3 75.6400 18.9300   1
   3   7   3 -200.00 117.920   1
   5  -6  -5 59.5100 14.6300   1
   5  -6  -5 136.800 30.9800   1
  -5  -6   5 176.740 39.6100   1
   5   6  -5 304.770 69.3100   1
  -5  -6   5 146.190 46.0400   1
  -5   6   5 89.0000 57.5000   1
   5   6  -5 224.540 49.4200   1
  -5  -6  -5 383.800 70.3200   1
  -5   6  -5 141.740 30.3800   1
  -5  -6  -5 139.430 46.5000   1
   5   6   5 463.990 106.400   1
  -5   6  -5 484.570 100.230   1
   5  -6   5 276.490 76.6500   1
   5   6   5 167.220 40.3300   1
  10  -2   0 152.890 50.2300   1
  10   2   0 235.740 55.4300   1
 -10   2   0 366.450 81.8900   1
 -10  -2   0 245.840 53.5200   1
 -10   2   0 262.890 58.1500   1
   2   6  -8 -96.480 50.9900   1
   2  -6  -8 50.7200 18.1700   1
   2   6  -8 56.2400 33.1600   1
  -2   6   8 -201.99 89.4800   1
  -2   6   8 63.3900 48.7700   1
   2  -6  -8 -10.790 30.4600   1
   2   6  -8 24.4700 19.6600   1
   5   5  -8 42.6100 20.8100   1
  -5   5   8 197.240 62.5800   1
   5   5  -8 -122.58 64.9100   1
   5  -5  -8 19.1000 28.8300   1
   9   0  -7 102.480 42.6000   1
   9   0  -7 103.380 39.6800   1
  -9   0   7 69.5100 42.1500   1
  -9   0   7 179.380 58.4500   1
  -2   6  -8 102.250 42.6600   1
  -2   6  -8 23.6000 67.6700   1
   2   6   8 59.7100 53.9100   1
  -2   6  -8 145.540 48.9700   1
  -2  -6  -8 -25.410 46.2800   1
  -2   6  -8 124.730 36.3700   1
  -5  -5  -8 73.5000 50.2200   1
   5   5   8 -23.130 87.3100   1
  -5  -5  -8 73.1900 40.5000   1
  -5   5  -8 50.0200 38.3900   1
   5   5   8 124.000 44.7800   1
   5  -5   8 91.5200 37.1900   1
  -5   5  -8 -12.610 59.7400   1
   1  -7  -5 117.140 26.4300   1
   1   7  -5 201.380 48.3100   1
   1   7  -5 78.0100 36.0500   1
   1  -7  -5 64.1900 14.3800   1
  -1   7   5 475.150 115.090   1
   1   7  -5 140.720 47.0400   1
  -1   7   5 566.040 133.240   1
  -8   3   7 614.180 138.400   1
   8  -3  -7 705.360 157.680   1
   8   3  -7 554.420 127.720   1
   8  -3  -7 807.050 119.580   1
  -8   3   7 792.810 126.650   1
   8   3  -7 600.190 135.340   1
  -8  -3   7 691.140 153.970   1
  -8  -3   7 566.840 132.060   1
  -1   7  -5 448.600 116.260   1
   1   7   5 -316.32 104.960   1
  -1   7  -5 92.3500 42.7400   1
  -1   7  -5 126.940 29.4800   1
  -1  -7  -5 167.570 39.3500   1
  -1   7  -5 136.210 34.1000   1
 -10   2   1 309.540 84.5900   1
 -10   2   1 146.980 40.2600   1
  10  -2  -1 200.370 61.5400   1
  10   2  -1 -62.350 66.8500   1
 -10  -2   1 134.270 46.4100   1
 -10   2  -1 -120.60 76.8000   1
 -10  -2  -1 84.0200 37.1400   1
  10   2   1 72.3600 39.6300   1
  10  -2   1 162.350 77.0900   1
 -10   2  -1 -8.8500 56.6200   1
  -8  -4   5 9012.80 1235.67   1
   8  -4  -5 7039.29 1114.40   1
   8   4  -5 9404.72 1334.00   1
   8  -4  -5 8607.47 1215.49   1
  -8   4   5 8096.83 1141.95   1
   8   4  -5 8093.91 1300.47   1
  -8  -4   5 8308.31 1187.54   1
  -8   4   5 7791.43 1092.30   1
   9   0   7 -12.680 61.0400   1
  -9   0  -7 141.820 44.6000   1
  -9   0  -7 83.4200 61.4200   1
   9   0   7 -20.050 74.3100   1
   6  -3 -10 4082.35 621.200   1
   6   3 -10 4374.42 618.450   1
   6   3 -10 2883.53 546.500   1
  -6   3  10 4622.90 653.810   1
  -6  -3  10 3660.65 533.080   1
   4  -5  -9 5533.04 852.540   1
  -4   5   9 8067.16 1117.31   1
   4   5  -9 4536.11 690.100   1
  -4   5   9 6654.80 927.800   1
   4  -5  -9 5444.28 803.730   1
   4   5  -9 6247.08 887.630   1
  -8  -3  -7 754.730 200.050   1
  -8   3  -7 1178.35 181.070   1
  -8  -3  -7 545.670 124.300   1
   8   3   7 711.770 165.710   1
  -8   3  -7 824.290 126.430   1
   8  -3   7 697.770 163.110   1
   8  -3   7 482.070 112.380   1
   8   3   7 810.220 130.420   1
  -8   4  -5 10310.6 1456.38   1
  -8  -4  -5 7951.11 1156.10   1
   8   4   5 10121.9 1395.61   1
  -8  -4  -5 10582.5 1512.62   1
   8  -4   5 9122.79 1398.87   1
   8   4   5 12826.8 1777.52   1
  -8   4  -5 10074.3 1390.57   1
   8  -4   5 9811.09 1476.57   1
   0   0 -14 3602.15 506.920   1
   9   2  -6 1218.36 197.300   1
  -9   2   6 991.860 159.480   1
   9  -2  -6 1028.50 153.190   1
  -9  -2   6 1481.12 212.670   1
   9  -2  -6 1425.85 206.460   1
   9   2  -6 1265.38 183.830   1
  -9  -2   6 1058.10 168.460   1
  -9   2   6 1578.08 224.950   1
   4   5   9 6811.72 962.480   1
   4  -5   9 5868.74 864.520   1
  -4  -5  -9 7552.13 1072.37   1
   4   5   9 5824.52 825.840   1
  -4   5  -9 6175.76 883.970   1
  -4  -5  -9 6432.86 914.990   1
  -4   5  -9 6257.74 872.620   1
   6   3  10 4237.71 597.560   1
  -6   3 -10 4324.85 608.660   1
   6  -3  10 3537.38 525.220   1
   6  -3  10 3505.19 512.540   1
  -6  -3 -10 5473.77 790.880   1
  -6  -3 -10 4316.61 609.110   1
   6   3  10 4623.60 643.970   1
  -6   3 -10 4966.19 699.660   1
  -8   0   9 101.350 34.0600   1
  -8   0   9 -101.22 85.7500   1
   8   0  -9 126.670 60.3700   1
   8   0  -9 -30.100 44.1600   1
  -9   2  -6 1696.95 243.990   1
   9   2   6 1496.53 239.390   1
   9  -2   6 1471.38 220.800   1
   9  -2   6 1406.25 207.940   1
  -9  -2  -6 1559.52 237.160   1
   9   2   6 1535.50 234.070   1
  -9   2  -6 1504.01 222.010   1
  -9  -2  -6 1514.22 225.380   1
 -10   0   4 364.890 87.2200   1
  10   0  -4 260.770 68.1200   1
 -10   0   4 403.930 98.5200   1
  10   0  -4 206.320 60.8800   1
   5   3 -11 1557.49 228.200   1
   5  -3 -11 1259.52 189.690   1
  -5   3  11 1570.26 234.390   1
  10   0   4 265.550 70.7200   1
  10   0   4 392.570 99.6100   1
 -10   0  -4 399.690 94.8300   1
 -10   0  -4 120.470 41.9400   1
  -8   0  -9 173.620 56.3500   1
  -8   0  -9 162.170 45.5300   1
   8   0   9 -75.780 86.6300   1
   8   0   9 134.590 52.0800   1
  -5  -3 -11 1893.32 278.030   1
  -5   3 -11 1409.16 200.740   1
   5   3  11 1083.79 165.160   1
   5   3  11 1253.26 187.850   1
   5  -3  11 1341.52 202.840   1
  -5  -3 -11 1163.08 174.610   1
  -5   3 -11 1596.85 230.050   1
   4   7   0 260.580 81.8700   1
  -4   7   0 1338.01 232.440   1
   4   0 -13 144.100 49.8000   1
   1   0 -14 224.670 59.6500   1
   1   0 -14 257.710 90.5500   1
   1   0  14 40.3400 15.1300   1
  -1   0 -14 467.910 116.400   1
  -6  -6   3 244.520 66.4700   1
  -6   6   3 92.0700 59.5600   1
   6   6  -3 331.660 80.2900   1
   6   6  -3 265.910 68.0700   1
   6  -6  -3 45.9900 17.4300   1
  -6  -6   3 240.890 70.8200   1
   6   6   3 239.720 58.6400   1
  -6   6  -3 122.210 56.1800   1
   6   6   3 133.200 54.9700   1
  -6  -6  -3 288.440 71.6700   1
   6  -6   3 73.3400 39.3500   1
  -6   6  -3 76.1200 17.4100   1
  -6  -6  -3 240.550 60.5300   1
  -4   0 -13 109.780 36.0300   1
  -4   0 -13 -71.180 100.950   1
   4   0  13 -55.660 34.8600   1
  10  -2  -2 272.150 79.9600   1
 -10  -2   2 292.690 71.1300   1
 -10   2   2 467.120 130.080   1
  10   2  -2 61.9900 40.7600   1
  10  -2  -2 221.510 75.9600   1
  10   2  -2 275.030 70.3300   1
 -10  -2   2 398.010 95.2500   1
 -10   2   2 196.430 51.0700   1
   4   7  -1 10222.3 1444.92   1
   4   7  -1 10522.0 1463.36   1
  -4   7   1 8537.11 1190.59   1
  -4  -7   1 8926.77 1478.79   1
  -4   7  -1 10389.2 1442.46   1
   4   7   1 10499.5 1470.88   1
   9   1  -7 7549.04 1098.17   1
   9  -1  -7 7434.04 1049.74   1
  -9   1   7 7348.07 1011.09   1
  -9  -1   7 6339.98 983.350   1
   9  -1  -7 7322.93 1041.56   1
  -9  -1   7 7885.29 1094.06   1
  -9   1   7 6608.75 954.100   1
   9   1  -7 7395.58 1045.96   1
 -10   2  -2 -131.65 77.8500   1
  10  -2   2 265.310 64.7500   1
  10  -2   2 268.220 66.9600   1
 -10  -2  -2 52.3300 29.9300   1
  10   2   2 228.910 64.8200   1
 -10   2  -2 156.650 52.8900   1
   3  -2 -13 5998.38 869.060   1
  -3   2  13 5932.73 846.670   1
   3   2 -13 5168.19 714.590   1
   3  -2 -13 5941.75 856.670   1
  -3   2  13 4637.58 747.700   1
   0   4  12 195.460 68.8700   1
   0   4  12 50.8700 27.8900   1
   0   4 -12 260.140 78.1400   1
   0  -4 -12 -3.4300 60.8200   1
   0   4 -12 194.160 54.2700   1
  -9   1  -7 8378.67 1267.08   1
  -9  -1  -7 9626.90 1428.40   1
   9  -1   7 7996.71 1201.51   1
  -9   1  -7 9169.73 1272.29   1
  -9  -1  -7 8623.11 1216.55   1
   9   1   7 9942.13 1387.30   1
   9  -1   7 8739.70 1231.21   1
   9   1   7 9069.39 1252.07   1
  -3   2 -13 4711.95 815.320   1
   3   2  13 4524.81 669.320   1
   3  -2  13 4205.93 743.910   1
  -3   2 -13 4633.36 658.540   1
  -3  -2 -13 5961.83 840.440   1
  -3  -2 -13 5621.94 786.600   1
   0   1  14 6523.66 1114.76   1
   0   1  14 5589.06 881.940   1
   0   1 -14 10033.5 1435.98   1
   0  -1 -14 10274.2 1471.08   1
   7   5  -5 4852.74 700.650   1
  -7  -5   5 5149.81 722.690   1
   7   5  -5 5432.45 750.020   1
  -7   5   5 5704.74 800.980   1
   7  -5  -5 5351.70 772.490   1
   7  -5  -5 3260.26 643.650   1
  -7  -5   5 5531.05 758.270   1
  -6  -2  11 2152.51 327.140   1
   6  -2 -11 1996.61 288.120   1
   6   2 -11 2517.91 367.220   1
  -6   2  11 2204.34 334.990   1
   6   2 -11 2037.97 344.530   1
   7   5   5 7699.54 1060.97   1
  -7   5  -5 5157.82 793.200   1
  -7  -5  -5 6233.52 870.490   1
   7  -5   5 4205.81 598.460   1
   7  -5   5 5850.45 812.670   1
  -7   5  -5 6426.62 934.590   1
   7   5   5 5527.35 757.120   1
  -7  -5  -5 5057.64 762.310   1
   8  -1  -9 5571.28 833.440   1
  -8  -1   9 5102.44 772.220   1
  -8   1   9 5611.17 773.500   1
  -8  -1   9 6422.63 883.780   1
   8   1  -9 6233.18 875.800   1
   8  -1  -9 6150.24 851.680   1
   8   1  -9 5366.20 825.250   1
  -8   1   9 5892.73 827.870   1
   6  -5  -7 530.010 121.730   1
  -6  -5   7 497.000 117.600   1
  -6  -5   7 583.040 130.230   1
   6   5  -7 484.910 111.100   1
  -6   5   7 778.590 128.000   1
   6   5  -7 468.150 120.490   1
   0  -3 -13 6539.13 951.760   1
   0   3 -13 7757.68 1107.04   1
   0   3  13 8916.34 1282.52   1
   0   3  13 9262.97 1291.06   1
   0   3 -13 6053.72 850.100   1
   5  -4 -10 -39.330 56.4500   1
   5   4 -10 -54.000 59.9500   1
  -5   4  10 219.670 67.4900   1
   5   4 -10 51.1100 18.0500   1
  10  -1  -4 306.530 83.6700   1
  10   1  -4 456.280 111.320   1
  10  -1  -4 -50.260 89.3500   1
 -10   1   4 467.980 111.370   1
 -10  -1   4 320.550 75.7800   1
  10   1  -4 368.650 91.5100   1
 -10   1   4 191.590 57.6800   1
 -10  -1   4 199.250 56.6800   1
  -6   2 -11 2295.16 339.810   1
  -6  -2 -11 2400.04 366.640   1
   6  -2  11 1981.77 292.980   1
   6  -2  11 2084.94 305.610   1
   6   2  11 2416.14 346.590   1
  -6   2 -11 2047.59 327.330   1
  -6  -2 -11 1986.04 283.500   1
   6   2  11 2238.38 324.550   1
  -6  -5  -7 742.930 200.350   1
  -6  -5  -7 487.830 113.050   1
   6   5   7 533.900 143.180   1
  -6   5  -7 647.760 144.270   1
   6  -5   7 620.250 143.670   1
   6   5   7 361.390 92.7000   1
  -6   5  -7 394.130 97.3100   1
   7   3  -9 835.350 140.180   1
  -7  -3   9 1240.00 180.890   1
  -7   3   9 952.440 148.650   1
  -7  -3   9 1064.66 157.600   1
   7  -3  -9 1055.14 154.730   1
   7   3  -9 968.610 143.250   1
   7  -3  -9 1206.12 174.800   1
 -10  -1  -4 334.550 89.3000   1
 -10  -1  -4 292.900 80.0300   1
 -10   1  -4 290.390 78.7900   1
  10  -1   4 394.420 98.8500   1
  10  -1   4 405.790 93.7700   1
  10   1   4 417.790 99.9600   1
 -10   1  -4 333.280 87.1000   1
  10   1   4 367.540 87.3400   1
  -8   1  -9 5985.82 1017.83   1
  -8  -1  -9 6712.98 966.650   1
  -8  -1  -9 6974.66 1071.30   1
  -8   1  -9 7306.04 1030.73   1
   8  -1   9 6435.79 920.310   1
   8   1   9 6794.05 944.090   1
   8   1   9 6535.27 921.080   1
   8  -1   9 6948.68 979.790   1
   5  -4  10 195.090 51.6900   1
  -5   4 -10 -91.980 59.6400   1
   5   4  10 287.010 92.6100   1
  -5  -4 -10 22.1700 31.5600   1
  -5  -4 -10 276.330 79.9400   1
   5   4  10 53.2100 45.0400   1
  -5   4 -10 189.620 55.7400   1
  -7  -3  -9 1004.03 148.820   1
  -7  -3  -9 1281.32 201.140   1
   7   3   9 1244.24 185.120   1
  -7   3  -9 1182.16 176.490   1
   7  -3   9 1209.94 174.170   1
   7  -3   9 984.860 160.900   1
  -7   3  -9 1311.27 191.260   1
   7   3   9 1186.61 178.220   1
  -1   4  12 -2.6400 40.0600   1
   1   4 -12 -85.450 56.1900   1
  -1   4  12 153.130 49.4800   1
   1   4 -12 -103.63 83.2000   1
   1  -4 -12 61.3700 29.1900   1
  -2   7   5 2667.09 385.750   1
   2   7  -5 1728.83 249.450   1
   2   7  -5 1557.79 257.870   1
  -2   7   5 2486.25 357.800   1
   2   7  -5 1583.47 228.560   1
   3   7  -4 441.120 106.150   1
  -3   7   4 776.480 133.170   1
   3   7  -4 404.810 101.170   1
  -3   7   4 1032.15 178.340   1
  -2   7  -5 2072.18 305.820   1
   2   7   5 1789.58 266.720   1
  -2   7  -5 2029.99 288.070   1
   2   7   5 2030.19 303.270   1
  -2  -7  -5 1432.92 289.020   1
  -1   4 -12 58.2600 14.5900   1
  -1   4 -12 85.9800 31.0300   1
  -1  -4 -12 121.620 50.0700   1
  -1   4 -12 183.130 68.0000   1
   1   4  12 100.240 32.3700   1
   6   4  -9 2010.52 291.960   1
  -6  -4   9 2134.43 318.950   1
   6  -4  -9 2278.66 339.290   1
   6   4  -9 2911.09 409.780   1
  -6   4   9 2581.81 377.330   1
   3   7   4 636.890 143.480   1
  -3   7  -4 665.610 156.890   1
   3   7   4 679.900 159.040   1
  -3  -7  -4 562.680 129.070   1
   4  -1 -13 18832.0 2617.20   1
  -4   1  13 21878.9 2962.38   1
  -4   1  13 19521.0 2673.16   1
   4   1 -13 18378.0 2631.96   1
  -1   1  14 27.7000 14.8100   1
  -1   1  14 30.6600 17.6200   1
   1  -1 -14 99.3000 54.3900   1
   1   1 -14 188.810 60.3800   1
   1   1 -14 85.4800 61.4700   1
  -1  -1 -14 388.400 107.510   1
  -1   1 -14 108.280 56.6900   1
   1   1  14 78.8000 27.4900   1
   6   4   9 2525.64 359.870   1
   6   4   9 2099.18 301.810   1
  -6  -4  -9 2896.46 428.490   1
  -6   4  -9 3062.96 432.210   1
   6  -4   9 1981.00 311.580   1
  -6   4  -9 3132.16 440.820   1
  -6  -4  -9 2220.45 333.170   1
   9   4   0 274.090 77.7400   1
   9  -4   0 116.940 31.0800   1
   9  -4   0 164.080 50.6700   1
  -9   4   0 155.480 49.1300   1
   9   4   0 37.4500 42.2900   1
  -9  -4   0 -73.310 62.9400   1
  -9   4   0 -17.650 42.6900   1
  -9  -4   0 2045.05 336.730   1
   4   7  -2 1532.06 220.910   1
  -4   7   2 1347.98 209.840   1
   4   7  -2 1436.44 460.650   1
  -4  -7   2 1680.80 236.710   1
  -4   1 -13 27422.1 7068.89   1
   4   1  13 15240.1 2197.10   1
   4  -1  13 12467.7 2029.10   1
  -4   1 -13 18199.5 2513.36   1
  -4  -1 -13 18943.3 2663.79   1
  -4  -1 -13 21144.9 2974.00   1
  -4   7  -2 2294.90 437.160   1
   4   7   2 1611.90 224.250   1
  -4  -7  -2 1500.98 228.230   1
   4   7   2 1246.93 197.240   1
  -4   6   7 6190.12 876.100   1
   4   6  -7 5960.65 829.740   1
   4  -6  -7 3916.85 698.560   1
   4   6  -7 5466.97 817.640   1
   4  -6  -7 3591.96 521.960   1
   1   3 -13 184.210 54.2700   1
   1  -3 -13 52.6800 41.6300   1
   1   3 -13 231.010 75.5600   1
  -1   3  13 308.780 74.0200   1
  -1   3  13 -66.460 38.2900   1
  -8  -5   0 -167.91 67.0500   1
   8   5   0 28.9200 45.0100   1
   8   5   0 -11.430 71.6100   1
  -8  -5   0 38.8400 39.7700   1
  -8   5   0 -10.470 34.4500   1
  -8   5   0 -17.790 78.5800   1
   8  -5   0 28.5900 28.1100   1
  -1  -3 -13 131.900 49.1600   1
  -1   3 -13 411.840 104.720   1
   1   3  13 242.060 59.4200   1
   4   6   7 6266.67 875.850   1
   4   6   7 4913.54 691.260   1
  -4  -6  -7 6476.31 918.140   1
  -4   6  -7 5863.41 850.010   1
  -4  -6  -7 5475.24 873.440   1
  -4   6  -7 3634.18 661.500   1
   7  -2 -10 4877.33 727.650   1
  -7  -2  10 6186.20 851.780   1
   7  -2 -10 4833.80 672.930   1
   7   2 -10 5305.95 819.420   1
   7   2 -10 5012.66 723.140   1
  -7   2  10 4884.86 716.070   1
  -3   5  10 7542.80 1076.26   1
   3  -5 -10 5455.13 808.880   1
   3  -5 -10 7611.06 1092.71   1
  -3   5  10 8057.91 1100.38   1
   3   5 -10 3576.46 636.000   1
   3   5 -10 7829.87 1077.43   1
  -9   3   5 3056.41 427.390   1
  -9  -3   5 2721.17 390.970   1
  -9  -3   5 3199.81 445.170   1
   9   3  -5 2881.34 454.430   1
   9  -3  -5 2901.85 417.220   1
   9  -3  -5 2587.85 412.460   1
   9   3  -5 3361.58 486.790   1
  -9   3   5 2472.27 359.480   1
   3   5  10 6622.52 941.820   1
   3   5  10 6563.80 916.350   1
  -3  -5 -10 6813.96 989.040   1
  -3   5 -10 6170.56 932.080   1
  -3   5 -10 6813.92 937.060   1
  -9   4   1 6925.96 963.540   1
   9  -4  -1 6174.04 928.230   1
   9   4  -1 8572.14 1207.18   1
   9   4  -1 6751.73 943.900   1
  -9  -4   1 6358.65 892.950   1
  -9   4  -1 6468.70 901.360   1
   9  -4   1 7510.20 1063.83   1
   9  -4   1 6398.98 926.720   1
  -9   4  -1 7289.87 1005.66   1
   9   4   1 6504.37 903.080   1
  -9  -4  -1 6437.59 923.840   1
  -9  -3  -5 3670.52 543.060   1
  -9  -3  -5 2917.69 419.840   1
   9   3   5 2956.96 452.270   1
  -9   3  -5 3520.14 511.740   1
   9   3   5 4851.62 681.600   1
  -9   3  -5 3493.34 499.810   1
   9  -3   5 3235.70 477.820   1
   9  -3   5 3585.67 504.970   1
   7  -2  10 5321.52 741.350   1
   7   2  10 4790.43 678.450   1
  -7   2 -10 5660.24 890.650   1
  -7  -2 -10 5288.08 782.340   1
  -7  -2 -10 6243.88 915.850   1
  -7   2 -10 5390.54 754.770   1
   7   2  10 5784.62 796.900   1
   7  -2  10 5041.57 703.830   1
  -5   2  12 1215.06 224.690   1
   5  -2 -12 3377.33 486.980   1
  -5   2  12 2749.83 432.730   1
   5   2 -12 3102.64 442.650   1
   8   5  -1 682.080 156.120   1
  -8  -5   1 920.670 137.560   1
  -8  -5   1 737.960 197.430   1
  -8   5   1 645.350 150.240   1
   8  -5  -1 684.340 154.260   1
  -8   5   1 463.440 105.880   1
   8   5   1 124.960 64.9400   1
   8   5   1 1053.01 155.670   1
  -8  -5  -1 973.050 146.290   1
  -8  -5  -1 556.120 123.940   1
  -8   5  -1 550.710 134.490   1
   8  -5   1 709.670 154.370   1
   8  -5   1 669.210 150.320   1
   2   0 -14 3430.08 483.720   1
   2   0 -14 3873.62 552.110   1
  -5  -2 -12 3055.67 432.690   1
  -5   2 -12 3007.06 475.680   1
   5   2  12 2540.98 374.550   1
   5  -2  12 2707.18 420.000   1
   5   2  12 3066.54 458.210   1
  -5   2 -12 3244.22 460.140   1
  -5  -2 -12 3482.56 506.900   1
   2   0  14 2205.19 362.530   1
  -2   0 -14 2158.61 312.200   1
 -10  -2   3 489.010 120.510   1
 -10  -2   3 612.130 143.150   1
 -10   2   3 807.310 134.790   1
 -10   2   3 480.230 111.820   1
  10   2  -3 531.620 125.300   1
  10  -2  -3 616.350 141.690   1
  10  -2  -3 665.310 148.460   1
  10   2  -3 960.290 153.010   1
 -10   2  -3 830.150 127.640   1
  10   2   3 712.580 160.950   1
 -10   2  -3 900.110 141.120   1
 -10  -2  -3 708.230 158.280   1
  10  -2   3 748.790 201.330   1
  10  -2   3 950.030 149.320   1
  10   2   3 734.540 173.560   1
 -10  -2  -3 758.610 202.260   1
  -4   3  12 12322.1 1921.34   1
  -4   3  12 15758.6 2247.04   1
   4   3 -12 11378.5 1678.61   1
   4  -3 -12 14587.7 2069.25   1
  -3   6   8 9126.40 1308.14   1
  -3   6   8 9277.78 1285.99   1
   3   6  -8 5953.52 902.880   1
   3  -6  -8 5030.77 830.970   1
   3   6  -8 7240.83 1032.53   1
   3  -6  -8 5971.40 848.090   1
   3   6  -8 6828.57 1013.55   1
   4   3  12 15114.2 2135.50   1
  -4  -3 -12 14583.4 2058.26   1
  -4   3 -12 12966.6 1806.67   1
   4  -3  12 9467.05 1630.06   1
  -4   3 -12 10881.7 1647.21   1
  -4  -3 -12 12667.3 1817.94   1
   4   3  12 11056.0 1603.23   1
   3   6   8 7153.58 993.680   1
  -3   6  -8 6877.71 1040.39   1
   3   6   8 7575.75 1077.32   1
  -3   6  -8 6220.73 889.010   1
  -3  -6  -8 6384.85 1048.84   1
  -3   6  -8 6691.14 950.900   1
   0   7   6 -94.410 92.6500   1
   0   7  -6 18.9000 19.2800   1
   0  -7  -6 14.3100 18.3400   1
   0   7  -6 -13.920 24.8800   1
   0   7   6 210.350 76.4300   1
   0   7  -6 139.070 47.1100   1
   0   7  -6 -0.3100 49.0900   1
  -4   4  11 30633.5 7902.04   1
   4  -4 -11 28493.8 7360.19   1
   4   4 -11 24216.0 3327.94   1
   4  -4 -11 23525.5 3308.92   1
  -4   4  11 24459.3 3541.77   1
   6  -6  -4 169.040 42.2300   1
  -6  -6   4 337.850 85.4800   1
   6   6  -4 399.660 91.5600   1
   6   6  -4 566.160 137.000   1
  -6   6   4 408.350 123.500   1
  -6  -6   4 314.820 73.3400   1
   0   6  -9 1474.85 221.470   1
   0   6   9 2640.33 395.460   1
   0   6  -9 2121.78 366.110   1
   0  -6  -9 2377.51 372.450   1
   0   6  -9 2745.55 384.240   1
   0   6   9 3223.05 453.230   1
   0   6  -9 1870.05 284.740   1
   5   6  -6 860.950 133.320   1
  -5  -6   6 581.110 128.710   1
   5  -6  -6 392.830 94.7600   1
   5  -6  -6 582.160 158.310   1
  -5   6   6 1242.99 199.050   1
   5   6  -6 981.320 164.360   1
   6   6   4 557.320 138.950   1
  -6   6  -4 674.730 156.960   1
   6  -6   4 582.570 142.310   1
   6   6   4 381.140 86.8900   1
  -6   6  -4 271.600 61.5900   1
  -6  -6  -4 422.700 98.4600   1
  -6  -6  -4 210.270 59.4900   1
   4   4  11 21540.7 3015.27   1
  -4   4 -11 30276.2 7767.38   1
   4  -4  11 18877.4 3099.18   1
   4   4  11 28272.3 7305.40   1
  -4  -4 -11 29241.5 7585.82   1
  -4   4 -11 28308.3 7296.30   1
  -4  -4 -11 26057.3 3660.78   1
  -5  -6  -6 810.990 128.280   1
  -5   6  -6 765.960 211.070   1
   5  -6   6 880.030 146.500   1
   5   6   6 1214.68 179.900   1
  -5   6  -6 1250.63 194.770   1
   5   6   6 1260.64 203.210   1
  -5  -6  -6 1236.35 183.520   1
  -9  -4   2 231.330 61.6000   1
   9   4  -2 -53.100 59.0300   1
  -9   4   2 350.780 92.3400   1
  -9   4   2 500.520 114.470   1
   9  -4  -2 96.2000 35.5900   1
   9  -4  -2 -28.740 63.2900   1
  -9   4  -2 299.630 78.3300   1
   9  -4   2 127.700 48.4800   1
   9  -4   2 194.130 47.1900   1
   9   4   2 312.150 86.8400   1
  -9  -4  -2 176.240 54.0500   1
  -9   4  -2 156.400 42.2300   1
  -9  -4  -2 424.690 107.620   1
  10   0  -5 199.860 59.8900   1
 -10   0   5 160.280 43.2200   1
  10   0  -5 23.9800 35.7200   1
 -10   0   5 71.0200 36.3000   1
  -8  -5   2 4779.26 668.980   1
  -8  -5   2 5221.24 785.020   1
   8  -5  -2 3529.91 561.890   1
   8  -5  -2 4887.88 742.900   1
  -8   5   2 4939.61 699.590   1
  -8   5   2 4245.96 633.890   1
   8   5  -2 5271.93 733.520   1
  -8  -5  -2 4854.38 695.070   1
   8  -5   2 5369.07 757.930   1
   8   5   2 5200.77 722.110   1
   8  -5   2 5561.75 822.450   1
   8   5   2 7613.69 1062.27   1
  -8   5  -2 5478.16 763.440   1
  -8   5  -2 5276.36 771.470   1
  10   0   5 109.300 49.6100   1
 -10   0  -5 -61.500 61.5700   1
  10   0   5 86.2300 40.1700   1
 -10   0  -5 148.700 65.5100   1
   2  -4 -12 486.400 115.260   1
   2   4 -12 452.660 107.470   1
   2  -4 -12 611.480 142.320   1
  -2   4  12 168.250 48.0200   1
  -2   4  12 359.840 92.8200   1
  -2   4 -12 315.430 86.0400   1
   2   4  12 442.070 106.090   1
  -2   4 -12 379.770 85.6300   1
  -2  -4 -12 414.150 101.690   1
   1   7  -6 41.2300 26.7300   1
   1  -7  -6 33.0000 16.3500   1
  -1   7   6 -177.01 82.7600   1
   1   7  -6 43.7000 31.3200   1
   1   7  -6 146.200 41.3300   1
   1  -7  -6 -2.6500 19.7600   1
  -1   7   6 -99.350 89.4800   1
  -1   7  -6 67.3600 19.4400   1
  -1   7  -6 76.8800 19.4700   1
  -1   7  -6 180.240 52.2700   1
  -1   7  -6 -1.8000 64.4100   1
   1   7   6 98.4200 56.0600   1
  -1  -7  -6 56.8900 20.7600   1
  -4  -7   3 20501.9 2967.17   1
  -4   7   3 19687.3 2733.43   1
   4   7  -3 21969.2 3029.84   1
   4   7  -3 16361.4 2658.80   1
   2  -1 -14 2000.70 283.320   1
   2   1 -14 1904.23 277.100   1
  -2   1  14 1114.10 182.560   1
   2  -1 -14 1828.06 267.500   1
   2   1 -14 1548.51 222.530   1
  -8  -4   6 278.210 66.3000   1
   8   4  -6 112.040 52.3700   1
   8  -4  -6 283.750 68.6500   1
   8  -4  -6 147.950 46.5300   1
  -8   4   6 -49.030 94.2900   1
   8   4  -6 124.480 41.1000   1
  -8  -4   6 170.690 52.4400   1
  -8   4   6 276.160 65.6800   1
   4   7   3 27376.4 7089.92   1
  -4   7  -3 24376.7 3368.49   1
  -4  -7  -3 20953.8 3134.11   1
   4   7   3 19594.2 2829.94   1
  -1   6   9 266.580 78.0600   1
  -1   6   9 105.880 58.4600   1
   1  -6  -9 249.150 61.0600   1
   1   6  -9 107.260 37.4800   1
   1   6  -9 81.9600 20.3200   1
   1   6  -9 -24.880 27.6300   1
  -1   6  -9 118.550 31.2000   1
   1   6   9 195.280 71.4400   1
  -1   6  -9 48.7500 30.3400   1
  -1  -6  -9 103.100 28.2200   1
  -1   6  -9 81.7400 32.7300   1
  -1   6  -9 198.830 57.2100   1
  -2  -1 -14 1141.55 171.540   1
  -2   1 -14 1083.00 170.010   1
   2   1  14 1258.94 198.990   1
   2  -1  14 1174.03 193.220   1
  -8  -4  -6 208.920 60.6100   1
  -8   4  -6 -78.740 53.9400   1
   8   4   6 141.380 50.1800   1
   8   4   6 243.900 80.5700   1
   8  -4   6 178.590 48.3900   1
  -8   4  -6 394.300 92.0500   1
   8  -4   6 155.100 60.0600   1
  -8  -4  -6 86.4900 34.6500   1
   0   5 -11 110.720 26.5500   1
   0  -5 -11 630.370 145.330   1
   0   5 -11 124.040 35.7000   1
   0   5  11 433.060 103.700   1
   0   5 -11 264.530 72.4300   1
   0   5  11 573.680 143.550   1
   0   5 -11 265.220 78.8200   1
   2  -3 -13 680.750 154.110   1
   2   3 -13 552.820 126.750   1
   2  -3 -13 663.280 146.490   1
  -2   3  13 553.020 124.360   1
  -2   3  13 702.740 155.630   1
  -2  -3 -13 670.820 160.400   1
   2   3  13 482.130 116.140   1
  -2   3 -13 183.610 74.4700   1
  -2   3 -13 321.330 78.5200   1
   7   4  -8 -38.220 69.3300   1
   7  -4  -8 74.3800 33.2400   1
  -7   4   8 -106.42 85.2200   1
  -7  -4   8 -1.7700 41.9500   1
   7  -4  -8 53.3000 26.6600   1
  -7  -4   8 325.190 82.4800   1
   7   4  -8 37.2500 26.4500   1
   7  -4   8 119.850 44.5900   1
  -7   4  -8 218.110 60.0900   1
   7   4   8 204.360 67.9200   1
  -7  -4  -8 40.5700 42.8500   1
  -7  -4  -8 259.730 74.6500   1
  -7   4  -8 131.310 49.5300   1
   7  -4   8 -214.24 49.3600   1
   7   4   8 174.330 54.9400   1
   6   0 -12 580.340 139.330   1
  -6   0  12 385.270 102.370   1
   1   5 -11 191.090 52.4700   1
   1  -5 -11 261.620 70.1900   1
  -1   5  11 143.640 70.4500   1
   1   5 -11 191.070 57.5700   1
  -1   5  11 188.280 57.7800   1
   1   5 -11 139.140 32.5800   1
  -1   5 -11 254.430 70.4800   1
  -1  -5 -11 254.460 79.5300   1
  -1   5 -11 -47.060 69.2000   1
  -1   5 -11 213.990 54.2000   1
  -1   5 -11 9.36000 15.3800   1
   1   5  11 -178.15 99.9900   1
  -9   2   7 8630.87 1195.83   1
  -9  -2   7 9211.85 1262.82   1
   9   2  -7 9029.04 1255.44   1
   9  -2  -7 8092.10 1157.55   1
   9  -2  -7 7936.24 1182.71   1
   9   2  -7 8419.54 1243.76   1
  -9   2   7 8549.17 1229.75   1
  -9  -2   7 8813.24 1259.04   1
 -10   1   5 429.080 100.890   1
 -10  -1   5 367.370 92.5100   1
 -10   1   5 690.770 156.820   1
 -10  -1   5 335.170 85.2300   1
  10  -1  -5 519.520 115.720   1
  10   1  -5 574.880 131.560   1
  10  -1  -5 577.610 134.950   1
  10   1  -5 454.570 106.710   1
  -7   0  11 117.880 31.3700   1
   7   0 -11 136.840 52.0100   1
   7   0 -11 -106.75 89.4800   1
  -6   0 -12 807.550 132.820   1
   6   0  12 698.210 169.750   1
   6   0  12 629.700 140.440   1
  -6   0 -12 804.940 120.950   1
 -10   1  -5 724.970 106.340   1
  10  -1   5 611.240 130.450   1
  10   1   5 788.850 121.010   1
  10  -1   5 503.730 139.370   1
  10   1   5 734.380 115.400   1
 -10  -1  -5 423.670 122.500   1
 -10   1  -5 586.750 157.390   1
 -10  -1  -5 485.020 131.950   1
   9   2   7 11126.6 1551.74   1
  -9  -2  -7 10027.1 1410.23   1
  -9   2  -7 9657.16 1341.22   1
   9  -2   7 7818.66 1317.57   1
  -9  -2  -7 9913.26 1398.06   1
   9  -2   7 9045.62 1283.92   1
   9   2   7 9883.42 1404.87   1
  -9   2  -7 8807.59 1301.09   1
   0   2  14 1850.68 270.470   1
   0   2 -14 1732.91 229.050   1
   0   2  14 2262.51 327.370   1
   0   2 -14 1986.95 265.930   1
   0  -2 -14 2462.27 330.590   1
   3   7  -5 11363.8 1420.14   1
  -3   7   5 13715.0 1726.02   1
  -3   7   5 12703.4 1630.68   1
   3   7  -5 9088.33 1397.63   1
  -7   0 -11 139.820 61.2300   1
  -7   0 -11 65.5900 31.1700   1
   7   0  11 101.680 51.8200   1
   7   0  11 104.140 55.9400   1
   3   7   5 11186.7 1698.03   1
   3   7   5 10758.7 1340.25   1
  -3  -7  -5 9811.95 1465.67   1
  -3   7  -5 11590.6 1466.88   1
  -9   0   8 27793.8 3588.61   1
  -9   0   8 31950.2 4122.64   1
   9   0  -8 31535.0 3946.19   1
   9   0  -8 33038.9 4041.03   1
  -8   2   9 588.080 165.780   1
  -8  -2   9 343.040 95.1100   1
   8   2  -9 317.640 89.9300   1
  -8  -2   9 127.240 51.0600   1
   8  -2  -9 268.660 81.4400   1
   8  -2  -9 381.360 104.550   1
   8   2  -9 391.230 107.860   1
  10  -2  -4 287.910 86.7700   1
 -10   2   4 323.320 98.6500   1
 -10   2   4 281.160 79.7700   1
 -10  -2   4 290.210 85.8200   1
  10   2  -4 194.050 57.0100   1
  10  -2  -4 276.740 81.6900   1
  10   2  -4 104.340 41.9500   1
 -10  -2   4 177.960 59.6800   1
   9  -4  -3 22627.9 3322.31   1
  -9   4   3 26232.0 3334.82   1
   9  -4  -3 27049.1 3611.44   1
  -9   4   3 24343.8 3180.98   1
  -9  -4   3 28301.1 3897.38   1
   9   4  -3 34670.3 4560.97   1
   9   4  -3 28889.9 4184.53   1
  -9  -4   3 26411.5 3363.41   1
  -8  -3   8 6023.64 801.560   1
   8   3  -8 6702.02 841.790   1
  -8   3   8 6142.30 799.570   1
   8   3  -8 6827.98 858.360   1
   8  -3  -8 7674.73 966.770   1
   8  -3  -8 6455.49 867.920   1
  -8  -3   8 6865.74 898.910   1
  -7  -5   6 21494.8 2674.74   1
   7  -5  -6 22395.0 2751.64   1
   7   5  -6 23524.4 2937.15   1
   7  -5  -6 20346.8 2526.94   1
  -7   5   6 22856.1 2869.85   1
  -7  -5   6 18940.2 2476.53   1
   7   5  -6 21048.5 2920.86   1
  -9   4  -3 32821.4 4110.23   1
   9  -4   3 27653.5 3680.11   1
   9  -4   3 33615.6 4229.79   1
   9   4   3 43427.9 5579.00   1
  -9  -4  -3 37939.8 4862.30   1
  -9  -4  -3 28458.1 3681.50   1
  -9   4  -3 33077.4 4234.07   1
   9   4   3 29744.8 3730.04   1
  -8   5   3 2385.39 326.020   1
  -8  -5   3 3164.01 395.510   1
   8  -5  -3 1756.58 295.340   1
   8  -5  -3 2707.97 352.160   1
  -8   5   3 2422.71 320.360   1
   8   5  -3 3101.48 396.920   1
  -8  -5   3 2363.01 312.590   1
 -10  -2  -4 316.670 90.6900   1
  10   2   4 255.050 78.7400   1
  10  -2   4 341.260 98.7000   1
  10  -2   4 333.260 92.3700   1
  10   2   4 393.530 109.470   1
 -10   2  -4 458.310 134.450   1
 -10   2  -4 396.750 111.570   1
 -10  -2  -4 352.670 98.8400   1
  -9   0  -8 34186.0 4478.97   1
  -9   0  -8 35446.3 4388.79   1
   9   0   8 35679.1 4447.34   1
   9   0   8 32716.3 4702.37   1
  -8   2  -9 197.160 72.0600   1
   8  -2   9 38.7300 51.2000   1
   8   2   9 632.440 102.190   1
  -8   2  -9 304.520 89.1900   1
  -8  -2  -9 344.560 94.1600   1
  -8  -2  -9 422.470 122.070   1
   8   2   9 799.210 128.660   1
   8  -2   9 281.030 87.9800   1
   7   5   6 29401.4 3666.77   1
   7  -5   6 15622.4 2169.03   1
   7  -5   6 20960.9 2696.64   1
  -7   5  -6 23018.4 2894.65   1
   7   5   6 22242.0 2758.41   1
  -7  -5  -6 19793.1 2551.18   1
  -7   5  -6 23361.3 3061.03   1
  -7  -5  -6 22499.0 2973.84   1
  -8  -5  -3 2675.90 342.260   1
   8   5   3 3103.26 393.890   1
  -8   5  -3 3068.06 395.110   1
   8  -5   3 2832.52 383.760   1
   8  -5   3 2891.45 384.190   1
   8   5   3 3948.94 525.040   1
  -8   5  -3 2903.01 376.360   1
   8  -3   8 5578.79 772.630   1
   8   3   8 7583.25 958.660   1
  -8   3  -8 7484.04 980.340   1
  -8  -3  -8 7336.81 988.460   1
  -8   3  -8 7762.52 991.640   1
   8   3   8 7889.32 1115.17   1
  -8  -3  -8 6511.33 845.920   1
   8  -3   8 5983.39 750.720   1
   4  -2 -13 1892.64 247.530   1
  -4   2  13 1527.38 233.580   1
  -4   2  13 1522.08 199.110   1
   4   2 -13 1844.26 245.240   1
   1   2 -14 -45.690 85.6400   1
   1  -2 -14 73.6900 43.5900   1
   1   2 -14 98.1500 37.6500   1
  -1   2  14 96.7700 34.4300   1
  -1   2  14 78.1800 34.4700   1
  -1  -2 -14 200.500 62.0500   1
   1   2  14 -64.460 36.2800   1
  -1   2 -14 104.580 71.4000   1
  10  -3   0 18.3300 38.9100   1
  10  -3   0 140.600 49.7500   1
  10   3   0 223.630 70.8300   1
 -10   3   0 267.590 82.1000   1
 -10  -3   0 -39.170 66.0800   1
  -2   7   6 530.100 155.880   1
   2  -7  -6 87.3400 28.4900   1
   2   7  -6 -24.590 57.0400   1
   2   7  -6 67.7700 41.3600   1
   2  -7  -6 28.8900 15.1100   1
  -2   7   6 79.1800 65.6400   1
   2   7  -6 181.480 57.0200   1
  -4  -2 -13 2037.09 267.260   1
  -4   2 -13 1920.55 265.570   1
   4  -2  13 1552.56 235.460   1
   4   2  13 1666.39 233.710   1
  -4   2 -13 1972.17 268.120   1
  -4  -2 -13 1991.83 259.830   1
  -2   7  -6 212.800 62.0800   1
  -2   7  -6 85.2900 26.0000   1
  -2   7  -6 180.160 62.2400   1
   2   7   6 360.380 108.670   1
  -2   7  -6 41.9800 19.9700   1
  -2  -7  -6 121.710 40.2000   1
   2   6  -9 2704.03 369.710   1
   2   6  -9 2458.32 348.880   1
  -2   6   9 3174.33 432.520   1
   2   6  -9 3844.89 482.050   1
   2  -6  -9 2826.56 414.400   1
  -2   6   9 3572.28 453.370   1
   2  -6  -9 2445.80 336.870   1
  -5   5   9 1129.62 159.030   1
   5  -5  -9 808.390 114.260   1
   5   5  -9 977.370 143.540   1
   5   5  -9 564.510 151.390   1
   5  -5  -9 788.140 122.970   1
   3   0 -14 10328.4 1391.39   1
  -2   6  -9 3012.52 386.610   1
  -2   6  -9 2896.72 430.290   1
   2   6   9 3199.77 412.840   1
  -2   6  -9 2474.20 315.320   1
  -2  -6  -9 2999.55 381.840   1
  -2   6  -9 2178.11 330.630   1
   6  -1 -12 533.680 146.850   1
   6   1 -12 596.500 180.660   1
  -6   1  12 399.580 108.910   1
  -6  -1  12 558.230 147.430   1
   5   5   9 500.270 171.170   1
  -5   5  -9 743.810 116.060   1
  -5  -5  -9 1107.65 150.990   1
  -5  -5  -9 861.810 123.240   1
   5   5   9 1177.77 170.620   1
  -5   5  -9 1011.01 143.320   1
   5  -5   9 756.500 117.100   1
  -3   0 -14 9451.91 1226.47   1
   3   0  14 6795.94 975.500   1
  -3   0 -14 12574.0 1648.28   1
  -7   6   0 716.910 110.410   1
   7   6   0 67.7100 48.2800   1
  -7  -6   0 61.2400 44.6000   1
  -7   6   0 60.4700 20.7500   1
  -7  -6   0 186.610 56.8100   1
   7  -6   0 -78.190 70.5400   1
  -7  -1  11 25770.5 3155.02   1
   7   1 -11 29449.4 3629.49   1
   7  -1 -11 23825.5 3373.10   1
   7  -1 -11 21822.4 2784.60   1
  -7   1  11 17970.3 2486.26   1
   7   1 -11 22699.7 2933.77   1
  10  -3  -1 345.650 94.6600   1
  10   3  -1 275.500 88.1800   1
  10   3  -1 429.680 129.480   1
 -10   3   1 299.580 94.4700   1
 -10  -3   1 440.710 121.210   1
  10  -3  -1 361.300 99.3400   1
  -6   1 -12 1020.90 139.230   1
  -6  -1 -12 613.660 128.040   1
   6   1  12 514.580 144.370   1
   6  -1  12 816.040 133.680   1
   6  -1  12 247.810 71.6900   1
   6   1  12 1067.68 149.610   1
  -6  -1 -12 740.240 124.410   1
  -6   1 -12 681.170 106.020   1
 -10  -3  -1 355.190 104.910   1
 -10  -3  -1 81.7600 46.8900   1
 -10   3  -1 452.960 129.040   1
  10   3   1 125.990 51.3900   1
  10  -3   1 520.500 144.390   1
  10  -3   1 406.330 111.270   1
   9   3  -6 21198.2 2722.94   1
   9   3  -6 22589.6 2946.29   1
  -9   3   6 19582.2 2505.61   1
  -9  -3   6 20166.5 2540.15   1
  -9  -3   6 21742.1 2752.50   1
   9  -3  -6 19418.7 2588.17   1
  -9   3   6 20541.9 2608.52   1
   9  -3  -6 18415.4 2591.18   1
   7  -1  11 24681.3 3161.17   1
   7  -1  11 25294.1 3209.07   1
   7   1  11 26662.6 3286.84   1
  -7   1 -11 24260.2 3067.21   1
  -7  -1 -11 24216.3 3138.38   1
   7   1  11 20243.5 2896.71   1
  -7  -1 -11 22233.8 2986.50   1
  -7   1 -11 27975.6 3689.03   1
  -7  -6   1 5461.76 725.460   1
  -7  -6   1 4663.08 601.300   1
   7   6  -1 4092.51 515.760   1
  -7   6   1 4522.05 588.650   1
   7  -6  -1 4620.38 591.920   1
   7  -6  -1 2154.16 370.600   1
  -4   7   4 589.080 171.220   1
   4   7  -4 1310.84 178.000   1
  -4  -7   4 952.480 137.340   1
   4   7  -4 1164.14 165.720   1
  -7  -6  -1 -97.210 77.8400   1
   7  -6   1 3733.81 546.470   1
  -7   6  -1 3578.76 527.710   1
  -9   1   8 -26.000 79.7000   1
   9  -1  -8 201.870 65.2200   1
   9   1  -8 84.9500 33.3000   1
  -9  -1   8 101.960 36.3500   1
   9   1  -8 192.660 91.8000   1
   9  -1  -8 -14.360 49.1200   1
  -9   1   8 325.550 109.320   1
  -9  -1   8 94.3700 41.9900   1
  -4   7  -4 1877.43 247.030   1
   4   7   4 1005.71 157.920   1
   4   7   4 1458.31 196.620   1
  -4  -7  -4 1207.99 171.880   1
   9  -3   6 22280.1 3123.11   1
  -9   3  -6 24001.6 3133.73   1
  -9  -3  -6 25357.3 3242.37   1
   9   3   6 31141.3 3894.95   1
  -9  -3  -6 22314.3 2911.01   1
   9   3   6 24658.0 3352.07   1
  -9   3  -6 25301.2 3348.45   1
   9  -3   6 20239.3 2752.19   1
  -5  -7   0 638.790 85.4200   1
   5   7   0 353.520 113.920   1
  -5   7   0 1121.57 173.040   1
   5   7   0 832.340 114.530   1
  -5  -7   0 844.430 133.030   1
   6   6  -5 765.660 112.320   1
  -6  -6   5 192.360 68.3000   1
  -6  -6   5 773.830 107.030   1
   6   6  -5 939.000 133.140   1
   6  -6  -5 419.770 135.610   1
  -6   6   5 1019.62 168.650   1
  -5   0  13 69.5200 20.4800   1
   5   0 -13 146.060 59.8300   1
  -5   0  13 -1.2400 15.6900   1
  -6  -6  -5 939.050 144.280   1
  -6   6  -5 651.540 97.8600   1
   6   6   5 1259.15 166.880   1
   6  -6   5 666.780 102.990   1
  -6   6  -5 1105.18 161.290   1
   6   6   5 850.450 131.300   1
  -6  -6  -5 1204.17 163.130   1
   9   1   8 223.690 77.7300   1
  -9   1  -8 37.1500 35.1400   1
  -9  -1  -8 160.080 58.3800   1
   9  -1   8 -118.79 80.4800   1
  -9   1  -8 -16.230 78.8700   1
  -9  -1  -8 -6.3300 84.9100   1
   9   1   8 72.2300 44.7900   1
   9  -1   8 134.060 55.3400   1
   2  -5 -11 -28.940 60.3300   1
   2   5 -11 195.330 58.4200   1
   2  -5 -11 56.9800 47.5400   1
  -2   5  11 176.750 60.9900   1
   2   5 -11 103.230 28.2900   1
  -2   5  11 63.9900 44.3600   1
  -2   5 -11 121.110 52.8600   1
  -2  -5 -11 107.660 49.8800   1
  -2   5 -11 124.200 52.3400   1
  -2   5 -11 29.7100 31.6100   1
   2   5  11 333.530 100.210   1
  -2   5 -11 107.480 30.4500   1
  -5   0 -13 52.2900 24.6700   1
   5   0  13 63.8000 28.1400   1
  -5   0 -13 4.35000 48.2700   1
   4   5 -10 5428.05 893.260   1
   4  -5 -10 7397.34 1113.47   1
  -4   5  10 10510.0 1294.96   1
   4   5 -10 4882.66 759.960   1
   4   5 -10 7947.24 1059.33   1
   4  -5 -10 7567.05 1057.91   1
  -4   5  10 10680.5 1355.38   1
  -5  -7   1 6012.78 890.290   1
  -5  -7   1 263.940 111.050   1
  -5  -7  -1 8206.33 1049.40   1
   5   7   1 7645.92 1011.32   1
  -5  -7  -1 6256.18 893.060   1
  -5   7  -1 7989.05 1014.78   1
   5   7   1 7378.50 945.010   1
  -6  -5   8 2826.04 398.440   1
  -6  -5   8 3075.53 388.250   1
   6  -5  -8 2829.13 382.630   1
   6   5  -8 4196.25 532.270   1
  -6   5   8 3561.73 467.000   1
   6   5  -8 2885.81 383.070   1
  -4  -5 -10 9714.63 1260.76   1
  -4   5 -10 8305.62 1057.29   1
   4   5  10 8910.62 1139.89   1
   4  -5  10 7034.91 1014.80   1
  -4  -5 -10 9943.48 1306.74   1
   4   5  10 7962.81 1014.40   1
  -4   5 -10 8313.94 1140.11   1
   3  -4 -12 135.040 52.2900   1
   3   4 -12 -73.310 69.6500   1
   3  -4 -12 96.6000 44.9400   1
  -3   4  12 176.310 57.0600   1
  -3   4  12 86.3100 32.7800   1
  -6  -5  -8 3119.54 414.360   1
   6   5   8 3151.00 409.200   1
  -6   5  -8 3700.76 478.090   1
   6  -5   8 3464.38 444.690   1
   6   5   8 3817.20 480.510   1
  -6   5  -8 2720.40 421.030   1
  -6  -5  -8 3756.72 511.150   1
  -8   0  10 3554.13 506.960   1
   8   0 -10 4332.12 620.160   1
   8   0 -10 4370.85 571.010   1
  -3  -4 -12 114.020 42.9300   1
  -3   4 -12 -120.34 81.0900   1
   3   4  12 161.300 56.6400   1
  -3   4 -12 33.4300 20.4300   1
   3   1 -14 413.540 125.130   1
  -3   1  14 54.3900 17.3100   1
   3  -1 -14 98.4900 52.0200   1
   3  -1 -14 -69.050 76.1700   1
 -10   3   2 346.810 106.450   1
  10  -3  -2 193.900 68.8800   1
  10  -3  -2 77.6700 30.9300   1
 -10  -3   2 295.580 84.8900   1
  10   3  -2 256.950 79.1800   1
  10   3   2 -16.920 81.5800   1
  10  -3   2 206.140 69.1800   1
  10  -3   2 82.7300 34.4100   1
 -10   3  -2 268.710 79.1600   1
 -10  -3  -2 299.630 97.3900   1
 -10   3  -2 330.620 103.880   1
  -3   1 -14 64.5000 21.5200   1
   3  -1  14 12.3000 18.7400   1
  -3  -1 -14 31.7700 27.5500   1
   3   1  14 47.8900 25.6600   1
  -3   1 -14 327.380 121.700   1
  -3  -1 -14 -98.810 99.6600   1
   8   0  10 4630.44 601.920   1
  -8   0 -10 6483.93 869.930   1
  -8   0 -10 4788.24 630.130   1
   8   0  10 5253.60 660.320   1
  -3   3  13 105.940 37.4500   1
  -3   3  13 -69.690 48.7900   1
   3  -3 -13 223.570 66.9000   1
   3   3 -13 117.140 74.7800   1
   3  -3 -13 283.990 81.1100   1
  -3  -3 -13 197.680 62.5700   1
  -3  -3 -13 221.240 84.1400   1
   3  -3  13 169.170 47.6100   1
   3   3  13 211.810 64.0000   1
  -3   3 -13 132.630 38.1500   1
  -3   3 -13 292.120 98.5100   1
   7  -6  -2 7401.11 1093.09   1
   7  -6  -2 13502.9 1716.31   1
  -7   6   2 12702.4 1597.10   1
   7   6  -2 13379.8 1671.62   1
  -7  -6   2 13286.2 1686.27   1
   7   6  -2 13471.7 1932.87   1
   7  -6   2 13356.9 1709.26   1
  -7  -6  -2 13158.3 1674.95   1
   7   6   2 14456.3 1793.75   1
  -7   6  -2 15276.6 1975.01   1
  -7   6  -2 13601.4 1828.40   1
   7  -6   2 9062.52 1485.35   1
  10   0  -6 128.320 57.2300   1
 -10   0   6 287.000 85.3900   1
  10   0  -6 -42.280 69.6300   1
 -10   0   6 86.3200 41.9700   1
   4   6  -8 1569.28 207.580   1
  -4   6   8 1082.49 168.880   1
   4   6  -8 867.440 121.130   1
   4  -6  -8 937.260 142.240   1
  -4   6   8 1022.08 167.340   1
   4  -6  -8 465.950 124.470   1
   6   3 -11 8.92000 17.5100   1
  -6  -3  11 53.1700 18.4600   1
  -6   3  11 218.240 76.9700   1
   6  -3 -11 83.5200 37.1500   1
   6   3 -11 -22.760 79.0700   1
   2   2 -14 343.770 111.950   1
   2  -2 -14 185.990 62.2200   1
   2   2 -14 380.370 103.880   1
   2  -2 -14 -97.430 78.1500   1
  -2   2  14 172.880 48.3600   1
  -2   2  14 230.260 64.4000   1
  -4  -6  -8 1031.73 161.970   1
   4   6   8 791.620 117.800   1
   4   6   8 966.240 136.540   1
  -4  -6  -8 1091.39 155.330   1
  -4   6  -8 859.290 128.880   1
  -4   6  -8 799.570 126.220   1
 -10   0  -6 -27.670 43.9200   1
 -10   0  -6 227.780 74.1900   1
  10   0   6 15.5200 36.6800   1
  10   0   6 191.580 65.1800   1
  -2  -2 -14 256.510 100.310   1
  -2   2 -14 412.480 125.940   1
   2   2  14 247.650 72.5700   1
  -6   3 -11 161.980 54.3600   1
  -6  -3 -11 34.3100 24.8700   1
  -6   3 -11 281.180 80.0400   1
   6   3  11 241.050 97.3100   1
  -6  -3 -11 -10.770 89.0100   1
   6   3  11 196.020 72.2100   1
   6  -3  11 -6.0100 46.7300   1
  -9  -4   4 328.500 92.8200   1
   9   4  -4 172.300 82.5000   1
  -9   4   4 88.6400 64.5400   1
   9  -4  -4 103.950 46.7000   1
  -9  -4   4 111.040 45.4600   1
   9  -4  -4 -20.900 52.1200   1
   5   1 -13 689.380 101.900   1
   5  -1 -13 603.550 162.210   1
  -5   1  13 659.200 97.1500   1
  -5   1  13 547.410 148.580   1
   8  -5  -4 699.230 104.270   1
   8  -5  -4 699.720 120.260   1
   8   5  -4 659.180 102.130   1
  -8  -5   4 844.530 117.790   1
  -8   5   4 597.400 160.710   1
  -8  -5   4 782.400 106.650   1
   8   5  -4 556.560 156.370   1
  -8   5   4 830.270 140.360   1
   0  -7  -7 18999.1 2355.43   1
   0   7  -7 9776.22 1754.59   1
   0   7   7 23789.7 2998.14   1
   0   7  -7 16192.7 2177.20   1
   0   7   7 24382.7 3035.16   1
   0   7  -7 14992.4 1923.01   1
   0   7  -7 26163.4 3201.05   1
  -9   4  -4 65.1000 36.0100   1
   9  -4   4 29.0400 27.2800   1
   9  -4   4 98.1200 43.1100   1
  -9   4  -4 4.21000 80.6900   1
   9   4   4 118.530 93.6100   1
  -9  -4  -4 70.8400 35.3700   1
  -5   7   2 433.570 142.060   1
  -5  -7   2 93.1300 38.3300   1
   5   7  -2 224.560 67.8400   1
   5   7  -2 107.510 54.8800   1
  -5  -7  -2 405.570 122.710   1
   5   7   2 133.970 76.1700   1
  -5   7  -2 242.380 87.1600   1
  -5  -7  -2 113.730 39.2500   1
   5   7   2 185.970 63.0400   1
   8   5   4 839.630 125.010   1
  -8   5  -4 1047.79 136.450   1
  -8  -5  -4 1163.57 172.020   1
  -8   5  -4 940.760 130.960   1
  -8  -5  -4 833.010 119.020   1
   8  -5   4 1054.08 154.190   1
   8  -5   4 599.600 164.060   1
   8   5   4 1329.56 186.200   1
   5  -1  13 655.000 92.3400   1
  -5  -1 -13 635.810 112.760   1
  -5   1 -13 839.680 110.910   1
  -5  -1 -13 471.450 125.800   1
   5   1  13 543.370 151.650   1
   5   1  13 428.570 121.240   1
  -5   1 -13 832.640 125.550   1
   5  -6  -7 1636.93 242.930   1
   5   6  -7 2163.01 303.130   1
  -5   6   7 2138.63 297.100   1
   5   6  -7 2337.79 313.530   1
   5  -6  -7 1153.53 162.680   1
  -5   6  -7 2064.66 271.210   1
  -5  -6  -7 2073.75 312.570   1
  -5   6  -7 1983.89 289.850   1
   5   6   7 2462.60 321.210   1
   5  -6   7 2161.27 292.960   1
   5   6   7 1657.45 227.700   1
  -5  -6  -7 2047.86 271.110   1
  11   0   0 155.380 54.6900   1
 -11   0   0 2.36000 52.4500   1
   8  -1 -10 265.790 82.5500   1
   8  -1 -10 209.890 61.0700   1
   8   1 -10 74.0600 24.7700   1
  -8  -1  10 162.140 49.4100   1
  -8  -1  10 285.190 83.1100   1
  -8   1  10 377.340 114.430   1
   8   1 -10 328.000 100.880   1
  -7   3  10 18557.0 2405.02   1
   7   3 -10 17968.6 2337.30   1
   7  -3 -10 17008.3 2283.60   1
  -7  -3  10 23850.0 2921.77   1
 -10  -2   5 439.860 121.080   1
 -10   2   5 301.570 85.8600   1
 -10  -2   5 256.060 72.4000   1
  10   2  -5 383.780 109.210   1
  10  -2  -5 266.170 80.2200   1
  10  -2  -5 169.960 65.3200   1
  10   2  -5 504.930 135.950   1
 -10   2   5 297.320 97.8700   1
   1   7  -7 29.9600 27.4600   1
   1   7  -7 177.520 58.9700   1
  -1   7   7 317.830 103.950   1
   1  -7  -7 47.5000 20.5000   1
   1   7  -7 118.910 40.3800   1
   1  -7  -7 114.670 36.3700   1
  -1   7   7 324.830 108.210   1
   8  -1  10 148.090 63.4900   1
   8  -1  10 168.720 70.8300   1
   8   1  10 232.310 74.6900   1
  -8   1 -10 290.080 85.5100   1
  -8  -1 -10 108.330 72.9500   1
  -8  -1 -10 209.230 63.7300   1
  -8   1 -10 272.180 79.9200   1
   8   1  10 97.3800 60.2500   1
  -1   7  -7 170.150 55.5000   1
   1   7   7 391.350 131.560   1
  -1   7  -7 145.460 42.2300   1
  -1   7  -7 72.7700 22.2600   1
  -1  -7  -7 115.700 35.8100   1
  -1   7  -7 136.660 38.3800   1
   8  -4  -7 169.510 51.9000   1
   8  -4  -7 198.540 73.7600   1
  -8   4   7 183.790 62.2600   1
   8   4  -7 261.020 76.1500   1
   8   4  -7 118.530 46.9700   1
  -8  -4   7 189.210 62.6900   1
  -8  -4   7 63.4200 31.6100   1
 -11   0   1 -174.53 83.4600   1
  11   0  -1 120.180 49.6200   1
  10   2   5 442.480 137.510   1
 -10  -2  -5 562.010 153.210   1
 -10   2  -5 423.110 120.320   1
  10  -2   5 191.700 61.8900   1
  10  -2   5 311.250 93.8000   1
 -10  -2  -5 577.250 164.760   1
  10   2   5 523.860 141.940   1
 -10   2  -5 215.820 71.7600   1
 -11   0  -1 -117.64 73.9400   1
  11   0   1 -5.0000 77.1600   1
  -7   3 -10 22616.3 2852.01   1
  -7  -3 -10 16059.1 2153.05   1
  -7  -3 -10 22503.0 2925.34   1
   7   3  10 21161.0 2628.04   1
   7  -3  10 16889.0 2193.89   1
   7  -3  10 15278.8 2164.66   1
   7   3  10 18806.5 2369.02   1
  -7   3 -10 19710.8 2492.97   1
  -6  -4  10 75.6100 36.7100   1
   6   4 -10 155.610 47.6800   1
  -6   4  10 278.540 89.7000   1
   6   4 -10 129.770 58.2300   1
   6  -4 -10 286.080 81.0200   1
   5   3 -12 5905.75 752.550   1
  -5   3  12 5419.80 771.290   1
   5  -3 -12 6154.16 821.700   1
  -5   3  12 7355.43 955.600   1
 -10  -1   6 111.960 44.7900   1
 -10   1   6 128.000 52.0500   1
  10   1  -6 95.1100 37.8400   1
  10   1  -6 -12.230 77.8000   1
 -10  -1   6 102.450 38.6900   1
 -10   1   6 -72.820 58.7600   1
  10  -1  -6 139.960 50.2400   1
  10  -1  -6 55.9200 40.1200   1
   8  -4   7 -38.730 46.5100   1
   8   4   7 -20.480 87.4800   1
  -8   4  -7 199.800 71.0500   1
  -8  -4  -7 369.180 105.030   1
   8  -4   7 -66.990 71.7400   1
  -8   4  -7 239.420 74.0200   1
   8   4   7 457.080 129.240   1
  -8  -4  -7 172.390 58.8500   1
   0   8   0 44417.3 8710.26   1
   0   8   0 40993.3 5212.02   1
  -6   4 -10 257.250 75.4700   1
  -6  -4 -10 179.650 65.1600   1
   6   4  10 174.580 62.6100   1
  -6  -4 -10 112.930 59.0500   1
   6  -4  10 164.090 52.6200   1
   6   4  10 262.710 88.6300   1
  -6   4 -10 153.550 55.9800   1
  -5   3 -12 5433.99 689.290   1
   5   3  12 6182.30 811.140   1
   5  -3  12 4393.01 667.090   1
  -5  -3 -12 6384.64 831.590   1
  -5   3 -12 5419.48 722.110   1
   5   3  12 5102.49 664.260   1
  -5  -3 -12 4874.55 655.480   1
 -10   1  -6 51.6700 34.8300   1
  10   1   6 155.180 56.4900   1
  10  -1   6 123.260 46.7800   1
  10   1   6 -177.50 81.9500   1
 -10   1  -6 -191.63 72.6600   1
 -10  -1  -6 146.100 78.4400   1
  10  -1   6 89.7900 75.8600   1
 -10  -1  -6 25.4300 38.3700   1
 -10  -3   3 -90.410 67.1800   1
 -10   3   3 192.400 60.8000   1
  10   3  -3 116.290 59.5200   1
 -10  -3   3 322.680 92.9000   1
 -10   3   3 236.260 80.2600   1
  10  -3  -3 -108.81 72.0300   1
  10   3  -3 172.870 64.5100   1
  10  -3  -3 269.570 87.4100   1
   3  -7  -6 307.850 82.3500   1
   3   7  -6 698.060 104.570   1
   3   7  -6 589.750 163.870   1
   3   7  -6 794.410 118.650   1
  -3   7   6 458.610 139.930   1
  -3   7   6 526.510 146.120   1
  10  -3   3 195.910 69.9000   1
 -10   3  -3 -14.440 80.3100   1
  10   3   3 305.510 94.8000   1
 -10  -3  -3 44.2200 45.7900   1
  10  -3   3 166.570 54.1100   1
 -10   3  -3 36.7400 41.4000   1
 -10  -3  -3 325.140 98.6900   1
  10   3   3 141.530 94.5700   1
  -3   7  -6 549.620 153.430   1
  -3   7  -6 357.530 99.3000   1
  -3  -7  -6 741.530 101.950   1
  -3   7  -6 481.840 136.370   1
   3   7   6 452.040 133.730   1
   3   7   6 656.420 104.280   1
  -5   4  11 140.550 59.4600   1
   5  -4 -11 42.5300 37.3300   1
   5   4 -11 184.770 71.7400   1
   5   4 -11 71.3800 20.8100   1
  -5   4  11 218.960 77.2000   1
   3  -6  -9 1993.19 288.280   1
   3   6  -9 3328.95 439.230   1
   3  -6  -9 2351.39 419.900   1
   3   6  -9 3457.64 475.960   1
  -3   6   9 3869.61 495.450   1
  -3   6   9 4319.00 555.940   1
   3   6  -9 3428.50 452.390   1
   0   8  -1 1664.02 218.150   1
   0   8   1 1552.80 213.650   1
   0   8  -1 1790.44 256.320   1
   0   8   1 3236.60 484.660   1
  -3  -6  -9 3360.18 519.530   1
  -3   6  -9 2434.41 363.740   1
   3   6   9 3860.58 494.570   1
  -3   6  -9 3116.66 413.260   1
  -3   6  -9 3054.95 460.080   1
   3   6   9 3639.03 479.080   1
   7   6  -3 10660.5 1337.21   1
   7   6  -3 11204.6 1565.52   1
  -7  -6   3 10863.8 1403.20   1
  -7   6   3 9985.22 1287.08   1
   7  -6  -3 11349.5 1436.44   1
   7  -6  -3 5041.09 862.370   1
  -5   4 -11 124.900 43.5100   1
   5  -4  11 -11.210 59.5800   1
  -5  -4 -11 434.690 124.460   1
  -5   4 -11 97.1100 40.3800   1
   5   4  11 445.910 127.670   1
   5   4  11 103.390 53.2800   1
  -5  -4 -11 87.1100 31.9400   1
  -7  -6  -3 121.350 51.2000   1
  -1   8   0 335.140 101.200   1
   1   8   0 235.560 73.7000   1
   1   8   0 -106.31 155.650   1
  -1   8   0 29.4400 56.5400   1
 -11  -1   0 9415.44 1203.24   1
 -11   1   0 7668.26 1045.29   1
  11   1   0 13536.3 1810.10   1
  11  -1   0 10007.2 1366.56   1
  11   1   0 9148.59 1179.82   1
 -11   1   0 8884.24 1380.49   1
   4   7  -5 1416.74 210.170   1
  -4   7   5 1931.80 276.200   1
   4   7  -5 1307.93 206.010   1
  -4   7   5 -250.73 132.440   1
  -6   2  12 718.560 110.700   1
   6  -2 -12 655.930 99.5600   1
   6   2 -12 923.360 130.120   1
  -6  -2  12 438.600 120.000   1
  -4   7  -5 1861.97 252.240   1
   4   7   5 1805.98 242.640   1
  -4  -7  -5 1534.94 229.650   1
   4   7   5 1379.24 194.590   1
  11   0  -2 44102.9 5647.81   1
 -11   0   2 41809.7 5938.42   1
  -5   7   3 271.960 108.720   1
   5   7  -3 222.860 80.6600   1
  -5  -7   3 140.940 51.1200   1
   5   7  -3 175.440 61.2600   1
 -11   0  -2 41397.2 5379.31   1
  11   0   2 46988.9 13512.3   1
 -11   0  -2 44346.3 8966.38   1
   5   7   3 410.640 114.320   1
  -5  -7  -3 527.450 152.490   1
  -5   7  -3 316.120 118.110   1
  -5  -7  -3 206.910 59.0500   1
   5   7   3 397.750 127.140   1
   7  -2 -11 177.700 59.1100   1
   7   2 -11 -102.69 81.1900   1
  -7  -2  11 141.680 39.7500   1
  -7   2  11 169.150 58.4600   1
   7   2 -11 35.5800 19.7600   1
  -1   8   1 119.070 54.9700   1
   1   8  -1 236.630 77.7000   1
   1   8  -1 158.500 67.5700   1
  -1   8   1 -48.950 109.180   1
  -1   8  -1 234.360 71.8400   1
   1   8   1 305.000 105.140   1
  -1   8  -1 -21.820 95.8900   1
   1   8   1 -102.43 85.3600   1
  -6  -2 -12 849.300 173.650   1
  -6   2 -12 951.270 283.590   1
  -6  -2 -12 1132.32 140.920   1
  -6   2 -12 1049.58 126.500   1
   6   2  12 935.650 283.280   1
   6  -2  12 1036.17 142.640   1
   6   2  12 621.580 133.850   1
  11  -1  -1 27086.8 3262.78   1
  11   1  -1 30445.9 8784.17   1
 -11   1   1 26561.2 3628.90   1
 -11  -1   1 31092.1 8993.43   1
   3  -5 -11 3321.88 439.130   1
   3   5 -11 2905.22 376.460   1
   3  -5 -11 2473.57 354.700   1
  -3   5  11 2839.20 382.740   1
  -3   5  11 3477.11 437.820   1
   3   5 -11 701.630 110.600   1
  11  -1   1 30428.6 8811.61   1
  11   1   1 31566.9 9068.32   1
 -11   1  -1 26267.7 3414.54   1
 -11  -1  -1 30187.0 8746.44   1
   7   5  -7 3084.54 333.400   1
  -7  -5   7 3027.38 320.530   1
   7  -5  -7 2088.92 321.490   1
  -7   5   7 3150.66 369.920   1
   7   5  -7 2823.74 311.670   1
  -7  -5   7 2841.72 318.180   1
  -3  -5 -11 3432.21 390.580   1
  -3   5 -11 2944.41 304.960   1
  -3   5 -11 3185.10 356.500   1
   3   5  11 2712.82 296.820   1
  -7  -2 -11 221.580 66.3800   1
  -7   2 -11 95.7600 60.4000   1
   7   2  11 52.3300 54.9300   1
   7  -2  11 43.4600 32.7600   1
   7  -2  11 260.600 69.0600   1
   7   2  11 -138.52 86.0900   1
  -7   2 -11 189.910 49.0400   1
  -7  -2 -11 192.970 55.8300   1
  -7  -5  -7 3032.33 333.650   1
   7   5   7 3289.83 350.480   1
  -7   5  -7 3364.12 375.950   1
   7   5   7 3341.24 395.690   1
   7  -5   7 1970.11 265.140   1
   7  -5   7 2939.81 317.110   1
  -7   5  -7 3282.99 352.310   1
  -7  -5  -7 3089.36 362.120   1
   0   6 -10 5722.19 972.320   1
   0   6  10 20214.5 2079.08   1
   0   6 -10 10118.3 1331.26   1
   0   6 -10 11004.0 1644.94   1
   0   6  10 18581.5 1955.83   1
   0  -6 -10 15796.1 1716.27   1
   0   6 -10 13417.1 1630.77   1
  -9   2   8 10980.6 1185.85   1
  -9  -2   8 12290.7 1249.26   1
   9  -2  -8 10972.2 1221.57   1
   9   2  -8 12252.5 1294.70   1
   9  -2  -8 10925.5 1211.82   1
  -9  -2   8 12666.4 1346.69   1
  -9   2   8 12048.5 1269.03   1
   9   2  -8 13492.0 1400.62   1
   0  -4 -13 1674.63 186.500   1
   0   4 -13 1625.62 188.850   1
   0   4  13 2303.30 272.230   1
   0   4  13 2617.33 280.040   1
   0   4 -13 1776.73 209.060   1
   0   8   2 6269.91 651.850   1
   0   8   2 6415.35 673.420   1
   0   8  -2 4776.57 513.740   1
   0   8  -2 5654.32 591.790   1
   7   4  -9 16828.0 1974.05   1
  -7   4   9 23918.2 2625.85   1
   7   4  -9 22527.6 2326.12   1
  -7  -4   9 23323.7 2361.60   1
   7  -4  -9 19588.1 2336.64   1
  -7  -4   9 18146.1 2245.38   1
  -9   2  -8 14244.7 1519.28   1
  -9  -2  -8 13770.5 1523.76   1
   9   2   8 14211.8 1520.37   1
   9  -2   8 12369.8 1246.09   1
  -9  -2  -8 12393.9 1348.54   1
   9  -2   8 11767.2 1236.16   1
   9   2   8 12367.8 1589.60   1
  -9   2  -8 12759.1 1384.29   1
   4   0 -14 1502.19 183.140   1
  -2   7   7 19791.3 2004.94   1
   2   7  -7 11719.4 1694.11   1
   2   7  -7 13982.5 1441.54   1
  -2   7   7 18415.2 2020.47   1
   2   7  -7 13627.1 1421.76   1
   2  -7  -7 14194.0 1436.11   1
  -6  -6   6 5405.22 581.860   1
   6   6  -6 4623.64 505.020   1
   6   6  -6 5967.90 618.910   1
  -6   6   6 4824.67 540.610   1
  -6  -6   6 5064.41 538.180   1
   6  -6  -6 2335.05 488.260   1
  -7  -4  -9 19097.9 2133.05   1
   7   4   9 20686.8 2121.92   1
  -7   4  -9 23870.8 2718.77   1
   7  -4   9 18548.1 2260.91   1
  -7  -4  -9 26041.8 2887.36   1
   7  -4   9 17104.9 1994.01   1
  -7   4  -9 22604.4 2574.85   1
   7   4   9 22900.1 3007.69   1
  -2   7  -7 16462.9 1635.72   1
   2   7   7 19745.6 2040.61   1
  -2   7  -7 14160.1 1444.64   1
  -2   7  -7 14431.6 1603.52   1
  -2  -7  -7 13031.2 1711.75   1
  -2   7  -7 12290.8 1567.36   1
   0   0 -15 195.030 67.8400   1
  -6  -6  -6 5731.31 637.350   1
  -6  -6  -6 4845.83 544.970   1
   6   6   6 5328.74 560.440   1
   6  -6   6 5195.34 551.570   1
   6   6   6 5627.53 633.650   1
  -6   6  -6 5053.37 566.880   1
  -6   6  -6 3364.97 523.370   1
  -4   0 -14 1771.72 219.540   1
  -4   0 -14 1533.81 185.820   1
   4   0  14 1114.28 132.200   1
  -1   6  10 299.490 75.2600   1
  -1   6  10 236.100 67.2200   1
   1   6 -10 202.010 52.5400   1
   1   6 -10 66.2400 19.9500   1
   1  -6 -10 153.140 37.4900   1
   1   6 -10 214.340 48.3000   1
   1  -6 -10 80.8100 31.2100   1
   1   6  10 467.910 108.670   1
  -1   6 -10 35.5500 34.7700   1
  -1  -6 -10 184.260 65.9900   1
  -1   6 -10 88.4200 36.7000   1
  -1   6 -10 15.1600 13.0300   1
  -1   4  13 177.440 45.2700   1
   1   4 -13 229.750 74.5500   1
  -1   4  13 237.160 60.7100   1
   1  -4 -13 126.450 54.8500   1
   1   4 -13 44.5300 39.6700   1
  -3   2  14 3797.68 547.670   1
   3   2 -14 4116.73 440.140   1
   3  -2 -14 5241.19 564.700   1
   3  -2 -14 5286.74 620.330   1
  -1   4 -13 197.930 48.5400   1
   1   4  13 385.500 88.1800   1
  -1  -4 -13 247.190 61.8800   1
  -1   4 -13 -20.280 88.7700   1
   1   8  -2 190.980 58.1100   1
  -1   8   2 56.3500 34.8300   1
   1   8  -2 218.710 68.7300   1
  -1   8   2 300.020 95.6500   1
  -1   8  -2 -48.620 82.4300   1
   1   8   2 -60.630 88.4200   1
   1   8   2 -10.370 99.9600   1
  -1   8  -2 216.070 89.4400   1
 -11   1   2 765.510 161.350   1
 -11  -1   2 968.460 282.770   1
  11   1  -2 702.060 154.910   1
  11  -1  -2 555.960 120.830   1
  -9   3   7 839.330 185.090   1
  -9  -3   7 660.800 135.340   1
   9  -3  -7 479.040 103.760   1
   9  -3  -7 466.010 98.3200   1
   9   3  -7 630.960 133.610   1
  -9  -3   7 640.810 137.010   1
  -9   3   7 486.180 108.190   1
   9   3  -7 377.310 80.9500   1
  -3   2 -14 3923.80 428.980   1
  -3  -2 -14 4104.63 457.590   1
   3  -2  14 2473.58 458.650   1
   3   2  14 3813.56 462.900   1
  -3   2 -14 2994.87 484.580   1
  -3  -2 -14 6352.92 672.880   1
 -11  -1  -2 931.370 276.230   1
  11   1   2 782.980 162.830   1
  11  -1   2 940.030 279.310   1
  11  -1   2 1244.06 150.840   1
 -11  -1  -2 903.150 188.410   1
 -11   1  -2 695.480 146.040   1
  -9  -4   5 1090.11 126.340   1
   9  -4  -5 969.960 289.930   1
   9   4  -5 1099.11 129.680   1
   9  -4  -5 1017.39 121.000   1
  -9   4   5 876.310 179.660   1
  -9  -4   5 904.490 188.040   1
   9   4  -5 983.260 118.150   1
  -9   4   5 962.310 285.590   1
   8  -5  -5 272.660 71.0900   1
  -8  -5   5 286.300 62.6000   1
   8   5  -5 461.260 104.590   1
  -8  -5   5 164.870 48.8000   1
   8   5  -5 520.830 111.890   1
  -8   5   5 391.900 107.200   1
   8  -5  -5 357.340 79.5100   1
   9  -3   7 426.880 91.0400   1
   9  -3   7 614.850 130.810   1
  -9  -3  -7 533.670 112.490   1
  -9  -3  -7 1032.93 137.930   1
  -9   3  -7 720.720 147.660   1
   9   3   7 663.750 142.620   1
  -9   3  -7 914.240 191.730   1
   9   3   7 775.870 182.780   1
  -9  -4  -5 1034.32 117.480   1
  -9   4  -5 1033.07 121.440   1
   9   4   5 1430.27 175.390   1
   9  -4   5 803.560 179.250   1
   9  -4   5 1045.76 116.500   1
  -9  -4  -5 1184.39 137.780   1
  -9   4  -5 1174.58 131.810   1
   9   4   5 1441.57 178.430   1
   1   0 -15 197.510 62.0100   1
   1   0 -15 114.350 33.7600   1
  -1   0 -15 201.530 57.9200   1
   8  -5   5 442.620 104.100   1
  -8   5  -5 323.400 76.2400   1
   8   5   5 329.030 80.5300   1
  -8   5  -5 285.980 64.0400   1
  -8  -5  -5 409.460 86.0700   1
  -8  -5  -5 313.880 72.8100   1
   8   5   5 532.060 115.790   1
   8  -5   5 195.720 42.4900   1
   0   3  14 28607.7 3316.27   1
   0   3 -14 23057.8 2485.42   1
   0  -3 -14 28739.9 3120.56   1
   0   3 -14 26531.4 3322.09   1
   0   3  14 28482.8 3536.69   1
  -9   0   9 -33.940 70.7400   1
  -9   0   9 152.670 43.3200   1
   9   0  -9 112.250 37.0700   1
   9   0  -9 115.320 53.9800   1
   8  -3  -9 94.6300 33.7400   1
   8  -3  -9 223.020 65.8700   1
   8   3  -9 148.350 35.5100   1
  -8   3   9 171.700 61.6800   1
  -8  -3   9 146.010 42.8000   1
  -8  -3   9 -45.170 71.3200   1
   2   8   0 13128.3 1436.11   1
  -2   8   0 12914.4 1380.34   1
   2   8   0 15833.7 1679.07   1
  -2   8   0 17972.2 1859.66   1
 -10   3   4 425.830 104.000   1
  10  -3  -4 617.290 134.070   1
  10   3  -4 626.100 135.400   1
  10  -3  -4 566.830 130.450   1
 -10  -3   4 440.060 97.5700   1
 -10  -3   4 643.660 136.490   1
 -10   3   4 344.640 81.6800   1
 -11   0   3 134.310 41.7000   1
  11   0  -3 216.420 62.1100   1
 -11   0   3 64.3600 38.2500   1
  11   0  -3 41.0700 44.6800   1
   5   2 -13 3391.87 377.740   1
   5  -2 -13 4037.75 452.660   1
  -5   2  13 2933.85 396.230   1
  -5   2  13 3688.44 476.150   1
   9   0   9 172.260 50.3000   1
  -9   0  -9 -19.110 83.7000   1
  -9   0  -9 47.0600 37.0700   1
   9   0   9 124.900 62.6700   1
  -4   4  12 36.7000 20.4100   1
   4   4 -12 62.9600 44.4300   1
   4  -4 -12 126.660 43.6800   1
   4  -4 -12 69.4800 33.0500   1
  -4   4  12 -199.02 87.3000   1
  11   0   3 128.570 48.6400   1
 -11   0  -3 206.690 54.5800   1
  10  -3   4 603.380 127.560   1
  10  -3   4 527.480 117.540   1
  10   3   4 754.650 160.480   1
 -10  -3  -4 466.390 101.650   1
 -10   3  -4 777.520 169.040   1
 -10  -3  -4 1038.58 125.070   1
 -10   3  -4 445.680 101.980   1
  10   3   4 684.600 151.190   1
  -8   3  -9 186.290 56.8700   1
  -8  -3  -9 56.9500 54.5100   1
   8  -3   9 171.150 46.8100   1
   8   3   9 152.580 54.3100   1
  -8  -3  -9 56.3200 26.1800   1
   8  -3   9 36.3200 28.2200   1
  -8   3  -9 246.120 74.4900   1
   8   3   9 177.890 62.6600   1
   4  -1 -14 3691.51 395.610   1
   4   1 -14 3345.86 385.010   1
  -4   1  14 1819.23 258.010   1
  -4   1  14 2663.31 339.930   1
  -4   4 -12 61.9600 31.8000   1
  -4   4 -12 187.110 62.8400   1
   4   4  12 165.350 59.4000   1
   4   4  12 -117.93 96.3600   1
   4  -4  12 138.050 45.8500   1
  -4  -4 -12 52.3900 46.1400   1
  -4  -4 -12 -54.430 76.9000   1
  -5   2 -13 3496.83 449.050   1
   5  -2  13 2948.32 394.600   1
  -5  -2 -13 3601.97 395.510   1
   5   2  13 3903.31 420.220   1
  -5   2 -13 3429.84 368.950   1
  -5  -2 -13 4299.12 479.310   1
   5   2  13 3022.73 348.240   1
  -7  -6   4 10317.6 1105.52   1
  -7   6   4 10185.5 1073.53   1
   7  -6  -4 11007.7 1177.74   1
   7   6  -4 11032.8 1287.96   1
   7   6  -4 10091.7 1169.89   1
  -7  -6   4 10921.0 1117.32   1
   0  -1 -15 11583.9 1220.35   1
   0   1 -15 12036.1 1283.51   1
   0   1  15 5475.35 796.950   1
   2   8  -1 158.490 34.0600   1
  -2   8   1 1446.09 191.670   1
   2   8  -1 48.9200 66.8700   1
  -2   8   1 608.480 131.340   1
   2   8  -1 347.820 84.8500   1
  -2   8  -1 159.480 69.2500   1
   2   8   1 334.160 86.9000   1
  -2   8  -1 623.230 139.460   1
  -2  -8  -1 93.0900 21.2300   1
   2   8   1 62.5900 17.5900   1
   4   1  14 2436.08 295.460   1
   4  -1  14 2638.83 400.300   1
  -4   1 -14 3489.97 374.940   1
  -4   1 -14 4775.73 529.440   1
  -4  -1 -14 3815.49 412.100   1
  -4  -1 -14 4660.72 493.440   1
  -7  -6  -4 10791.0 1128.94   1
   7   6   4 11570.2 1180.53   1
  -7   6  -4 11117.9 1172.07   1
   7  -6   4 12295.9 1276.46   1
   7   6   4 15281.3 1602.25   1
  -7  -6  -4 13827.5 1501.46   1
  -7   6  -4 11776.1 1174.96   1
   4   3 -13 3773.50 404.870   1
   4  -3 -13 4597.62 506.450   1
  -4   3  13 4561.91 530.130   1
  -4   3  13 3481.43 449.110   1
   4  -3 -13 4280.76 449.230   1
  -1   3  14 38.1900 30.2600   1
   1   3 -14 31.4300 68.7300   1
  -1   3  14 66.3000 22.3700   1
   1   3 -14 273.920 74.8400   1
   1  -3 -14 -39.920 69.5200   1
  -1   3 -14 -123.02 69.6700   1
  -1  -3 -14 -149.11 84.9800   1
   1   3  14 168.710 47.1600   1
  -4  -3 -13 4811.56 513.200   1
  -4   3 -13 3972.23 448.910   1
   4  -3  13 2638.42 421.820   1
   4   3  13 3470.58 391.770   1
  -4  -3 -13 4629.27 507.660   1
  -4   3 -13 3237.38 402.380   1
   8   2 -10 574.950 120.520   1
   8  -2 -10 691.420 145.100   1
   8   2 -10 413.080 99.1500   1
   8  -2 -10 554.420 121.620   1
  -8  -2  10 438.000 107.890   1
  -8   2  10 667.200 157.420   1
  -8  -2  10 537.260 110.580   1
   0   8  -3 143.150 56.6100   1
   0   8   3 577.340 139.040   1
   0   8   3 480.730 107.060   1
  10   0  -7 100.000 50.4500   1
 -10   0   7 132.040 47.4400   1
 -10   0   7 87.1900 30.7100   1
  10   0  -7 96.0300 32.7200   1
  -5   7   4 359.510 103.280   1
   5   7  -4 143.730 37.7200   1
   5   7  -4 396.420 93.9600   1
  -5  -7   4 136.770 70.5500   1
  -8   2 -10 604.510 126.230   1
  -8  -2 -10 681.910 156.130   1
   8   2  10 624.910 135.810   1
  -8  -2 -10 594.560 133.930   1
  -8   2 -10 551.780 119.540   1
   8   2  10 422.200 107.040   1
   8  -2  10 500.350 109.870   1
   8  -2  10 482.050 100.660   1
  -5   7  -4 432.720 104.910   1
   5   7   4 167.020 41.0600   1
  -5  -7  -4 451.500 108.200   1
  -5  -7  -4 244.260 62.7000   1
   5   7   4 666.550 150.470   1
   0  -5 -12 4675.44 494.010   1
   0   5 -12 2375.18 373.350   1
   0   5  12 5642.49 628.000   1
   0   5  12 6700.48 679.580   1
   0   5 -12 4066.48 457.170   1
 -10   0  -7 22.5100 52.4300   1
  10   0   7 103.070 42.5800   1
  10   0   7 161.360 52.1700   1
 -10   0  -7 249.670 68.2400   1
  -1   1  15 123.630 27.7300   1
  -1   1  15 102.690 25.6200   1
   1   1 -15 372.720 93.8100   1
   1  -1 -15 72.7700 49.9900   1
   1  -1 -15 76.2700 33.3000   1
   1   1 -15 50.6300 32.7400   1
  -1   1 -15 -58.360 95.6900   1
  -1  -1 -15 32.8900 56.6000   1
   1   1  15 19.8200 18.5600   1
   1   1  15 45.6500 19.0900   1
  10   2  -6 860.180 185.950   1
 -10  -2   6 818.260 174.760   1
 -10   2   6 861.960 178.310   1
  10  -2  -6 932.840 274.730   1
  10  -2  -6 849.690 175.000   1
  10   2  -6 1001.86 127.000   1
 -10   2   6 915.340 195.470   1
 -10  -2   6 955.030 278.310   1
   9  -1  -9 2909.05 340.770   1
   9  -1  -9 3341.21 357.060   1
  -9  -1   9 2871.96 339.130   1
  -9   1   9 2582.07 347.150   1
   9   1  -9 2972.79 317.380   1
  -9  -1   9 2915.86 322.730   1
   9   1  -9 3398.02 371.650   1
  -9   1   9 3440.92 356.930   1
  10  -2   6 1256.38 158.130   1
  10   2   6 854.640 188.480   1
 -10   2  -6 1018.52 120.800   1
  10  -2   6 945.770 281.910   1
 -10  -2  -6 1022.34 129.210   1
 -10  -2  -6 942.580 277.930   1
  10   2   6 843.870 178.830   1
 -10   2  -6 964.540 283.800   1
   5  -5 -10 3864.55 547.890   1
   5   5 -10 3527.85 415.960   1
   5  -5 -10 3957.34 507.370   1
  -5   5  10 5577.87 629.570   1
   5   5 -10 5071.29 553.830   1
  -2   6  10 12565.5 1274.47   1
   2   6 -10 7036.83 1011.29   1
  -2   6  10 13145.3 1384.11   1
   2   6 -10 12113.7 1227.72   1
   2  -6 -10 7561.07 957.820   1
   2  -6 -10 10085.1 1230.88   1
  -1   8   3 294.430 81.8000   1
   1   8  -3 298.480 78.4800   1
   1   8  -3 27.0800 11.5000   1
  -1   8   3 170.810 67.8600   1
   1   8  -3 312.900 76.2900   1
  11  -1  -3 596.580 126.420   1
 -11   1   3 437.600 115.340   1
 -11  -1   3 673.960 149.610   1
 -11   1   3 437.940 105.730   1
 -11  -1   3 658.020 146.890   1
  11  -1  -3 483.010 104.490   1
  11   1  -3 564.680 119.250   1
  11   1  -3 737.710 154.800   1
   1   8   3 -103.00 101.870   1
  -1   8  -3 177.130 52.1800   1
   1   8   3 98.3100 65.9800   1
  -1   8  -3 140.080 57.1400   1
  -2   4  13 543.800 119.960   1
   2  -4 -13 298.860 65.0300   1
   2   4 -13 456.290 102.950   1
   2  -4 -13 398.540 91.1800   1
  -2   4  13 421.740 90.5500   1
  -2   6 -10 6930.66 971.210   1
  -2  -6 -10 11361.0 1199.06   1
  -2   6 -10 10019.6 1042.55   1
  -2   6 -10 7557.06 1153.16   1
  -2   6 -10 7661.04 823.230   1
   2   6  10 12278.3 1252.10   1
  -9  -1  -9 3712.93 422.010   1
   9  -1   9 3468.42 362.880   1
   9  -1   9 3722.87 399.180   1
   9   1   9 3530.30 369.040   1
  -9  -1  -9 3907.65 460.270   1
  -9   1  -9 3807.76 413.110   1
   9   1   9 3837.29 437.290   1
  -9   1  -9 4325.17 512.070   1
  11  -1   3 769.120 161.150   1
  11   1   3 690.920 149.220   1
 -11   1  -3 557.580 121.590   1
 -11  -1  -3 657.760 137.550   1
 -11   1  -3 888.480 188.090   1
  11  -1   3 820.210 178.810   1
  -2  -4 -13 502.580 113.250   1
   2   4  13 571.400 123.790   1
  -2   4 -13 133.610 28.9900   1
  -2   4 -13 136.610 56.7000   1
  -5   5 -10 4903.27 528.310   1
   5   5  10 5487.46 590.100   1
   5  -5  10 3904.53 474.430   1
  -5   5 -10 6367.12 669.310   1
  -5  -5 -10 4855.09 530.220   1
   5   5  10 3931.35 410.940   1
  -5  -5 -10 5302.11 611.960   1
   2   8  -2 362.500 87.6700   1
  -2   8   2 1026.52 135.530   1
   2   8  -2 725.230 158.810   1
  -2   8   2 658.810 160.910   1
   2   8  -2 613.700 129.390   1
  -2  -8  -2 705.530 149.520   1
  -2   8  -2 688.320 149.370   1
  -2   8  -2 942.610 281.140   1
   2   8   2 646.420 147.980   1
   2   8   2 665.810 140.450   1
   1   5 -12 219.390 66.2900   1
   1   5 -12 35.4400 56.3700   1
   1  -5 -12 82.2900 41.1700   1
  -1   5  12 181.650 47.4300   1
  -1   5  12 -94.640 72.1100   1
  -1   5 -12 23.2800 12.2900   1
  -1  -5 -12 179.860 62.9900   1
  -1   5 -12 231.500 76.2000   1
   1   5  12 72.8900 41.2800   1
  -1   5 -12 73.9800 31.5900   1
  -1   5 -12 134.900 33.8300   1
   6   5  -9 1960.54 214.940   1
  -6   5   9 2645.44 296.440   1
   6   5  -9 3013.00 323.890   1
   6  -5  -9 1764.34 246.330   1
   2   0 -15 148.370 41.3900   1
   2   0 -15 -177.88 93.9700   1
   7   0 -12 11671.3 1236.05   1
  -7   0  12 7645.10 1129.77   1
   7   0 -12 10893.0 1171.89   1
   2   0  15 32.0200 14.2500   1
  -2   0 -15 -15.960 105.260   1
  -6   5  -9 2240.51 248.750   1
   6   5   9 2050.01 245.280   1
  -6  -5  -9 2199.73 241.690   1
   6  -5   9 1729.06 204.570   1
   6   5   9 2233.98 243.230   1
  -6  -5  -9 2490.33 320.430   1
  -6   5  -9 2772.44 326.680   1
  -9  -5   0 16965.9 1974.98   1
  -9   5   0 20165.7 2097.74   1
   9  -5   0 18695.1 2069.52   1
   9   5   0 18766.7 1896.46   1
 -11  -2   0 1111.66 156.670   1
  11   2   0 986.260 129.220   1
  11  -2   0 73.8400 38.0700   1
  11   2   0 -27.900 77.1400   1
 -11   2   0 540.130 131.860   1
 -11  -2   0 79.7600 53.6800   1
   0   7   8 1288.89 155.250   1
   0   7  -8 640.690 141.190   1
   0  -7  -8 654.810 132.980   1
   0   7  -8 487.870 105.780   1
   0   7   8 916.420 271.860   1
   0   7  -8 569.490 121.540   1
   0   7  -8 413.030 88.1300   1
  -7   0 -12 12795.2 1387.49   1
   7   0  12 11738.3 1361.44   1
   7   0  12 12894.8 1359.64   1
  -7   0 -12 11247.9 1187.09   1
  -5   6   8 4289.41 484.010   1
   5  -6  -8 2024.71 333.470   1
   5   6  -8 3628.03 412.610   1
   5  -6  -8 2244.72 421.270   1
   5   6  -8 3059.23 379.590   1
  10   1  -7 1284.48 144.740   1
 -10   1   7 1003.34 140.930   1
 -10  -1   7 878.800 183.200   1
 -10   1   7 664.310 139.240   1
 -10  -1   7 743.390 161.480   1
  10  -1  -7 1145.97 140.010   1
  10   1  -7 1206.10 149.140   1
  10  -1  -7 869.240 177.430   1
  -5  -6  -8 94.2600 47.7500   1
  -5  -6  -8 3633.71 496.580   1
  -9  -5   1 3253.91 364.880   1
   9   5  -1 3123.08 334.250   1
  -9   5   1 2530.88 310.000   1
  -9  -5   1 3620.44 422.270   1
  -9   5   1 3187.44 444.070   1
   9  -5  -1 3027.54 335.280   1
   4  -7  -6 19.6200 13.3100   1
   4   7  -6 224.670 59.1700   1
   4   7  -6 214.700 51.7700   1
  -4   7   6 224.110 95.1000   1
  -4   7   6 148.200 92.9900   1
  11  -2  -1 4704.95 581.510   1
 -11  -2   1 5007.00 558.300   1
 -11   2   1 5209.69 560.110   1
  11  -2  -1 4498.08 541.080   1
  11   2  -1 5147.08 536.310   1
 -10   1  -7 1164.92 151.870   1
 -10  -1  -7 1181.27 144.770   1
 -10   1  -7 961.260 286.140   1
 -10  -1  -7 1182.05 147.650   1
  10  -1   7 1153.90 145.680   1
  10  -1   7 1515.72 171.180   1
  10   1   7 1265.04 159.740   1
  10   1   7 991.770 140.940   1
   9  -5   1 2938.29 331.950   1
  -9   5  -1 3271.44 348.860   1
  -9  -5  -1 2971.92 340.710   1
   9   5   1 2854.19 310.530   1
  11  -2   1 4285.79 562.110   1
  11   2   1 5060.55 537.600   1
 -11   2  -1 5145.11 540.090   1
 -11  -2  -1 5518.57 705.170   1
  -4   7  -6 94.3500 22.5400   1
   4   7   6 206.160 91.3900   1
  -4  -7  -6 203.350 58.2400   1
  -4   7  -6 408.830 99.1500   1
  -4   7  -6 40.9600 13.1700   1
   4   7   6 97.1500 29.9900   1
   4  -6  -9 1119.08 179.230   1
  -4   6   9 1734.70 205.500   1
   4   6  -9 1552.69 193.660   1
  -4   6   9 1603.05 202.640   1
   4   6  -9 1252.49 178.420   1
   4  -6  -9 884.800 181.620   1
   4   6  -9 2078.69 229.130   1
  -6   7   0 118.940 65.9900   1
   6   7   0 -32.670 87.0200   1
  -6  -7   0 -14.430 108.020   1
  -6  -7   0 126.250 38.6600   1
  -6   0  13 31.6900 19.2300   1
   6   0 -13 275.020 74.6900   1
   3   7  -7 1761.23 260.630   1
   3  -7  -7 1025.12 113.330   1
   3   7  -7 1908.62 212.260   1
  -3   7   7 2580.19 277.530   1
   3   7  -7 1722.55 203.990   1
  -3   7   7 2613.08 297.450   1
  -4  -6  -9 1789.85 226.130   1
  -4   6  -9 1844.89 219.450   1
  -4   6  -9 1456.08 172.540   1
   4   6   9 1783.77 195.060   1
   4   6   9 1872.62 215.640   1
  -3   7  -7 2009.18 239.450   1
   3   7   7 1785.30 191.000   1
  -3  -7  -7 1457.48 256.850   1
  -3   7  -7 1061.51 180.970   1
   3   7   7 2901.98 309.900   1
   2   3 -14 12303.5 1342.15   1
   2  -3 -14 14471.5 1522.87   1
  -2   3  14 15008.8 1703.87   1
   2  -3 -14 14814.3 1579.92   1
   2   3 -14 11928.3 1459.04   1
  -2   3  14 10306.9 1556.66   1
  -2  -3 -14 11397.9 1249.02   1
  -2   3 -14 8104.47 987.770   1
   2   3  14 14123.7 1456.89   1
  -6   0 -13 56.0900 27.2400   1
   6   0  13 118.240 35.1900   1
   6   0  13 1.25000 49.4200   1
  -6   0 -13 -6.8800 92.6200   1
   1   7  -8 198.740 67.3300   1
   1  -7  -8 32.2200 20.3200   1
   1   7  -8 62.5100 31.2500   1
  -1   7   8 117.850 67.3900   1
   1   7  -8 3.63000 19.3800   1
   1   7  -8 -7.6000 37.3100   1
   1  -7  -8 66.9600 23.3200   1
  -1   7   8 195.240 57.2100   1
  -1   7  -8 149.440 62.4100   1
  -1   7  -8 14.8500 17.6500   1
  -1  -7  -8 21.8700 20.8100   1
   1   7   8 95.8800 40.8200   1
  -1   7  -8 97.6800 28.2800   1
  -1   7  -8 114.280 29.7800   1
   1   7   8 -79.530 109.360   1
  -8  -4   8 218.970 66.8400   1
   8  -4  -8 385.340 90.5200   1
   8   4  -8 -11.150 75.4200   1
   8  -4  -8 82.9300 46.5700   1
  -8  -4   8 72.2800 53.9400   1
   8   4  -8 161.070 50.9200   1
  -8   4   8 373.820 92.4000   1
  11   0  -4 20285.1 2279.44   1
 -11   0   4 16954.7 2239.58   1
  11   0  -4 18562.6 2261.62   1
 -11   0   4 18299.1 1892.44   1
  -6   7   1 3241.08 385.160   1
  -6  -7   1 3497.86 443.950   1
   6   7  -1 3893.47 404.300   1
  -6  -7   1 5115.59 547.700   1
  -6  -7  -1 -107.87 108.580   1
  11   0   4 22194.5 2330.04   1
 -11   0  -4 20646.5 2475.00   1
  11   0   4 23948.1 2554.45   1
 -11   0  -4 21626.6 2336.28   1
  -8   4  -8 180.390 64.0100   1
   8  -4   8 -33.770 51.5600   1
   8  -4   8 103.350 43.4100   1
  -8   4  -8 63.2600 42.1600   1
   8   4   8 336.240 83.0100   1
   8   4   8 338.910 78.3800   1
  -8  -4  -8 98.6700 43.5800   1
  -8  -4  -8 152.570 60.0100   1
   2  -1 -15 9842.68 1047.28   1
   2   1 -15 9103.73 961.590   1
   2  -1 -15 11215.5 1229.60   1
   2   1 -15 11007.6 1202.50   1
   7  -1 -12 2667.82 289.040   1
   7   1 -12 2233.20 342.440   1
  -7  -1  12 1370.77 296.590   1
  -7   1  12 2886.91 349.870   1
   7   1 -12 2632.20 286.850   1
   2   1  15 6170.85 754.020   1
  -2  -1 -15 8146.01 918.890   1
  -2   1 -15 7965.70 929.470   1
  -4   5  11 358.910 88.6600   1
  -4   5  11 498.250 120.360   1
   4  -5 -11 383.460 94.2000   1
   4   5 -11 378.010 88.0000   1
   4  -5 -11 415.280 88.8900   1
 -10  -4   0 104.040 55.2700   1
  10  -4   0 118.320 36.4600   1
  10  -4   0 223.030 58.1500   1
  10   4   0 188.050 56.3700   1
 -10  -4   0 63.3800 34.7100   1
 -10   4   0 -45.200 85.6000   1
   4   5  11 368.120 97.1700   1
  -4   5 -11 549.280 115.610   1
   4   5  11 650.750 143.610   1
  -4  -5 -11 419.380 93.2400   1
  -4   5 -11 390.690 91.8800   1
  -4  -5 -11 640.450 139.080   1
   0   8  -4 8449.15 865.130   1
   0   8   4 10817.1 1147.45   1
   0   8  -4 7322.25 800.580   1
   0   8   4 10740.7 1152.14   1
  -8   0  11 -6.8500 47.5400   1
   8   0 -11 112.200 40.1200   1
   8   0 -11 -96.130 95.8200   1
   7   1  12 2521.72 282.480   1
  -7  -1 -12 2923.28 342.010   1
   7  -1  12 3964.03 427.450   1
  -7  -1 -12 3907.81 475.370   1
  -7   1 -12 2523.24 324.000   1
  -7   1 -12 3540.78 408.450   1
   7  -1  12 2943.54 315.430   1
   7   1  12 2497.61 276.570   1
   9   5  -2 2217.55 263.220   1
   9  -5  -2 1125.11 155.630   1
   9  -5  -2 2010.57 228.660   1
  -9   5   2 1853.43 235.000   1
   9   5  -2 2020.33 222.320   1
  -9  -5   2 1935.65 211.630   1
  -9   5   2 1189.39 167.810   1
  -9  -5   2 1897.08 212.490   1
 -11   2   2 14824.6 1705.49   1
  11  -2  -2 16492.5 2123.42   1
  11   2  -2 17592.8 2034.09   1
 -11   2   2 18017.7 1886.11   1
 -11  -2   2 16600.5 1912.75   1
  -2   8   3 16.1900 68.6700   1
  -2   8   3 867.930 198.840   1
   2   8  -3 415.280 92.6500   1
   2   8  -3 294.180 68.5600   1
   2   8  -3 508.580 113.910   1
   2   8   3 604.920 147.200   1
  -2   8  -3 729.940 162.900   1
  -2  -8  -3 493.030 112.030   1
  -2   8  -3 733.450 158.410   1
   3   8   0 29.1800 15.9100   1
  -3   8   0 71.1500 55.0700   1
  -3   8   0 316.250 81.8700   1
   3   8   0 -10.290 105.050   1
   9   5   2 2738.79 314.890   1
  -9   5  -2 1789.79 249.880   1
  -9   5  -2 1629.60 200.170   1
   9   5   2 1588.60 189.400   1
  -9  -5  -2 1747.61 193.770   1
   9  -5   2 1803.15 207.100   1
   9  -5   2 1968.31 210.270   1
 -10   3   5 338.010 103.090   1
 -10   3   5 486.350 104.080   1
 -10  -3   5 480.040 111.890   1
 -10  -3   5 181.110 53.6600   1
  10   3  -5 422.740 102.570   1
  10  -3  -5 225.510 60.0800   1
  10  -3  -5 226.210 68.5800   1
  10   3  -5 348.070 79.6300   1
 -11  -2  -2 17139.7 1453.11   1
 -11   2  -2 17677.0 1502.10   1
  11   2   2 17479.0 1575.44   1
  11  -2   2 15145.6 1701.25   1
  10  -4  -1 1164.13 111.630   1
  10  -4  -1 1370.33 132.000   1
 -10   4   1 1488.03 165.360   1
  10   4  -1 1185.50 134.210   1
 -10  -4   1 1163.60 127.100   1
  10  -4   1 1004.97 133.560   1
 -10   4  -1 1423.19 136.810   1
  10   4   1 849.210 104.910   1
 -10  -4  -1 1228.98 127.580   1
  10  -4   1 1404.74 136.700   1
  10   3   5 340.120 119.910   1
  10  -3   5 473.940 144.800   1
  10  -3   5 311.750 101.500   1
  10   3   5 427.800 143.990   1
 -10   3  -5 506.480 158.020   1
 -10  -3  -5 380.280 117.740   1
 -10  -3  -5 481.240 148.820   1
 -10   3  -5 424.170 127.920   1
  -8   0 -11 128.430 50.5300   1
   8   0  11 209.940 74.6900   1
   8   0  11 59.5300 65.1400   1
  -8   0 -11 -171.86 85.3200   1
   2   5 -12 5693.96 532.420   1
   2  -5 -12 5300.51 466.130   1
   2  -5 -12 6477.53 548.780   1
  -2   5  12 6784.09 534.540   1
  -2   5  12 5807.50 601.980   1
   6   1 -13 5440.51 531.020   1
   6  -1 -13 5333.90 504.290   1
  -6   1  13 4099.68 596.840   1
   9   4  -6 134.720 90.2400   1
   9  -4  -6 -69.540 57.9300   1
  -9   4   6 182.890 68.3900   1
   9   4  -6 167.390 65.8400   1
  -9  -4   6 121.620 51.8400   1
  -9  -4   6 130.600 49.6700   1
  -9   4   6 -46.210 41.8200   1
   9  -4  -6 188.800 67.3400   1
  -7  -6   5 660.660 198.380   1
   7   6  -5 543.220 165.410   1
  -7   6   5 904.670 108.350   1
   7  -6  -5 355.680 107.030   1
   7   6  -5 677.700 169.380   1
  -7  -6   5 170.040 66.5300   1
   2   5  12 7157.62 599.400   1
  -2   5 -12 6109.79 506.020   1
  -2  -5 -12 7127.36 593.170   1
  -2   5 -12 5305.72 444.430   1
  -2   5 -12 2714.23 357.490   1
  -3   8   1 -12.350 123.290   1
   3   8  -1 -130.18 95.1100   1
  -3   8   1 106.580 61.5700   1
  -3  -8   1 35.7500 21.0100   1
  -3   8  -1 282.700 98.8500   1
   3   8   1 140.690 82.3500   1
  -3   8  -1 652.230 202.180   1
   8   5  -6 317.630 100.250   1
  -8   5   6 396.650 140.030   1
   8  -5  -6 279.030 88.1500   1
  -8  -5   6 225.390 85.2200   1
   8  -5  -6 175.880 62.1800   1
   8   5  -6 162.400 76.2600   1
  -8  -5   6 367.410 126.170   1
  -7   6  -5 818.930 95.1300   1
   7   6   5 749.510 90.3900   1
  -7  -6  -5 819.430 92.6800   1
  -7  -6  -5 778.430 79.0300   1
  -7   6  -5 370.630 115.080   1
   7   6   5 544.610 170.080   1
   7  -6   5 648.010 194.060   1
   6   7  -2 -129.72 71.4200   1
  -6  -7   2 362.700 129.250   1
  -6   7   2 706.720 194.880   1
   6   7  -2 54.1800 41.2900   1
  -6  -7   2 228.020 73.2600   1
   9   4   6 113.750 58.6000   1
   9  -4   6 113.680 45.4600   1
  -9   4  -6 71.2700 47.0800   1
  -9  -4  -6 -60.580 82.6700   1
  -9  -4  -6 20.2100 45.6600   1
   9   4   6 62.2100 44.4300   1
  -9   4  -6 291.400 104.440   1
   9  -4   6 134.990 51.4200   1
  -6  -7  -2 -20.410 105.570   1
  -6  -7  -2 148.040 52.6300   1
  -6   7  -2 289.890 107.780   1
   6   7   2 -39.360 109.420   1
  -6  -6   7 606.400 177.970   1
   6   6  -7 371.400 114.300   1
  -6   6   7 656.380 224.620   1
   6  -6  -7 223.540 66.9200   1
   6  -6  -7 383.910 119.760   1
   6   6  -7 458.380 141.180   1
  -6  -1 -13 6390.03 543.700   1
  -6   1 -13 7179.63 616.870   1
   6  -1  13 6577.75 543.300   1
   6   1  13 7637.14 649.500   1
  -6   1 -13 7853.04 677.950   1
  -6  -1 -13 7027.90 611.510   1
   6   1  13 5081.27 422.170   1
   8   5   6 440.390 138.790   1
   8  -5   6 161.940 53.8100   1
   8   5   6 573.170 180.980   1
  -8  -5  -6 75.8200 50.3500   1
  -8   5  -6 75.6400 28.3500   1
   8  -5   6 506.040 158.140   1
  -8   5  -6 490.840 151.340   1
  -8  -5  -6 269.090 84.8900   1
  11  -1  -4 1689.53 203.050   1
  11  -1  -4 2073.17 223.730   1
 -11   1   4 2054.80 177.620   1
  11   1  -4 2251.51 250.720   1
  11   1  -4 2425.12 241.260   1
 -11  -1   4 2629.08 237.040   1
 -11  -1   4 1861.93 185.570   1
 -11   1   4 2443.09 280.980   1
  -1   8   4 109.500 107.970   1
   1   8  -4 188.160 64.4700   1
  -1   8   4 264.620 98.7700   1
   1   8  -4 34.4000 16.7200   1
   1   8  -4 5.99000 17.5300   1
   1   8  -4 -36.750 75.6700   1
  -1  -8  -4 55.6200 19.3700   1
   1   8   4 216.270 107.540   1
  -1   8  -4 -76.230 72.1700   1
  -1   8  -4 162.390 56.1700   1
   6  -6   7 519.430 166.350   1
  -6   6  -7 442.550 136.110   1
   6   6   7 633.230 203.190   1
  -6  -6  -7 535.650 162.410   1
  -6  -6  -7 468.120 140.690   1
  -6   6  -7 267.490 80.1600   1
   6   6   7 404.040 124.090   1
 -11   1  -4 2881.54 296.260   1
 -11   1  -4 2746.45 264.540   1
  11  -1   4 3009.39 266.370   1
 -11  -1  -4 2593.41 242.350   1
  11   1   4 3014.75 304.310   1
  11  -1   4 2680.88 242.580   1
  11   1   4 2673.60 239.650   1
 -11  -1  -4 3008.43 281.500   1
  -7  -5   8 230.210 93.5600   1
   7   5  -8 253.190 86.1600   1
  -7   5   8 239.520 101.810   1
   7   5  -8 129.470 53.2200   1
  -7  -5   8 137.380 57.1400   1
   7  -5  -8 126.180 48.6000   1
   4  -2 -14 1631.33 152.480   1
   4   2 -14 1496.99 135.990   1
   4  -2 -14 2113.98 186.920   1
  -4   2  14 1599.28 163.040   1
  -5  -7   5 6063.37 484.790   1
   5   7  -5 5585.76 453.600   1
   5   7  -5 4407.50 599.680   1
  -5   7   5 6673.07 584.350   1
   0  -2 -15 9157.71 848.640   1
   0   2  15 5312.35 740.730   1
   0   2  15 8365.08 887.120   1
   0   2 -15 10061.1 910.250   1
   0   2 -15 6919.03 598.250   1
  -7  -5  -8 118.040 68.0600   1
  -7   5  -8 155.060 52.2700   1
   7   5   8 131.050 51.4500   1
   7   5   8 341.680 114.440   1
  -7  -5  -8 210.400 70.4700   1
  -7   5  -8 422.550 130.550   1
   7  -5   8 209.570 76.3000   1
  -4  -2 -14 2049.35 201.140   1
   4   2  14 1460.76 135.410   1
  -4  -2 -14 1300.90 146.270   1
  -4   2 -14 1823.07 196.990   1
   4  -2  14 1219.84 175.870   1
  -4   2 -14 1654.03 186.400   1
   5   7   5 6869.43 610.240   1
  -5   7  -5 5861.46 544.220   1
   5   7   5 5147.71 461.200   1
  -5  -7  -5 7101.63 599.360   1
  -5  -7  -5 5000.64 676.010   1
  -8  -6   0 534.380 163.850   1
  -8   6   0 612.490 196.830   1
   8  -6   0 592.620 183.010   1
  -8   6   0 391.110 113.850   1
   8   6   0 489.300 155.760   1
   6   3 -12 5519.90 457.260   1
   6  -3 -12 4288.41 422.910   1
  -6   3  12 5008.23 511.970   1
  10   4  -2 235.540 78.2700   1
 -10   4   2 298.690 108.000   1
  10  -4  -2 123.970 51.6400   1
 -10  -4   2 215.670 87.4100   1
  10  -4  -2 95.8700 35.9600   1
   8   1 -11 168.010 57.3500   1
   8   1 -11 444.470 138.090   1
  -8  -1  11 224.660 76.0800   1
   8  -1 -11 381.470 125.850   1
  -8   1  11 308.860 97.5200   1
   8  -1 -11 189.300 61.2000   1
   2  -7  -8 823.940 75.8900   1
  -2   7   8 1407.67 167.460   1
   2   7  -8 860.550 86.7500   1
   2   7  -8 809.110 114.970   1
  -2   7   8 1192.91 136.580   1
   2   7  -8 1132.95 112.570   1
   2  -7  -8 593.720 188.740   1
  -2   7  -8 749.000 81.7100   1
  -2  -7  -8 798.460 125.490   1
   2   7   8 1586.80 167.450   1
  -2   7  -8 953.860 100.660   1
  -2   7  -8 803.790 120.500   1
 -10   4  -2 -41.090 77.9200   1
  10   4   2 260.690 89.9700   1
 -10  -4  -2 180.210 68.1700   1
  10  -4   2 151.810 52.3300   1
  10  -4   2 154.920 50.9700   1
  -3   6  10 708.670 178.750   1
   3   6 -10 473.120 141.300   1
   3  -6 -10 213.620 68.6800   1
   3   6 -10 738.670 73.5900   1
   3  -6 -10 727.380 181.340   1
  -3   6  10 1045.47 113.420   1
   3   6 -10 435.940 139.560   1
  -3   4  13 9307.67 794.540   1
  -3   4  13 8959.99 833.160   1
   3  -4 -13 9056.36 801.360   1
   3  -4 -13 10482.4 919.440   1
   3   4 -13 7998.34 696.430   1
  -7   3  11 2103.90 233.930   1
   7   3 -11 972.180 155.910   1
  -7  -3  11 1597.96 225.590   1
   7  -3 -11 1788.28 198.130   1
   7   3 -11 2333.95 218.830   1
  -3   6 -10 524.110 159.320   1
  -3   6 -10 703.120 173.650   1
  -3   6 -10 75.4800 29.0900   1
   3   6  10 872.450 117.620   1
   6  -3  12 4537.02 448.860   1
   6   3  12 6134.58 523.050   1
  -6  -3 -12 6215.47 556.480   1
  -6   3 -12 6285.66 524.890   1
  -6  -3 -12 4857.20 448.520   1
  -6   3 -12 5194.82 466.390   1
   6   3  12 4549.06 420.410   1
  -3  -4 -13 8740.51 753.350   1
  -3   4 -13 4937.17 707.540   1
   3   4  13 8932.97 813.790   1
  -3   4 -13 9420.81 799.470   1
   1  -2 -15 64.9800 36.2900   1
   1   2 -15 121.560 43.8500   1
   1  -2 -15 -80.340 81.8300   1
   1   2 -15 260.010 98.1300   1
  -1   2  15 246.060 83.5700   1
  -1   2  15 104.570 36.9100   1
  -8  -1 -11 731.920 201.010   1
  -8   1 -11 684.720 176.130   1
   8   1  11 425.320 132.840   1
  -8  -1 -11 332.300 102.890   1
   8  -1  11 219.730 90.2900   1
  -8   1 -11 388.620 115.900   1
   8   1  11 393.530 127.490   1
   8  -1  11 331.590 108.920   1
  -3   8   2 7858.59 697.550   1
   3   8  -2 4378.57 569.760   1
  -3   8   2 9094.60 748.730   1
   3   8  -2 6953.89 644.620   1
   3   8   2 8401.18 830.050   1
  -3  -8  -2 6290.85 767.450   1
  -3   8  -2 9037.65 726.190   1
   3   8   2 7432.15 604.790   1
  -3   8  -2 6610.08 592.560   1
   8   6  -1 1230.39 128.520   1
   8  -6  -1 540.440 160.060   1
  -8   6   1 1031.44 125.600   1
   8   6  -1 546.340 166.660   1
  -8  -6   1 707.270 179.860   1
   8  -6  -1 1006.54 107.150   1
  -8  -6   1 1011.10 100.580   1
  -1  -2 -15 173.870 59.4700   1
   1   2  15 163.940 57.6300   1
   1   2  15 203.300 64.3700   1
  -1   2 -15 136.410 57.3900   1
   8  -6   1 987.520 117.170   1
  -8   6  -1 1489.45 151.410   1
   8   6   1 1162.62 111.340   1
  -8  -6  -1 718.330 177.850   1
  -8   6  -1 715.940 173.990   1
  -8  -6  -1 1192.33 124.880   1
   8  -6   1 905.930 87.0400   1
  -7  -3 -11 2234.49 201.430   1
  -7   3 -11 2540.00 259.170   1
   7  -3  11 1907.62 173.120   1
   7  -3  11 1892.27 208.540   1
   7   3  11 1700.81 172.640   1
   7   3  11 2616.80 236.690   1
  -7   3 -11 2703.76 225.980   1
  -7  -3 -11 2541.22 245.670   1
   6   4 -11 1307.67 144.880   1
   6  -4 -11 1162.38 115.940   1
  -6   4  11 1315.78 146.240   1
   6   4 -11 826.980 118.390   1
  -9  -2   9 9579.39 918.990   1
  -9   2   9 9566.28 847.960   1
   9  -2  -9 8033.92 792.620   1
   9  -2  -9 8262.18 804.330   1
   9   2  -9 9529.33 803.870   1
  -9  -2   9 9402.27 750.680   1
   9   2  -9 11146.9 960.220   1
   5   0 -14 5426.63 510.190   1
   3   0 -15 -57.030 94.1200   1
   3   0 -15 165.610 61.6700   1
  -9  -3   8 148.540 50.3500   1
   9   3  -8 121.140 53.1300   1
   9  -3  -8 79.9800 37.7700   1
   9  -3  -8 24.1400 38.2800   1
   9   3  -8 40.8300 54.0100   1
  -9  -3   8 142.410 56.4300   1
  -9   3   8 43.6600 50.1400   1
   9  -5  -3 25.8100 42.0400   1
  -9  -5   3 181.270 62.0200   1
  -9   5   3 79.1800 40.3000   1
  -9   5   3 48.2100 70.6700   1
   9  -5  -3 111.210 46.5500   1
  -9  -5   3 85.5700 40.6300   1
   9   5  -3 -77.040 78.5600   1
 -11   2   3 24242.9 2073.86   1
 -11  -2   3 28610.2 2553.20   1
  11   2  -3 24486.1 2056.51   1
  11  -2  -3 23902.6 1972.07   1
 -11  -2   3 22547.6 1892.79   1
 -11   2   3 21957.4 2028.95   1
  -6  -4 -11 1968.44 188.700   1
  -6   4 -11 1488.85 190.230   1
   6   4  11 1142.55 129.190   1
  -6   4 -11 1855.39 171.680   1
   6  -4  11 1111.54 117.750   1
   6   4  11 1873.98 170.180   1
  -3   0 -15 38.4500 28.8400   1
   3   0  15 -24.050 30.3500   1
  -3   0 -15 -85.680 108.200   1
   5   0  14 5007.09 431.070   1
  -5   0 -14 5255.43 461.540   1
  -5   0 -14 6701.37 576.010   1
   9   2   9 10123.0 844.800   1
  -9   2  -9 9611.36 1027.15   1
  -9   2  -9 10761.2 903.690   1
   9  -2   9 9256.33 776.890   1
   9  -2   9 9216.02 730.210   1
   9   2   9 10421.3 1069.67   1
  -9  -2  -9 9725.43 878.460   1
  -9  -2  -9 10124.2 1110.02   1
   9  -5   3 90.5100 41.6600   1
  -9   5  -3 143.160 46.7200   1
  -9   5  -3 170.590 71.4400   1
   9  -5   3 53.9100 25.6500   1
  -9  -5  -3 335.650 108.050   1
   9   5   3 263.350 94.2900   1
  -9  -5  -3 167.490 63.4600   1
   9   5   3 375.240 123.410   1
 -11   2  -3 24642.0 2084.24   1
 -11  -2  -3 25863.8 2120.18   1
  11   2   3 25932.8 2057.76   1
  11  -2   3 22221.7 2383.07   1
 -11   2  -3 25419.9 2303.19   1
  -9   3  -8 231.830 84.9400   1
   9   3   8 408.460 131.730   1
   9  -3   8 142.310 53.4700   1
   9  -3   8 -4.7800 60.5900   1
   9   3   8 250.810 89.1300   1
  -9   3  -8 112.310 57.0300   1
  -9  -3  -8 77.9200 58.4300   1
  -9  -3  -8 20.6000 49.4500   1
   6   7  -3 3349.12 325.590   1
  -6  -7   3 2852.85 291.310   1
   6   7  -3 2900.09 375.910   1
  -6   7   3 2795.11 286.710   1
  -6  -7   3 4220.85 399.350   1
  -6  -7  -3 3564.76 364.030   1
   6   7   3 4049.81 346.540   1
  -6  -7  -3 3733.72 389.750   1
  -6   7  -3 4034.82 408.350   1
   6   7   3 4360.94 381.710   1
   3   3 -14 227.130 86.1800   1
   3  -3 -14 51.2600 35.3900   1
   3  -3 -14 226.730 81.4400   1
  -3   3  14 -21.100 63.2800   1
  -3   3  14 -60.280 42.5900   1
  10   2  -7 623.280 197.230   1
 -10   2   7 787.660 77.0200   1
 -10  -2   7 683.170 172.930   1
  10  -2  -7 622.750 183.670   1
  10  -2  -7 751.900 89.0500   1
  10   2  -7 667.400 200.230   1
 -10   2   7 795.590 95.5300   1
 -10  -2   7 955.820 99.1000   1
   7   4 -10 42.5000 20.6300   1
   7  -4 -10 143.840 55.7000   1
  -7   4  10 289.230 97.0300   1
   7   4 -10 96.6000 54.1500   1
  -7  -4  10 123.990 44.8000   1
  -3   3 -14 187.820 74.6400   1
  -3  -3 -14 125.250 69.0100   1
   3   3  14 169.680 60.2100   1
  -3   3 -14 15.0400 17.8100   1
  -2   8   4 11085.6 896.560   1
   2   8  -4 6607.08 582.440   1
   2   8  -4 7374.51 599.240   1
  -2   8   4 10359.0 898.080   1
  -2  -8  -4 8245.50 690.100   1
  -2   8  -4 7878.46 701.200   1
   2   8   4 8886.28 780.060   1
  -2   8  -4 8348.07 716.000   1
  11   0  -5 -130.70 62.7800   1
 -11   0   5 -41.980 67.9600   1
  11   0  -5 194.820 80.3700   1
 -11   0   5 -41.260 75.7000   1
   8   6  -2 189.280 68.9900   1
  -8   6   2 315.300 132.420   1
   8   6  -2 199.340 69.2100   1
  -8  -6   2 173.440 64.2300   1
   8  -6  -2 186.450 56.7500   1
   8  -6  -2 188.560 63.5200   1
  -8   6  -2 350.970 119.400   1
   8   6   2 140.370 70.6600   1
  -8  -6  -2 307.970 109.770   1
   8  -6   2 81.2400 27.7900   1
   8  -6   2 110.540 60.7300   1
  -8   6  -2 131.670 40.0500   1
  -8  -6  -2 -1.6200 69.5700   1
 -10  -2  -7 851.610 96.8100   1
  10  -2   7 822.560 87.5600   1
  10   2   7 957.490 128.560   1
  10  -2   7 985.970 112.830   1
  10   2   7 833.250 99.2200   1
 -10  -2  -7 979.660 118.320   1
 -10   2  -7 999.100 123.940   1
 -10   2  -7 870.160 91.3700   1
  -7  -4 -10 205.420 70.6600   1
  -7  -4 -10 45.2100 42.5800   1
   7   4  10 365.320 129.880   1
  -7   4 -10 221.520 80.2300   1
   7  -4  10 326.890 103.480   1
   7   4  10 191.300 69.9700   1
  -7   4 -10 -20.370 55.0200   1
 -11   0  -5 207.830 83.8300   1
  11   0   5 -76.080 81.5600   1
  11   0   5 320.630 112.150   1
 -11   0  -5 90.3800 40.4900   1
   5  -4 -12 62.5000 35.6700   1
   5  -4 -12 123.410 62.4400   1
  -5   4  12 75.3400 107.070   1
  -5   4  12 14.6600 29.8200   1
   5   4 -12 223.100 78.7900   1
   5  -1 -14 -88.380 94.7300   1
   5   1 -14 194.970 73.7500   1
  -5   1  14 148.750 50.7300   1
  -5   1  14 160.360 48.2300   1
 -10   0   8 181.660 69.6400   1
  10   0  -8 -9.0700 85.8700   1
  10   0  -8 179.080 62.6400   1
 -10   0   8 88.9000 45.3200   1
   5   4  12 539.550 184.510   1
   5  -4  12 -15.340 53.7300   1
  -5   4 -12 220.240 69.3200   1
   5   4  12 -37.390 81.4900   1
  -5   4 -12 38.9800 53.2800   1
  -5  -4 -12 162.860 65.6300   1
  -5  -4 -12 40.2500 36.4000   1
   3   1 -15 2189.89 200.470   1
   3  -1 -15 2279.54 213.180   1
   3   1 -15 1925.48 177.750   1
   3  -1 -15 2659.03 265.140   1
 -10  -4   3 176.970 67.0200   1
  10   4  -3 135.340 69.7900   1
  10  -4  -3 131.710 50.1600   1
  10  -4  -3 -23.900 73.9600   1
 -10   4   3 -32.560 101.550   1
  10   4  -3 163.510 58.5200   1
 -10  -4   3 323.660 103.240   1
 -10   4   3 118.180 61.0400   1
  -3  -1 -15 2799.20 255.970   1
   3   1  15 1201.43 138.380   1
  -3   1 -15 782.240 92.7100   1
  -3  -1 -15 1563.20 145.140   1
   3  -1  15 1214.70 134.110   1
   0   6  11 11260.6 897.340   1
   0  -6 -11 8839.67 780.910   1
   0   6 -11 3108.60 557.510   1
   0   6  11 9905.83 872.680   1
   0   6 -11 3902.32 729.830   1
   0   6 -11 4903.34 726.580   1
   0   6 -11 7576.81 824.670   1
   5   3 -13 -40.890 79.4000   1
   5  -3 -13 303.320 99.8500   1
  -5   3  13 80.0600 33.2600   1
  -5   3  13 406.720 136.960   1
  -5   1 -14 274.270 86.2900   1
   5  -1  14 -40.070 39.8000   1
  -5   1 -14 -22.850 98.2900   1
  -5  -1 -14 519.140 163.970   1
  -5  -1 -14 35.2500 23.5500   1
   5   1  14 185.790 60.2700   1
  10   4   3 295.180 107.390   1
 -10  -4  -3 -59.460 71.3900   1
  10   4   3 125.280 61.7700   1
 -10   4  -3 220.650 83.7500   1
  10  -4   3 181.400 70.0200   1
  10  -4   3 183.280 59.3500   1
 -10   4  -3 135.050 55.3800   1
 -10  -4  -3 -35.790 79.8200   1
  10   0   8 90.8400 66.2500   1
 -10   0  -8 344.590 110.600   1
 -10   0  -8 -40.710 66.2100   1
  10   0   8 255.040 84.7600   1
   0   8  -5 44.7400 59.9400   1
   0   8   5 333.960 127.090   1
   0   8  -5 -106.23 61.0900   1
   0   8   5 131.060 58.5100   1
  -5  -3 -13 33.8500 39.2300   1
  -5   3 -13 140.350 55.5800   1
   5   3  13 -7.0200 111.790   1
   5  -3  13 57.4000 25.9900   1
  -5  -3 -13 271.490 97.9500   1
   5   3  13 105.420 44.6400   1
  -5   3 -13 58.7500 28.1100   1
   3   8  -3 110.200 42.0400   1
  -3   8   3 442.370 144.670   1
   3   8  -3 132.270 54.0400   1
  -3   8   3 98.8800 87.4300   1
   3   8  -3 141.820 55.8900   1
  -3   8  -3 468.180 151.080   1
   3   8   3 432.760 165.280   1
  -3   8  -3 191.530 74.6200   1
   3   8   3 153.330 46.6300   1
  -3  -8  -3 163.350 49.2500   1
  -2   2  15 2651.53 401.550   1
   2   2 -15 4655.66 402.390   1
   2  -2 -15 4609.02 385.050   1
   2   2 -15 3471.89 284.080   1
   2  -2 -15 4068.65 340.840   1
   7   2 -12 2925.35 384.320   1
   7  -2 -12 3951.45 330.560   1
   7   2 -12 4489.31 376.820   1
  -7  -2  12 3015.54 448.750   1
  -7   2  12 3560.48 422.380   1
   9   0 -10 3477.23 419.700   1
  -9   0  10 3534.55 345.120   1
   9   0 -10 4122.30 357.340   1
  -9   0  10 4266.95 350.060   1
  -2   2 -15 2739.23 271.450   1
  -2  -2 -15 3206.51 307.390   1
   2   2  15 3390.17 360.030   1
   3   5 -12 3014.15 299.690   1
  -3   5  12 3645.84 319.340   1
  -3   5  12 3365.68 347.580   1
   3  -5 -12 3090.53 308.480   1
   3  -5 -12 3367.02 291.070   1
  -8  -3  10 1829.32 176.710   1
  -8  -3  10 1402.19 137.090   1
   8   3 -10 1548.85 151.910   1
   8  -3 -10 1628.70 164.360   1
   8   3 -10 1427.66 150.500   1
  -8   3  10 1554.45 151.380   1
   8  -3 -10 1366.97 127.210   1
  -3  -5 -12 3126.13 353.030   1
   3   5  12 3032.07 284.870   1
  -3   5 -12 3037.75 314.790   1
  -3   5 -12 3000.06 264.430   1
   4   7  -7 6650.13 648.520   1
   4   7  -7 8077.43 949.230   1
   4  -7  -7 4413.46 385.770   1
  -4   7   7 13451.1 1065.38   1
   4   7  -7 9488.25 929.760   1
  -4   7   7 11362.6 998.980   1
  -1   6  11 205.400 82.4100   1
   1   6 -11 34.6500 20.1500   1
   1   6 -11 -18.620 38.7200   1
   1   6 -11 194.960 69.2700   1
   1  -6 -11 -9.8900 50.3200   1
  -1   6  11 -75.440 88.4300   1
   1   6 -11 49.8200 44.8500   1
   1  -6 -11 61.1700 32.1500   1
  -4   7  -7 9784.12 953.190   1
  -4  -7  -7 9149.22 904.860   1
   4   7   7 8901.09 762.740   1
  -4   7  -7 6517.60 746.880   1
   4   7   7 9753.17 907.860   1
  -7   2 -12 3999.89 335.900   1
   7   2  12 4748.66 408.060   1
   7  -2  12 4107.11 392.810   1
   7  -2  12 3864.88 385.150   1
   7   2  12 3898.52 359.630   1
  -7   2 -12 3823.87 437.520   1
  -7  -2 -12 3499.96 325.220   1
  -7  -2 -12 4687.07 424.150   1
  -1   6 -11 37.8000 31.1000   1
  -1   6 -11 88.2200 29.8800   1
   1   6  11 272.810 96.9400   1
   1   6  11 195.970 75.6500   1
  -1   6 -11 214.050 73.0500   1
  -1  -6 -11 101.630 48.9100   1
   9   0  10 4908.34 415.880   1
  -9   0 -10 5535.01 561.360   1
  -9   0 -10 4775.54 422.520   1
   9   0  10 4839.56 421.480   1
 -11  -1   5 32437.6 2564.66   1
  11   1  -5 30820.4 3135.49   1
  11  -1  -5 30613.8 2983.17   1
  11  -1  -5 33811.0 2591.05   1
  11   1  -5 35510.5 3112.53   1
 -11   1   5 31763.6 3019.97   1
 -11  -1   5 36370.9 3108.28   1
 -11   1   5 33201.1 2713.18   1
  -8   3 -10 1754.63 171.130   1
   8   3  10 1657.78 176.530   1
   8  -3  10 1225.50 138.390   1
   8  -3  10 1368.31 146.000   1
  -8  -3 -10 2056.25 208.260   1
  -8   3 -10 2270.76 208.980   1
  -8  -3 -10 1330.38 134.510   1
   8   3  10 1528.68 160.210   1
   1   8  -5 -131.62 69.7000   1
   1   8  -5 101.930 39.8500   1
  -1   8   5 -133.82 108.850   1
  -1   8   5 228.430 96.1400   1
   1   8   5 -37.320 108.100   1
  -1  -8  -5 26.2900 17.4700   1
  -1   8  -5 216.690 80.5100   1
   1   8   5 145.870 83.2200   1
  -1   8  -5 106.630 52.1000   1
 -11  -1  -5 37044.2 3487.32   1
 -11   1  -5 31561.9 3515.58   1
  11   1   5 38819.9 9216.12   1
  11  -1   5 42623.7 10170.0   1
  11   1   5 44153.8 10571.0   1
 -11   1  -5 36023.2 3489.27   1
 -11  -1  -5 37916.9 3745.88   1
  11  -1   5 39687.5 9488.58   1
 -10  -3   6 541.780 163.510   1
 -10   3   6 216.810 69.3600   1
  10  -3  -6 193.650 72.7000   1
  10   3  -6 235.690 89.7600   1
  10  -3  -6 100.840 54.2300   1
  10   3  -6 -20.030 57.6600   1
 -10   3   6 390.780 123.380   1
 -10  -3   6 188.940 71.8400   1
  -6   2  13 1015.80 120.190   1
   6   2 -13 1061.82 121.740   1
   6  -2 -13 1371.62 148.010   1
  10   1  -8 57.3200 43.0100   1
 -10   1   8 39.1500 31.2400   1
  10   1  -8 132.460 53.9100   1
 -10  -1   8 339.040 111.030   1
 -10   1   8 278.130 100.310   1
  10  -1  -8 161.680 59.2000   1
  10  -1  -8 78.6000 31.8400   1
 -10  -1   8 -12.500 65.8500   1
 -10  -3  -6 153.240 60.9800   1
  10  -3   6 174.290 57.2100   1
  10   3   6 291.890 112.940   1
 -10   3  -6 130.810 64.1600   1
  10  -3   6 106.820 51.8200   1
  10   3   6 110.140 56.0400   1
 -10   3  -6 229.150 77.7800   1
 -10  -3  -6 -38.530 75.5000   1
  -6   2 -13 1393.42 157.150   1
  -6  -2 -13 1099.69 110.890   1
  -6  -2 -13 1081.61 143.880   1
  -6   2 -13 1585.02 154.010   1
   6   2  13 1038.78 120.660   1
   6  -2  13 1596.11 152.510   1
   6   2  13 1037.35 118.620   1
   7  -6  -6 957.440 213.400   1
   7   6  -6 2467.96 245.720   1
   7   6  -6 2241.23 251.660   1
  -7   6   6 2701.41 264.380   1
  -7  -6   6 2295.31 213.580   1
  -7  -6   6 2635.69 240.590   1
   9  -5  -4 3828.83 661.530   1
  -9  -5   4 6261.67 531.170   1
   9   5  -4 7982.12 735.350   1
  -9  -5   4 6634.91 610.990   1
  -9   5   4 5635.88 552.760   1
  -9   5   4 6495.41 576.140   1
   9   5  -4 7719.98 773.880   1
   9  -5  -4 7090.40 623.460   1
  11   2  -4 8334.58 702.930   1
  11  -2  -4 7575.90 624.200   1
  11  -2  -4 6733.25 628.530   1
 -11  -2   4 7902.73 642.150   1
 -11   2   4 7588.80 630.560   1
 -11   2   4 7728.52 632.390   1
 -11  -2   4 8983.73 809.960   1
   8  -6  -3 298.050 97.5400   1
  -8  -6   3 -18.590 74.9500   1
   8   6  -3 513.800 160.240   1
  -8   6   3 244.890 84.5000   1
   8  -6  -3 166.670 50.1500   1
   8   6  -3 216.980 72.4300   1
  -8  -6   3 102.930 60.9100   1
 -10   1  -8 -42.170 88.6400   1
  10   1   8 459.300 142.550   1
  10   1   8 423.740 133.350   1
  10  -1   8 100.090 44.0800   1
  10  -1   8 153.130 72.3800   1
 -10  -1  -8 -10.600 96.2400   1
 -10   1  -8 301.710 102.360   1
 -10  -1  -8 213.480 75.2300   1
   9  -5   4 6805.76 596.330   1
   9   5   4 10580.5 948.830   1
  -9   5  -4 8159.31 662.650   1
   9  -5   4 5925.57 728.870   1
  -9   5  -4 7857.82 672.420   1
  -9  -5  -4 9369.98 866.240   1
   9   5   4 7461.28 592.300   1
  -9  -5  -4 7156.58 650.590   1
  -7  -6  -6 2728.00 268.470   1
   7   6   6 3100.10 272.660   1
  -7   6  -6 2000.65 237.550   1
  -7   6  -6 2311.16 225.140   1
   7  -6   6 2249.38 213.080   1
  -7  -6  -6 2332.92 204.090   1
   7   6   6 2425.57 225.240   1
   8  -6   3 321.910 101.090   1
   8   6   3 85.4200 68.3100   1
  -8   6  -3 583.350 176.190   1
   8  -6   3 305.690 91.3300   1
   8   6   3 138.620 57.1300   1
  -8   6  -3 203.580 68.0500   1
  -8  -6  -3 336.860 109.750   1
  -8  -6  -3 342.110 114.780   1
  11  -2   4 8112.26 968.670   1
 -11   2  -4 9302.83 817.400   1
 -11  -2  -4 9256.32 910.770   1
 -11  -2  -4 8671.65 830.750   1
 -11   2  -4 8777.44 733.700   1
  11   2   4 9193.57 747.330   1
   3  -7  -8 28.6000 22.1700   1
   3   7  -8 59.1300 28.9400   1
   3  -7  -8 -5.4600 26.0700   1
   3   7  -8 144.210 49.6500   1
  -3   7   8 244.420 87.4600   1
   3   7  -8 191.320 64.2600   1
  -3   7   8 -251.89 106.980   1
  -3   7  -8 27.6300 23.5000   1
  -3   7  -8 -39.360 90.8400   1
   3   7   8 -111.65 131.750   1
  -3   7  -8 61.3100 21.8900   1
  -3  -7  -8 64.6100 44.3100   1
   4   8   0 12353.3 1398.01   1
  -4   8   0 14362.8 1338.28   1
   4   8   0 16596.0 1441.33   1
   9   1 -10 2452.99 236.850   1
   9  -1 -10 2233.52 267.020   1
  -9  -1  10 2182.20 257.210   1
  -9   1  10 2043.71 230.150   1
  -9  -1  10 2799.63 236.830   1
   9   1 -10 2415.39 240.790   1
   9  -1 -10 2658.48 228.940   1
   6   7  -4 299.330 100.290   1
  -6  -7   4 310.990 96.7700   1
  -6  -7   4 -12.570 97.2900   1
   6   7  -4 267.470 89.9500   1
  -6   7   4 401.280 140.290   1
   0  -7  -9 12600.5 1598.57   1
   0   7  -9 11901.3 1211.44   1
   0   7   9 20735.5 1790.43   1
   0   7  -9 13015.1 1564.27   1
   0   7   9 21454.1 1679.80   1
   0   7  -9 11770.7 1227.35   1
   0   7  -9 12520.9 1640.50   1
   5   7  -6 397.830 102.290   1
  -5   7   6 393.810 117.670   1
   5   7  -6 784.580 194.600   1
 -11   3   0 34875.0 3140.29   1
 -11  -3   0 37551.4 3435.51   1
 -11   3   0 41377.1 14247.3   1
  11   3   0 37002.4 3909.56   1
  11  -3   0 37005.0 3116.95   1
 -11  -3   0 42574.7 14730.8   1
  -6  -7  -4 552.900 140.750   1
  -6   7  -4 604.770 161.300   1
  -6  -7  -4 214.120 74.2300   1
   6   7   4 635.960 155.930   1
   6   7   4 763.570 218.250   1
   5  -6  -9 1437.28 224.650   1
   5   6  -9 2697.71 239.580   1
   5  -6  -9 1718.40 172.140   1
  -5   6   9 3016.74 267.610   1
   5   6  -9 1943.78 206.640   1
  -5   6   9 2179.47 204.020   1
   5   7   6 496.240 126.640   1
  -5   7  -6 657.780 167.000   1
   5   7   6 398.700 142.180   1
  -5  -7  -6 619.490 157.790   1
  -5  -7  -6 484.910 126.570   1
  -5   7  -6 159.960 41.5500   1
  -5   7  -6 270.890 70.2200   1
  -8   2  11 920.980 116.080   1
  -8  -2  11 690.030 171.370   1
   8  -2 -11 961.310 97.6000   1
   8   2 -11 740.890 193.620   1
   8   2 -11 698.820 171.500   1
   8  -2 -11 887.600 112.250   1
   4   8  -1 343.580 99.8800   1
  -4   8   1 1734.35 248.970   1
   4   8  -1 888.220 145.190   1
   4   8   1 -50.340 115.770   1
  -4   8  -1 785.250 222.520   1
  -4  -8  -1 442.810 110.690   1
  -9  -1 -10 2992.05 276.620   1
  -9   1 -10 2928.82 302.950   1
   9   1  10 2955.65 271.130   1
  -9   1 -10 3117.85 271.410   1
   9  -1  10 2427.49 213.940   1
  -9  -1 -10 2690.45 243.410   1
   9   1  10 3255.33 270.680   1
   9  -1  10 3233.36 284.540   1
   9   4  -7 13956.2 1156.79   1
  -9  -4   7 13578.4 1117.05   1
  -9  -4   7 12148.4 971.940   1
  -9   4   7 12914.4 1168.33   1
   9  -4  -7 9722.32 1218.59   1
   9  -4  -7 12468.9 1123.31   1
   9   4  -7 8199.27 1200.80   1
  -5  -6  -9 2886.72 268.240   1
   5   6   9 2138.18 198.940   1
   5  -6   9 2399.44 222.120   1
  -5  -6  -9 2312.20 246.350   1
  -5   6  -9 2106.95 206.220   1
   5   6   9 2781.03 228.280   1
  -5   6  -9 2221.63 231.090   1
   8  -5  -7 370.260 101.680   1
  -8   5   7 326.420 101.510   1
   8   5  -7 457.590 118.970   1
  -8  -5   7 112.580 48.6000   1
  -8  -5   7 180.620 56.8600   1
   8   5  -7 257.190 71.4400   1
   8  -5  -7 104.060 36.6400   1
 -11  -3   1 2554.23 219.630   1
 -11   3   1 3266.84 285.920   1
  11  -3  -1 2669.44 229.280   1
 -11   3   1 2590.16 244.930   1
  11   3  -1 2637.21 249.740   1
  -9  -4  -7 14843.8 1261.20   1
  -9   4  -7 16723.3 1355.12   1
   9   4   7 18504.4 1479.69   1
   9  -4   7 11053.8 949.070   1
   9  -4   7 12637.3 1116.67   1
  -9   4  -7 15589.7 1321.49   1
   9   4   7 14330.4 1136.95   1
  -9  -4  -7 13901.0 1188.51   1
 -11   3  -1 2908.04 249.070   1
  11  -3   1 2404.38 244.210   1
  11   3   1 2729.37 245.270   1
 -11   3  -1 3092.81 285.430   1
 -11  -3  -1 2903.66 240.520   1
   8   2  11 387.950 108.460   1
  -8  -2 -11 841.630 294.840   1
  -8   2 -11 722.720 186.350   1
   8  -2  11 728.180 189.630   1
  -8   2 -11 1293.86 129.000   1
  -8  -2 -11 897.100 97.6000   1
   8   2  11 957.030 110.650   1
   8  -2  11 981.010 118.170   1
  -6   5  10 595.750 171.260   1
   6   5 -10 801.540 203.370   1
   6  -5 -10 579.460 145.090   1
   6   5 -10 310.200 78.4800   1
  -8   5  -7 236.490 74.0400   1
   8  -5   7 -184.46 68.7700   1
   8  -5   7 249.400 67.6800   1
   8   5   7 164.440 65.5900   1
  -8   5  -7 114.390 33.2400   1
  -8  -5  -7 393.430 112.800   1
   8   5   7 175.080 85.6300   1
  -8  -5  -7 83.0000 56.7300   1
   0   4 -14 161.420 46.4200   1
   0  -4 -14 -10.710 70.8800   1
   0   4 -14 72.6600 51.8800   1
   0   4  14 211.970 66.4000   1
   0   4  14 202.460 57.2700   1
  -6   5 -10 831.600 292.310   1
  -6  -5 -10 737.680 189.980   1
  -6   5 -10 1002.01 106.700   1
   6   5  10 605.030 159.120   1
  -6  -5 -10 714.890 178.360   1
   6  -5  10 517.140 132.720   1
   6   5  10 708.240 176.020   1
   1   7  -9 185.660 49.7000   1
  -1   7   9 200.420 70.2400   1
   1   7  -9 149.760 53.1900   1
   1  -7  -9 -4.5600 30.9600   1
   1   7  -9 10.0000 19.7000   1
   1   7  -9 -30.550 56.7600   1
  -1   7  -9 110.160 36.4200   1
  -1  -7  -9 11.7700 24.0100   1
  -1   7  -9 254.570 86.6700   1
   1   7   9 -89.070 176.840   1
  -1   7  -9 55.1600 23.9700   1
  -1   7  -9 65.4100 23.3700   1
   8  -4  -9 1613.82 146.620   1
   8   4  -9 2135.87 189.060   1
   8  -4  -9 1900.96 178.800   1
   8   4  -9 1521.92 136.870   1
  -8   4   9 1048.33 118.600   1
  -8  -4   9 1675.93 163.930   1
  -8  -4   9 1348.39 156.620   1
 -10   4   4 50.1600 45.9000   1
  10   4  -4 -85.990 86.7600   1
  10  -4  -4 -122.57 53.6000   1
 -10  -4   4 -30.660 69.2200   1
 -10   4   4 -152.57 102.610   1
  10  -4  -4 127.280 41.9100   1
 -10  -4   4 -6.8100 66.5300   1
  10   4  -4 12.4000 44.3800   1
  -5   5  11 1446.27 147.820   1
   5  -5 -11 837.330 294.180   1
  -5   5  11 1278.80 124.930   1
   5  -5 -11 878.000 93.3200   1
   5   5 -11 1281.73 132.190   1
  10   4   4 -75.070 87.1100   1
  10  -4   4 112.350 45.3900   1
  10  -4   4 201.000 60.4300   1
 -10   4  -4 -178.86 84.9600   1
 -10  -4  -4 183.130 62.9600   1
 -10   4  -4 -0.7100 53.0000   1
 -10  -4  -4 232.010 74.0700   1
  10   4   4 245.990 87.1600   1
   2   6 -11 5858.66 454.950   1
   2  -6 -11 3208.16 378.090   1
  -2   6  11 5930.30 536.170   1
  -2   6  11 6077.74 477.210   1
   2  -6 -11 4739.12 512.300   1
   8  -4   9 1494.17 169.860   1
   8  -4   9 1534.23 141.870   1
   8   4   9 2588.85 220.010   1
  -8   4  -9 2068.17 213.510   1
  -8  -4  -9 1962.48 176.080   1
  -8  -4  -9 1858.67 176.580   1
   8   4   9 1802.44 170.460   1
  -8   4  -9 2099.24 190.610   1
  -2  -6 -11 5443.79 460.450   1
  -2   6 -11 4714.66 407.270   1
  -2   6 -11 3556.85 488.790   1
   2   6  11 5839.47 462.070   1
  -2   6 -11 5011.54 411.080   1
  -2   6 -11 3991.28 367.730   1
  -2   8   5 71.9000 86.7300   1
   2   8  -5 178.140 56.7500   1
  -2   8   5 84.3100 60.9100   1
   2   8  -5 133.870 51.5500   1
   2   8  -5 92.2900 39.5700   1
  -5  -5 -11 1042.12 113.100   1
   5   5  11 692.480 174.130   1
  -5   5 -11 907.600 94.7500   1
  -5  -5 -11 1108.54 103.460   1
   5   5  11 759.770 196.910   1
  -5   5 -11 1149.38 119.970   1
   5  -5  11 769.130 195.140   1
   3   8  -4 2368.28 207.640   1
  -3   8   4 2607.72 257.340   1
   3   8  -4 2015.46 204.220   1
   3   8  -4 1388.74 219.660   1
  -3   8   4 3262.80 286.310   1
  -2  -8  -5 158.650 40.7600   1
   2   8   5 657.110 181.340   1
  -2   8  -5 117.440 58.7100   1
  -2   8  -5 205.500 66.3800   1
  -3   8  -4 2587.49 255.000   1
   3   8   4 2193.30 233.900   1
  -3  -8  -4 1600.06 255.620   1
   3   8   4 1893.77 192.370   1
  -3   8  -4 2654.76 240.470   1
   4  -6 -10 4335.95 410.680   1
  -4   6  10 7717.63 715.140   1
   4   6 -10 6310.46 647.800   1
   4  -6 -10 3847.55 622.340   1
  -4   6  10 8989.17 701.080   1
   4   6 -10 4034.56 505.690   1
   4   6 -10 3802.52 545.450   1
   4  -4 -13 5533.86 460.650   1
   4  -4 -13 4690.93 401.270   1
  -4   4  13 5146.03 523.900   1
   4   4 -13 4342.06 457.930   1
  -4   4  13 4355.15 491.730   1
  -6   6   8 1263.50 165.500   1
   6  -6  -8 722.380 188.920   1
   6   6  -8 1025.06 120.260   1
   6  -6  -8 814.930 217.740   1
   6   6  -8 946.560 96.2200   1
  -1   4  14 144.780 56.7300   1
  -1   4  14 220.660 63.0300   1
   1   4 -14 333.700 98.3000   1
   1  -4 -14 184.230 61.6800   1
   1   4 -14 423.070 123.110   1
  -1   4 -14 98.6000 40.4700   1
  -1  -4 -14 97.7700 43.3500   1
   1   4  14 63.0100 35.3400   1
  -1   4 -14 -163.75 80.8300   1
   1   4  14 181.420 63.3800   1
  -4  -6 -10 6190.89 775.700   1
  -4   6 -10 5860.97 543.550   1
   4   6  10 6928.58 645.700   1
  -4   6 -10 6046.91 719.550   1
   4   6  10 7265.39 573.380   1
   4   8  -2 6781.07 549.590   1
  -4   8   2 6325.80 556.240   1
  -4  -8   2 5154.49 592.380   1
  -4   8   2 2459.50 326.520   1
   6   6   8 1427.00 128.900   1
  -6   6  -8 1222.43 128.480   1
  -6   6  -8 1165.38 142.030   1
  -6  -6  -8 1204.51 146.930   1
   6  -6   8 994.710 118.410   1
   6   6   8 976.810 123.570   1
  -6  -6  -8 1288.76 127.100   1
   4  -4  13 2759.64 382.180   1
   4   4  13 4255.02 437.380   1
  -4   4 -13 5509.78 456.480   1
  -4  -4 -13 5474.66 481.050   1
  -4  -4 -13 5893.02 512.170   1
  -4   4 -13 3308.50 416.240   1
  -4   8  -2 6728.77 622.950   1
   4   8   2 8078.41 746.840   1
  -4  -8  -2 6461.85 691.300   1
   4   8   2 6393.30 530.490   1
 -11  -3   2 3387.10 295.480   1
 -11   3   2 2404.93 218.440   1
  11  -3  -2 2913.49 263.710   1
  11   3  -2 2766.48 239.360   1
 -11   3   2 3140.09 261.100   1
   4   0 -15 -9.5100 76.4400   1
 -11   3  -2 3130.86 270.430   1
  11   3   2 2847.94 241.170   1
 -11   3  -2 3044.22 276.340   1
  11   3   2 3736.02 333.580   1
  11  -3   2 2830.13 272.270   1
 -11  -3  -2 2829.59 251.010   1
  -4   0 -15 86.9600 39.4000   1
   4   0  15 29.9900 19.2000   1
  -4   0 -15 194.020 68.0900   1
 -11   0   6 1147.10 134.610   1
  11   0  -6 1470.43 140.340   1
 -11   0   6 989.730 99.0000   1
  11   0  -6 1351.46 140.860   1
  -5   2  14 2218.62 258.420   1
  -5   2  14 1435.95 216.850   1
   5   2 -14 2525.98 254.060   1
   5  -2 -14 2792.71 276.690   1
  -3   2  15 1009.16 110.680   1
   3   2 -15 1221.51 118.820   1
   3  -2 -15 1095.24 107.560   1
  -3   2  15 689.030 171.280   1
   3  -2 -15 1260.63 141.010   1
 -11   0  -6 1600.62 159.030   1
  11   0   6 1629.61 160.080   1
  11   0   6 2184.60 186.360   1
 -11   0  -6 1843.19 234.100   1
   0   5  13 3431.33 281.060   1
   0  -5 -13 2384.11 211.370   1
   0   5 -13 1191.69 117.390   1
   0   5  13 2924.69 293.050   1
   0   5 -13 2496.56 264.520   1
  -3  -2 -15 928.890 117.200   1
   3   2  15 616.150 155.680   1
  -3   2 -15 913.550 135.900   1
  -5  -2 -14 2667.31 265.580   1
  -5   2 -14 3171.13 277.520   1
   5   2  14 1889.55 198.500   1
  -5   2 -14 2869.20 284.430   1
  -5  -2 -14 2657.35 256.150   1
   5  -2  14 2242.14 202.530   1
  -7  -5   9 1056.47 119.220   1
  -7  -5   9 1144.86 117.820   1
   7  -5  -9 1261.36 132.380   1
   7   5  -9 1196.24 129.390   1
  -7   5   9 1561.41 173.150   1
   7   5  -9 744.730 188.290   1
   8   6  -4 1444.95 136.370   1
  -8   6   4 1513.98 161.270   1
   8  -6  -4 2006.51 182.260   1
   8   6  -4 1733.38 186.870   1
  -8  -6   4 1382.82 127.210   1
   8  -6  -4 516.710 177.330   1
  -8  -6   4 1647.27 172.970   1
  -4   3  14 8148.47 1204.12   1
   4  -3 -14 14907.7 1339.85   1
   4   3 -14 10446.9 1017.77   1
   4  -3 -14 11684.6 1008.72   1
  -4   3  14 10308.1 1109.70   1
  -8   6  -4 1164.74 119.940   1
   8  -6   4 1168.70 119.720   1
  -8  -6  -4 1703.58 159.230   1
   8   6   4 2306.16 197.100   1
   8   6   4 1457.46 150.960   1
  -8   6  -4 1872.12 165.270   1
   8  -6   4 1845.26 170.050   1
  -8  -6  -4 1845.98 190.640   1
  -7  -5  -9 1271.75 114.560   1
   7   5   9 966.570 116.160   1
  -7   5  -9 1743.49 158.910   1
   7   5   9 974.860 113.030   1
  -7   5  -9 1244.90 141.790   1
  -7  -5  -9 1633.21 151.310   1
   7  -5   9 979.840 115.020   1
   0   3  15 598.300 151.080   1
   0   3  15 701.700 186.910   1
   0   3 -15 924.510 106.920   1
   0   3 -15 463.430 113.950   1
   0  -3 -15 901.240 97.1600   1
   0   0 -16 19441.8 1761.36   1
  -4   3 -14 8876.75 917.640   1
   4  -3  14 6423.91 1118.31   1
  -4  -3 -14 12886.5 1038.09   1
  -4   3 -14 12291.1 1025.26   1
   4   3  14 9497.89 970.500   1
  -4  -3 -14 14577.1 1230.05   1
   0   8  -6 3206.23 458.570   1
   0   8  -6 13967.5 1351.08   1
   1   5 -13 87.8700 32.7100   1
   1  -5 -13 134.950 48.2400   1
   1   5 -13 139.370 53.2200   1
  -1   5  13 56.0900 47.6700   1
  -1   5  13 79.0500 31.9700   1
   1  -5 -13 218.290 57.4500   1
   2  -7  -9 5353.28 542.550   1
  -2   7   9 11108.5 845.800   1
   2   7  -9 6825.95 851.340   1
   2   7  -9 7481.38 673.420   1
   2  -7  -9 4792.30 750.870   1
  -2   7   9 9988.93 819.060   1
   2   7  -9 5668.14 691.200   1
  -1   5 -13 182.240 64.8200   1
  -1  -5 -13 59.0200 42.9200   1
  -1   5 -13 379.980 100.340   1
   1   5  13 -130.25 70.2300   1
   1   5  13 68.8400 40.2600   1
  -2   7  -9 5156.81 777.570   1
  -2   7  -9 6921.70 623.460   1
  -2   7  -9 6859.35 876.970   1
  -2  -7  -9 5346.68 823.320   1
   2   7   9 10629.8 819.590   1
   4  -1 -15 5754.72 522.390   1
   4   1 -15 5654.62 516.710   1
   4  -1 -15 5264.41 471.500   1
  -7   0  13 104.870 33.9000   1
   7   0 -13 122.610 75.7600   1
   7  -7   0 2285.12 207.360   1
   7   7   0 1783.94 165.710   1
  -7  -7   0 2400.11 211.270   1
  -7   7   0 2899.11 288.010   1
   9  -5  -5 2556.83 439.280   1
   9  -5  -5 4366.24 363.640   1
  -9   5   5 4387.00 473.520   1
   9   5  -5 4963.27 406.530   1
  -9  -5   5 3576.78 326.250   1
  -9  -5   5 3993.46 333.800   1
   9   5  -5 4777.79 437.480   1
  11  -2  -5 606.880 154.350   1
  11   2  -5 1239.11 165.320   1
  11  -2  -5 594.790 152.030   1
  11   2  -5 442.210 114.320   1
 -11   2   5 573.190 158.030   1
 -11  -2   5 559.670 143.640   1
 -11  -2   5 540.910 141.730   1
 -11   2   5 435.270 117.630   1
  -4   1 -15 4660.15 397.890   1
  -4  -1 -15 6409.18 555.750   1
  -4  -1 -15 5325.36 448.100   1
   4  -1  15 3913.61 469.990   1
   4   1  15 3949.42 367.960   1
  -4   1 -15 5647.43 584.520   1
   9  -5   5 3703.07 351.690   1
   9   5   5 7167.45 573.020   1
  -9   5  -5 4943.85 423.670   1
  -9  -5  -5 4561.51 404.280   1
   9   5   5 4945.22 400.820   1
  -9   5  -5 5039.20 421.980   1
  -9  -5  -5 4727.83 436.810   1
   9  -5   5 4581.23 389.660   1
  -1   3  15 -28.780 52.2400   1
  -1   3  15 -37.590 38.8800   1
   1   3 -15 100.290 41.9900   1
   1  -3 -15 229.500 66.8900   1
   1   3 -15 -38.390 61.5300   1
   1  -3 -15 -4.2000 56.8200   1
   1   0 -16 196.640 81.1900   1
   1   0 -16 -6.1200 65.9800   1
 -11   2  -5 971.430 106.220   1
 -11  -2  -5 754.650 195.040   1
 -11   2  -5 431.520 120.510   1
  11   2   5 611.380 160.340   1
  11  -2   5 576.880 144.410   1
  11  -2   5 567.020 148.920   1
  11   2   5 836.300 294.850   1
 -11  -2  -5 740.480 203.880   1
  -1  -3 -15 419.750 123.980   1
  -1   3 -15 138.430 42.9600   1
   1   3  15 168.520 53.3000   1
   1   3  15 -81.520 43.6700   1
  -1   3 -15 -85.200 90.8200   1
  -1   0 -16 281.940 100.900   1
  11  -1  -6 4761.72 459.960   1
  11   1  -6 5380.82 504.580   1
  11   1  -6 5024.51 457.240   1
  11  -1  -6 4752.61 391.400   1
 -11   1   6 4291.58 466.760   1
 -11  -1   6 4276.46 408.650   1
 -11  -1   6 5445.97 484.440   1
 -11   1   6 5026.21 406.740   1
   7   0  13 165.930 71.5300   1
   7   0  13 139.490 44.4600   1
  -7   0 -13 -70.700 93.9200   1
  -7   0 -13 53.4100 25.3200   1
  -1   8   6 295.890 105.900   1
   1   8  -6 24.9300 22.6200   1
   1   8  -6 41.9700 20.9500   1
   1   8  -6 -10.140 86.3500   1
   1   8  -6 75.7500 40.2600   1
  -9  -3   9 489.030 128.730   1
   9  -3  -9 531.640 137.770   1
   9   3  -9 526.430 139.440   1
   9  -3  -9 324.670 85.2500   1
   9   3  -9 267.880 68.9800   1
  -9  -3   9 364.780 97.4700   1
  -9   3   9 372.180 116.580   1
  -1  -8  -6 50.6700 21.4000   1
  -1   8  -6 167.170 54.6100   1
   1   8   6 -69.020 190.230   1
  -1   8  -6 105.010 41.2900   1
  -4  -8   3 51.3700 27.9400   1
   4   8  -3 80.2600 49.5900   1
  -4   8   3 159.910 88.1700   1
  -4   8   3 457.320 135.930   1
  -2   4  14 408.760 108.310   1
   2   4 -14 444.540 120.530   1
   2  -4 -14 597.460 148.470   1
  -2   4  14 432.420 112.620   1
   2  -4 -14 354.770 92.7900   1
   2   4 -14 603.620 156.730   1
  -7   7   1 14219.0 1176.42   1
  -7  -7   1 13149.8 1311.53   1
   7   7  -1 13076.5 1004.05   1
 -10  -2   8 74.3000 34.9200   1
  10  -2  -8 -94.010 64.4700   1
  10   2  -8 160.860 50.6200   1
 -10  -2   8 240.330 73.2400   1
 -10   2   8 97.1200 44.7900   1
 -10   2   8 164.870 83.0100   1
  10  -2  -8 251.970 75.7600   1
  10   2  -8 370.740 103.070   1
   4   8   3 -46.160 37.0900   1
  -4   8  -3 163.970 60.8900   1
   4   8   3 -354.67 133.590   1
  -4  -8  -3 75.4800 25.8700   1
  -7  -7  -1 16339.0 1402.23   1
   7   7   1 14855.8 1155.02   1
  -7   7  -1 15148.7 1291.18   1
   7  -7   1 12916.1 1133.00   1
  -7  -7  -1 13164.0 1400.88   1
   2   4  14 298.840 83.9600   1
  -2   4 -14 341.670 104.580   1
  -2  -4 -14 340.390 92.8200   1
  11  -1   6 4558.84 472.000   1
 -11   1  -6 4794.92 548.020   1
 -11   1  -6 5925.88 620.570   1
 -11  -1  -6 6391.30 622.120   1
 -11  -1  -6 5396.49 706.620   1
  11   1   6 7563.00 610.140   1
  11   1   6 6774.19 551.910   1
  11  -1   6 6472.54 535.190   1
   6   7  -5 190.710 58.4100   1
  -6  -7   5 37.8700 23.8300   1
   6   7  -5 366.530 99.9000   1
  -6   7   5 833.080 317.430   1
 -11  -3   3 341.100 95.3200   1
  11  -3  -3 340.690 91.6000   1
 -11   3   3 -79.190 107.730   1
  11   3  -3 256.290 75.6900   1
  11  -3  -3 322.060 95.8700   1
  -9   3  -9 407.530 104.800   1
   9   3   9 603.330 158.700   1
   9  -3   9 174.300 70.8800   1
   9  -3   9 454.320 121.080   1
  -9  -3  -9 824.430 290.660   1
  -9   3  -9 356.480 94.1300   1
   9   3   9 557.710 146.670   1
  -9  -3  -9 482.900 125.490   1
   4  -5 -12 5325.38 508.910   1
   4   5 -12 6625.83 554.040   1
  -4   5  12 5779.13 471.290   1
  -4   5  12 5049.13 535.860   1
   4  -5 -12 6139.20 548.420   1
  -6  -7  -5 -6.9900 56.6100   1
   6   7   5 162.960 47.8000   1
  -6   7  -5 153.310 69.2700   1
  -6  -7  -5 349.060 111.540   1
   6   7   5 571.800 158.270   1
  11  -3   3 311.250 91.2600   1
 -11   3  -3 212.290 72.5900   1
 -11  -3  -3 11.9600 39.0900   1
  11   3   3 154.700 67.1200   1
 -11  -3  -3 437.700 119.490   1
 -11   3  -3 362.340 110.330   1
  11  -3   3 232.750 66.0000   1
  10   2   8 502.890 132.870   1
 -10   2  -8 -154.40 75.2400   1
 -10   2  -8 -1.2100 77.5700   1
 -10  -2  -8 176.170 71.6100   1
 -10  -2  -8 -104.57 99.7700   1
  10  -2   8 134.700 50.9400   1
  10  -2   8 425.580 111.890   1
  10   2   8 204.950 79.8600   1
  -4  -5 -12 247.310 83.9700   1
  -8   0  12 1554.03 207.440   1
   8   0 -12 1881.04 254.100   1
   8   0 -12 2073.94 183.630   1
   0   1 -16 398.630 101.930   1
   0  -1 -16 719.960 207.520   1
   0   1 -16 1047.24 128.630   1
   9   2 -10 1375.78 133.210   1
  -9   2  10 1365.56 159.530   1
   9  -2 -10 1327.09 124.450   1
   9  -2 -10 1234.11 152.530   1
  -9  -2  10 1642.90 150.280   1
   9   2 -10 1377.07 186.180   1
  -9  -2  10 1513.22 154.100   1
   8   0  12 2011.62 221.960   1
   8   0  12 2353.30 201.410   1
  -8   0 -12 2983.46 271.120   1
  -8   0 -12 3005.11 257.530   1
  12   0   0 178.110 61.9500   1
 -12   0   0 106.130 57.3400   1
  10   3  -7 81.9900 46.1500   1
 -10   3   7 244.260 81.7700   1
 -10  -3   7 57.0500 40.5900   1
  10   3  -7 77.9600 36.4700   1
  10  -3  -7 130.800 41.6100   1
 -10  -3   7 292.370 85.6000   1
 -10   3   7 -101.80 52.5500   1
  10  -3  -7 185.600 55.5100   1
  -9  -2 -10 1382.54 130.790   1
   9   2  10 1618.71 162.090   1
   9  -2  10 1530.82 137.840   1
   9   2  10 1427.48 147.790   1
  -9   2 -10 1758.79 182.380   1
  -9  -2 -10 1482.43 141.080   1
  -9   2 -10 1719.62 171.530   1
  -7   1  13 2146.86 317.180   1
   7  -1 -13 2929.69 275.890   1
   7   1 -13 3463.41 303.870   1
 -10  -4   5 -60.490 71.4500   1
  10  -4  -5 65.3800 71.1000   1
 -10  -4   5 198.290 58.9400   1
  10  -4  -5 40.8300 34.3800   1
 -10   4   5 231.770 75.3500   1
  10   4  -5 104.480 57.3300   1
 -10   4   5 104.150 39.0800   1
  10   4  -5 -35.420 91.0500   1
   6   0 -14 -22.890 107.980   1
   3  -6 -11 -81.870 48.2300   1
   3   6 -11 -121.12 67.3500   1
  -3   6  11 -134.66 83.4800   1
  -3   6  11 251.610 76.1400   1
   3  -6 -11 -34.920 37.8700   1
 -10  -3  -7 -98.680 78.6600   1
 -10   3  -7 251.200 79.0300   1
  10   3   7 204.680 85.7900   1
  10  -3   7 -35.550 73.7200   1
  10  -3   7 222.770 64.6000   1
  10   3   7 380.380 160.620   1
 -10  -3  -7 -53.790 91.5500   1
 -10   3  -7 453.620 126.040   1
  10   4   5 0.75000 94.9800   1
 -10   4  -5 -108.94 85.5600   1
  10  -4   5 249.370 69.8000   1
  10  -4   5 204.890 62.7500   1
  10   4   5 193.310 78.7700   1
 -10   4  -5 68.8900 55.3400   1
 -10  -4  -5 131.980 50.4400   1
 -10  -4  -5 206.660 64.8500   1
   1   1 -16 270.200 72.1800   1
   1  -1 -16 -55.230 90.9100   1
   1   1 -16 70.1900 74.7300   1
   1  -1 -16 229.920 69.5900   1
  -7   7   2 1707.72 250.520   1
   7   7  -2 207.760 72.9200   1
  -7  -7   2 426.230 112.850   1
   7   7  -2 156.910 63.6900   1
  -7   7  -2 461.200 145.910   1
  -7  -7  -2 275.890 71.4800   1
   7  -7   2 350.340 101.180   1
   7   7   2 -21.890 108.740   1
  -7  -7  -2 408.930 119.260   1
   7   6  -7 6277.91 596.390   1
  -7  -6   7 5593.91 495.900   1
  -7  -6   7 5633.47 546.240   1
   7   6  -7 5479.81 508.640   1
  -7   6   7 7457.12 671.810   1
   7  -6  -7 2480.61 604.650   1
  -3   6 -11 -16.760 62.9800   1
  -3   6 -11 -87.780 50.9200   1
  -3  -6 -11 71.2800 50.9400   1
   3   6  11 -57.100 122.230   1
  -3   6 -11 54.5700 41.0600   1
  -1   1 -16 105.540 62.0300   1
  -1  -1 -16 -362.63 104.220   1
 -12   0   1 231.040 76.8000   1
 -12   0   1 -35.440 67.6400   1
  12   0  -1 185.140 68.3600   1
  -7   1 -13 2944.39 257.310   1
   7   1  13 4107.45 369.390   1
   7  -1  13 3900.35 367.460   1
  -7  -1 -13 3454.85 312.100   1
  -7  -1 -13 3684.65 332.740   1
  -7   1 -13 4501.51 386.800   1
   7  -1  13 3882.01 322.420   1
   7   1  13 2598.42 257.740   1
 -12   0  -1 277.100 78.7900   1
  12   0   1 -21.270 83.5500   1
 -12   0  -1 23.2400 53.4900   1
   6   0  14 -36.100 44.2200   1
  -6   0 -14 33.1300 34.1700   1
  -6   0 -14 256.210 77.4400   1
 -10   0   9 27.5100 51.4400   1
  10   0  -9 -16.050 37.2700   1
 -10   0   9 151.830 65.8900   1
  10   0  -9 355.020 107.510   1
   4  -7  -8 458.630 112.380   1
  -4   7   8 891.250 106.400   1
   4   7  -8 853.780 86.3600   1
  -4   7   8 1011.20 140.770   1
   4  -7  -8 642.130 156.240   1
   4   7  -8 564.680 147.200   1
   4   7  -8 519.220 148.770   1
   3   8  -5 -5.7200 38.4800   1
  -3   8   5 206.450 81.9500   1
  -3   8   5 193.410 71.3400   1
   3   8  -5 212.050 73.7400   1
   3   8  -5 131.630 51.8700   1
  -3  -8  -5 69.1600 24.0200   1
   3   8   5 162.090 50.9600   1
  -3   8  -5 -51.450 79.5200   1
   3   8   5 -547.64 148.150   1
  -3   8  -5 401.940 112.040   1
  -7  -6  -7 6243.79 543.540   1
   7   6   7 6335.38 513.980   1
   7  -6   7 5760.57 500.410   1
   7   6   7 7202.00 602.240   1
  -7   6  -7 5161.03 582.690   1
  -7  -6  -7 6311.31 548.620   1
  -7   6  -7 6224.44 581.640   1
   4   7   8 1617.40 171.980   1
  -4   7  -8 447.690 128.340   1
  -4  -7  -8 773.630 217.870   1
  -4   7  -8 574.760 145.780   1
   4   7   8 1081.81 108.870   1
  -4   7  -8 1127.20 111.770   1
  10   0   9 203.200 65.9300   1
  10   0   9 5.53000 65.4300   1
 -10   0  -9 46.1700 50.7500   1
 -10   0  -9 61.7100 53.0600   1
   2  -5 -13 1495.54 161.420   1
   2   5 -13 1598.60 180.630   1
  -2   5  13 1541.90 140.470   1
  -2   5  13 1403.85 154.190   1
   2   5 -13 1187.21 132.820   1
   2  -5 -13 1457.61 133.150   1
  -2  -5 -13 1965.42 181.660   1
  -2   5 -13 906.730 122.060   1
   2   5  13 1700.57 171.240   1
  -2   5 -13 997.350 105.690   1
   8   1 -12 827.910 298.300   1
  -8   1  12 678.240 183.840   1
  -8  -1  12 654.750 169.270   1
   8   1 -12 908.890 110.010   1
   8  -1 -12 786.710 218.010   1
   8  -1 -12 805.540 202.350   1
  -5  -7  -7 1741.46 239.220   1
   5   7   7 2655.81 249.290   1
  -5   7  -7 3002.59 302.380   1
  -5  -7  -7 3136.38 297.370   1
   5   7   7 2892.28 274.840   1
  -2   3  15 8.89000 35.9200   1
  -2   3  15 324.430 90.6300   1
   2   3 -15 268.450 89.1300   1
   2   3 -15 272.100 74.8100   1
   2  -3 -15 114.910 37.3600   1
   2  -3 -15 242.560 72.1700   1
   2   0 -16 10731.2 1098.94   1
   2   0 -16 14695.0 1245.18   1
   7  -3 -12 10457.9 1204.50   1
   7   3 -12 14855.1 1402.17   1
  -7   3  12 12141.9 1420.09   1
  -2   3 -15 217.030 109.600   1
   2   3  15 150.200 41.4300   1
  -2  -3 -15 100.370 51.2600   1
  -2   0 -16 11931.5 1154.00   1
  -2   8   6 19908.3 1827.08   1
   2   8  -6 11696.7 1158.20   1
   2   8  -6 12826.0 1056.42   1
  -2   8   6 20422.5 1552.82   1
  -8  -1 -12 855.490 89.1200   1
   8  -1  12 542.430 144.840   1
   8  -1  12 899.040 103.890   1
  -8  -1 -12 677.530 175.710   1
  -8   1 -12 877.340 110.530   1
  -8   1 -12 1048.75 102.170   1
   8   1  12 691.390 177.140   1
   8   1  12 1234.79 124.770   1
  -2   8  -6 12202.8 1206.14   1
   2   8   6 19368.4 1551.50   1
  -2   8  -6 15361.4 1219.76   1
 -12   1   0 -212.63 99.0900   1
  12  -1   0 131.380 65.3500   1
  12   1   0 115.680 46.9600   1
 -12  -1   0 120.160 62.0400   1
  -6   4  12 130.150 93.6600   1
   6  -4 -12 173.550 53.0700   1
   6   4 -12 367.910 111.860   1
   7  -3  12 11801.2 1112.33   1
   7   3  12 12132.5 1074.73   1
  -7   3 -12 14904.6 1279.76   1
  -7  -3 -12 11678.9 1035.13   1
  -7  -3 -12 18199.0 1613.20   1
  -7   3 -12 16367.8 1315.59   1
   7   3  12 15306.6 1225.78   1
  -6   1  14 162.460 45.4800   1
  -6   1  14 65.0500 27.0800   1
   6   1 -14 -78.090 95.5100   1
   6  -1 -14 280.330 86.5400   1
  12   0  -2 -16.350 85.7100   1
 -12   0   2 -155.08 90.3700   1
 -12   0   2 131.300 60.6000   1
  12   0  -2 87.9600 59.2600   1
   7  -4 -11 286.970 82.9600   1
   7   4 -11 662.560 176.300   1
  -7   4  11 304.230 88.7300   1
  -7  -4  11 157.330 51.3400   1
  -6  -4 -12 -97.610 61.4800   1
   6   4  12 151.990 81.0500   1
  -6   4 -12 126.660 42.1600   1
   6  -4  12 184.090 68.6500   1
   6   4  12 -162.06 103.110   1
  -6   4 -12 251.710 79.4400   1
  -6  -4 -12 -41.300 91.6200   1
  12   0   2 188.840 81.7600   1
 -12   0  -2 259.810 106.440   1
 -12   0  -2 313.210 111.940   1
  12   0   2 31.7400 46.8300   1
  -8  -6   5 1197.56 161.220   1
   8  -6  -5 536.130 181.140   1
   8   6  -5 1121.48 171.960   1
  -8  -6   5 1147.10 161.540   1
   8   6  -5 1524.93 196.090   1
   8  -6  -5 1165.19 116.560   1
  -8   6   5 757.910 124.270   1
   6   3 -13 114.750 76.8800   1
   6  -3 -13 410.760 152.600   1
  -6   3  13 226.590 84.1200   1
  -6   3  13 141.500 66.3400   1
 -12  -1   1 268.200 99.9200   1
 -12   1   1 -33.920 103.250   1
  12  -1  -1 229.130 93.3100   1
  12   1  -1 170.400 64.7800   1
  -8  -6  -5 1633.30 214.600   1
   8   6   5 1862.40 244.610   1
   8  -6   5 822.800 111.680   1
  -8   6  -5 1315.43 167.700   1
   8   6   5 1405.50 188.380   1
  -8  -6  -5 1240.48 162.590   1
   8  -6   5 1530.29 207.160   1
  -8   6  -5 1062.59 134.750   1
 -12  -1  -1 199.670 90.3100   1
  12  -1   1 198.730 76.0400   1
  12   1   1 373.270 142.950   1
 -12   1  -1 404.520 150.870   1
  -6   1 -14 365.690 129.570   1
   6   1  14 149.950 61.9000   1
   6  -1  14 124.270 48.7000   1
   6   1  14 96.2200 90.1600   1
  -6  -1 -14 391.320 149.130   1
  -6   1 -14 186.130 77.7600   1
  -6  -1 -14 205.460 77.8300   1
 -10  -1   9 161.040 70.3200   1
 -10   1   9 252.390 96.6500   1
  10  -1  -9 154.990 71.0100   1
 -10   1   9 151.550 70.1500   1
 -10  -1   9 230.260 85.9700   1
  10  -1  -9 -9.4100 53.9800   1
  10   1  -9 -49.720 89.8900   1
  10   1  -9 225.410 89.8100   1
   7   4  11 604.760 111.070   1
   7  -4  11 121.440 57.7800   1
  -7   4 -11 358.660 127.430   1
   7   4  11 393.130 145.800   1
  -7   4 -11 189.500 77.8700   1
  -7  -4 -11 521.250 88.4800   1
  -7  -4 -11 84.3500 41.7200   1
  -4   8   4 11326.0 1357.56   1
   4   8  -4 7588.11 911.110   1
   4   8  -4 4209.08 812.280   1
  -4   8   4 8961.85 1107.40   1
   9   4  -8 316.040 119.710   1
   9  -4  -8 325.890 118.270   1
   9  -4  -8 265.970 108.030   1
  -9   4   8 190.690 83.5400   1
  -9  -4   8 100.510 45.3100   1
  -9  -4   8 -92.990 79.2500   1
   9   4  -8 218.710 82.7700   1
  -4  -8  -4 5900.29 885.650   1
   4   8   4 8055.69 992.980   1
   4   8   4 7612.36 1078.10   1
  -4   8  -4 7934.22 997.800   1
  -6  -3 -13 95.8600 44.3900   1
   6   3  13 -53.620 88.4600   1
  -6   3 -13 -199.81 84.4000   1
  -6   3 -13 -0.8800 46.1400   1
  -6  -3 -13 231.380 98.9000   1
   6   3  13 328.750 129.740   1
   6  -3  13 123.720 48.1200   1
  -5   8   0 404.580 164.280   1
   5   8   0 390.770 145.020   1
  -8  -5   8 3870.71 521.280   1
  -8   5   8 4556.68 584.620   1
  -8  -5   8 4573.98 552.900   1
   8   5  -8 4663.24 610.330   1
   8  -5  -8 2855.47 515.760   1
   8   5  -8 4209.17 509.970   1
  11  -3  -4 8897.26 1284.21   1
 -11  -3   4 11139.1 1335.39   1
 -11   3   4 8888.25 1129.73   1
 -11  -3   4 9530.50 1243.08   1
  11   3  -4 10995.0 1361.99   1
  11  -3  -4 9503.36 1177.98   1
  11   3  -4 12208.3 1556.20   1
 -11   3   4 9777.09 1203.43   1
 -10   1  -9 213.110 99.7900   1
  10   1   9 280.630 111.490   1
 -10  -1  -9 73.0000 55.8100   1
 -10   1  -9 103.460 58.4100   1
  10  -1   9 82.1000 55.1300   1
  10  -1   9 260.580 108.680   1
 -10  -1  -9 -86.080 74.4500   1
  10   1   9 136.670 67.8200   1
  -3   7   9 493.860 84.7700   1
   3   7  -9 281.470 100.390   1
  -3   7   9 92.1100 72.7900   1
   3   7  -9 313.220 114.470   1
   3  -7  -9 244.770 87.1400   1
   3   7  -9 542.220 82.0200   1
   3  -7  -9 234.080 84.3200   1
  -9  -4  -8 356.390 131.720   1
   9   4   8 435.450 179.080   1
  -9  -4  -8 189.070 79.5700   1
   9  -4   8 236.630 93.6700   1
   9   4   8 514.140 90.4300   1
  -9   4  -8 323.910 126.640   1
   9  -4   8 197.550 75.8800   1
  -9   4  -8 119.650 53.9000   1
 -11  -3  -4 10870.5 1349.04   1
  11   3   4 15421.1 1931.80   1
 -11   3  -4 11802.8 1526.30   1
 -11  -3  -4 14428.6 1819.63   1
  11  -3   4 12360.1 1504.63   1
  11  -3   4 10102.1 1353.73   1
  11   3   4 10820.6 1660.70   1
 -11   3  -4 12152.2 1517.33   1
   8   5   8 5105.80 697.490   1
  -8   5  -8 5107.21 661.440   1
  -8  -5  -8 4478.20 558.760   1
   8  -5   8 3048.18 434.750   1
   8  -5   8 4193.62 524.190   1
  -8  -5  -8 4922.81 680.990   1
   8   5   8 4432.11 543.230   1
  -8   5  -8 5783.93 713.500   1
  -3  -7  -9 410.850 146.590   1
  -3   7  -9 198.700 73.4700   1
  -3   7  -9 413.480 150.260   1
   3   7   9 586.780 114.350   1
  -3   7  -9 208.100 78.6900   1
  -3   7  -9 345.670 122.140   1
  -7  -7   3 9.46000 67.4700   1
   7   7  -3 719.970 102.040   1
  -7  -7   3 598.400 95.6000   1
   7   7  -3 743.880 126.520   1
  -7   7   3 883.140 174.550   1
  -7   7  -3 945.560 139.650   1
   7   7   3 872.790 131.940   1
  -7  -7  -3 1175.32 173.850   1
   7   7   3 995.670 134.110   1
   7  -7   3 971.440 137.240   1
  -7  -7  -3 885.270 119.740   1
   5   8  -1 182.450 83.3800   1
  -5   8   1 418.460 163.080   1
  -5   8  -1 503.660 140.950   1
   5   8   1 477.280 102.170   1
   2  -1 -16 134.750 64.7000   1
   2   1 -16 -70.600 69.7700   1
   2  -1 -16 -40.710 71.2500   1
   2   1 -16 -63.890 101.770   1
  -2   1 -16 98.5100 55.6600   1
  -2  -1 -16 122.330 76.0000   1
   2   1  16 9.94000 23.5700   1
 -10   5   0 -203.01 96.1800   1
 -10  -5   0 333.840 125.140   1
  10  -5   0 207.640 86.9600   1
  10   5   0 297.760 109.710   1
 -10   5   0 84.1600 33.9100   1
   9   0 -11 31.9300 29.5600   1
   9   0 -11 -48.480 106.310   1
  -9   0  11 75.4400 44.7800   1
  -3   4  14 19.1300 28.1600   1
  -3   4  14 124.010 65.0800   1
   3  -4 -14 117.270 57.9300   1
   3   4 -14 145.610 62.8500   1
   3  -4 -14 76.7700 50.9100   1
  -8  -3  11 193.130 71.2700   1
  -8   3  11 331.020 130.940   1
   8   3 -11 104.870 47.9000   1
   8   3 -11 163.740 68.5400   1
   8  -3 -11 -121.48 71.0800   1
   4  -2 -15 5920.99 737.130   1
   4   2 -15 5136.18 650.800   1
   4  -2 -15 5595.00 745.380   1
  -4   2  15 4036.17 569.910   1
  11   0  -7 106.930 45.4800   1
 -11   0   7 155.160 67.6200   1
  11   0  -7 90.8000 62.5700   1
 -11   0   7 -67.460 72.1200   1
  -3  -4 -14 179.100 72.8400   1
  -3   4 -14 -69.940 86.6800   1
   3   4  14 153.130 68.3200   1
  12  -1  -2 374.670 142.660   1
 -12   1   2 450.670 184.320   1
  12   1  -2 417.480 150.350   1
 -12  -1   2 596.570 89.7200   1
 -12   1   2 544.910 98.1300   1
 -10   5   1 53.7400 23.4600   1
  10  -5  -1 120.460 59.4400   1
 -10  -5   1 -19.780 78.8400   1
  10   5  -1 321.540 122.570   1
 -10   5   1 -132.92 101.350   1
  -9   0 -11 -15.420 61.2600   1
   9   0  11 246.580 97.2500   1
   9   0  11 -155.50 107.530   1
  -9   0 -11 -137.43 92.8200   1
 -10  -5  -1 235.950 91.4100   1
  10   5   1 60.4400 51.4000   1
  10  -5   1 178.350 72.7900   1
 -10   5  -1 863.890 136.330   1
  12   1   2 434.570 160.920   1
 -12   1  -2 435.660 161.840   1
 -12  -1  -2 418.160 149.680   1
  12  -1   2 622.070 90.0500   1
  12   1   2 558.420 99.8300   1
 -12  -1  -2 506.180 83.9300   1
   0   6  12 8812.61 1074.07   1
   0   6 -12 3984.98 530.990   1
   0  -6 -12 6781.52 830.510   1
   0   6 -12 7467.52 910.010   1
   0   6  12 9732.07 1150.72   1
  -4   2 -15 4234.14 529.530   1
  -4  -2 -15 4618.85 590.930   1
   4   2  15 4529.41 633.680   1
  -4  -2 -15 5858.05 790.900   1
  -8  -3 -11 -164.75 61.1800   1
  -8   3 -11 52.1400 41.1500   1
  -8   3 -11 207.640 79.2200   1
   8   3  11 502.970 108.760   1
   8  -3  11 -100.83 62.8200   1
   8   3  11 135.510 84.3000   1
  -8  -3 -11 134.800 77.7700   1
   8  -3  11 69.8200 40.7700   1
 -11   0  -7 -32.350 74.3700   1
  11   0   7 69.1500 43.4600   1
  11   0   7 203.020 82.1600   1
 -11   0  -7 -5.7600 91.8200   1
  11   2  -6 861.870 128.410   1
 -11   2   6 826.570 125.940   1
  11  -2  -6 631.850 87.4800   1
  11  -2  -6 697.580 100.510   1
 -11  -2   6 670.260 97.8200   1
 -11  -2   6 437.170 163.210   1
 -11   2   6 391.590 144.120   1
  11   2  -6 952.820 126.630   1
   9  -5  -6 11830.5 1452.30   1
  -9   5   6 11725.5 1464.68   1
   9   5  -6 11623.5 1448.85   1
  -9  -5   6 10457.0 1303.88   1
  -9  -5   6 12877.1 1539.55   1
   9  -5  -6 6431.80 1429.54   1
   9   5  -6 13193.0 1732.75   1
   0   7  10 762.070 118.150   1
   0   7 -10 299.450 108.860   1
   0   7  10 905.680 123.460   1
   0   7 -10 479.600 72.3300   1
   0  -7 -10 867.050 126.580   1
   0   7 -10 803.230 105.680   1
   9   5   6 13145.6 1568.10   1
  -9  -5  -6 12464.3 1564.17   1
  -9   5  -6 13413.7 1657.75   1
  -9  -5  -6 13497.6 1745.86   1
  -9   5  -6 12525.9 1647.90   1
   9   5   6 19546.9 7678.48   1
   9  -5   6 11417.0 1391.24   1
   9  -5   6 9560.85 1273.62   1
  11   2   6 1176.89 155.300   1
 -11  -2  -6 878.750 136.460   1
 -11   2  -6 743.370 110.520   1
 -11  -2  -6 938.660 139.220   1
 -11   2  -6 735.300 104.760   1
  11   2   6 1118.75 182.010   1
  11  -2   6 949.050 146.370   1
  11  -2   6 798.000 111.960   1
   5  -6 -10 925.490 122.570   1
   5   6 -10 1470.75 192.850   1
   5  -6 -10 703.610 140.710   1
  -5   6  10 1281.40 185.000   1
   5   6 -10 715.120 114.040   1
   5   6 -10 805.340 119.650   1
  -5   6  10 1837.76 244.060   1
  -5   4  13 5825.86 774.310   1
  -5   4  13 5771.95 763.980   1
   5  -4 -13 4829.85 670.450   1
   5   4 -13 4806.87 592.130   1
   5  -4 -13 4659.93 602.860   1
  12   0  -3 -81.130 91.5200   1
 -12   0   3 352.470 135.260   1
 -12   0   3 63.1200 43.4400   1
  12   0  -3 277.230 108.820   1
   0   8   7 100.110 82.9100   1
   0   8   7 -51.690 97.2100   1
   0   8  -7 85.8300 56.9900   1
   0   8  -7 70.9100 32.8100   1
  -5  -6 -10 1431.98 209.790   1
  -5  -6 -10 1135.97 221.520   1
  -5   6 -10 1132.67 165.450   1
  -5   6 -10 1676.90 231.660   1
   5   6  10 921.830 155.960   1
   5   6  10 1156.56 159.310   1
   5   8  -2 4204.52 618.800   1
  -5   8   2 4956.60 642.980   1
   5   8  -2 5963.20 712.820   1
  -5  -8   2 4239.14 625.570   1
  12   0   3 220.850 93.6600   1
 -12   0  -3 -36.470 81.4200   1
  12   0   3 241.900 94.3900   1
 -12   0  -3 -171.00 81.1200   1
  -5  -8  -2 5570.61 738.740   1
   5   8   2 5766.90 773.270   1
  -5   8  -2 6026.67 752.580   1
   5   8   2 5127.23 655.770   1
  -5   4 -13 4328.06 625.940   1
   5  -4  13 3246.43 550.500   1
  -5  -4 -13 5914.11 751.500   1
   5   4  13 5409.63 693.600   1
  -5  -4 -13 5451.05 681.100   1
  -5   4 -13 5732.98 702.630   1
   5   4  13 4183.71 564.380   1
   6   7  -6 307.440 111.670   1
  -6  -7   6 322.890 122.410   1
  -6   7   6 353.490 153.420   1
   6   7  -6 210.880 83.5400   1
   1   6 -12 -36.660 76.7800   1
  -1   6  12 355.290 128.230   1
   1  -6 -12 14.8300 31.6700   1
   1  -6 -12 -60.220 54.2800   1
  -1   6  12 196.030 88.9700   1
   1   6 -12 246.340 89.1000   1
   1   6  12 93.1100 51.4100   1
  -1   6 -12 -45.230 69.7900   1
  -1  -6 -12 338.610 125.940   1
   1   6  12 295.260 117.720   1
  -1   6 -12 192.550 82.6300   1
   0   2  16 4607.15 841.510   1
   0   2 -16 7324.57 927.310   1
   0  -2 -16 10508.4 1299.89   1
   0   2 -16 9324.71 1156.56   1
   0   2  16 6960.42 1098.05   1
   6   6  -9 278.640 99.0000   1
   6  -6  -9 310.970 110.210   1
  -6   6   9 1270.71 192.030   1
   6   6  -9 427.840 155.140   1
   6  -6  -9 509.910 87.4400   1
   6   7   6 341.640 124.880   1
  -6  -7  -6 326.920 117.790   1
  -6  -7  -6 453.450 193.800   1
   6   7   6 450.640 200.440   1
  -6   7  -6 305.570 113.660   1
   5   0 -15 106.940 57.7300   1
   6   6   9 565.930 104.430   1
  -6   6  -9 673.620 113.310   1
   6  -6   9 598.180 88.8700   1
   6   6   9 513.430 78.5000   1
  -6   6  -9 459.970 183.310   1
  -6  -6  -9 559.250 83.2100   1
  -6  -6  -9 703.920 106.790   1
  -9   6   0 116.480 41.8500   1
  -9  -6   0 212.720 82.5400   1
  -9  -6   0 -129.77 84.0100   1
   9   6   0 153.800 68.4400   1
  -9   6   0 -146.47 100.850   1
   9  -6   0 -88.530 78.4900   1
   9   6   0 394.740 145.850   1
   1   7 -10 23.8100 49.3400   1
   1  -7 -10 88.5300 35.8600   1
  -1   7  10 553.710 94.4000   1
   1   7 -10 55.4600 24.0100   1
   1   7 -10 20.6800 44.0200   1
  -1   7  10 56.2300 61.7900   1
   1   7 -10 -32.460 47.9200   1
   1  -7 -10 118.550 49.9300   1
   8   4 -10 377.800 144.810   1
   8  -4 -10 111.520 58.2700   1
  -8  -4  10 63.6200 49.6700   1
   8   4 -10 84.7800 40.8300   1
  -8  -4  10 90.2900 37.7700   1
  -8   4  10 322.380 161.800   1
   9   1 -11 16575.3 2080.70   1
   9  -1 -11 16004.2 2009.71   1
  -9  -1  11 9479.36 1904.04   1
   9   1 -11 21707.6 8506.55   1
   9  -1 -11 13757.8 2083.58   1
   1   7  10 -42.190 89.7200   1
  -1   7 -10 150.500 56.1000   1
  -1   7 -10 -37.830 46.1600   1
  -1  -7 -10 -8.1700 43.2900   1
  -1   7 -10 30.6900 22.2200   1
  -1   7 -10 -56.460 68.1000   1
   1   7  10 -306.29 107.610   1
   5   0  15 -5.5200 39.5900   1
  -5   0 -15 77.1200 35.3900   1
  -5   0 -15 153.220 83.9100   1
  10  -5  -2 107.670 51.5000   1
 -10   5   2 99.2500 38.1200   1
 -10   5   2 242.950 110.830   1
  10   5  -2 83.5900 47.1600   1
 -10  -5   2 77.2600 49.4100   1
 -10  -5   2 156.200 70.3400   1
  10  -5  -2 10.6300 36.6700   1
 -11   1   7 7116.98 863.180   1
 -11  -1   7 6949.27 833.570   1
  11   1  -7 7106.92 965.370   1
  11  -1  -7 6479.16 897.560   1
  11  -1  -7 6862.29 829.630   1
  11   1  -7 7926.11 977.780   1
 -11   1   7 7571.36 920.880   1
 -11  -1   7 6933.13 893.930   1
 -10  -5  -2 250.530 99.2100   1
  10   5   2 -13.600 94.4100   1
 -10   5  -2 208.850 93.7700   1
  10  -5   2 -56.050 71.7700   1
 -10  -5  -2 257.850 98.7400   1
 -10   5  -2 55.0500 33.5300   1
  10  -5   2 140.000 57.2300   1
  -7   2  13 5768.85 905.770   1
   7   2 -13 8001.00 1008.43   1
   7  -2 -13 6272.25 808.570   1
  -1   8   7 154.940 71.6500   1
   1   8  -7 57.2300 29.8200   1
   1   8  -7 -15.950 39.6200   1
   1   8  -7 -34.100 30.3700   1
  -1   8   7 451.780 187.730   1
   1   8  -7 -28.050 65.7700   1
   8   4  10 -54.510 110.830   1
  -8   4 -10 -14.370 73.1700   1
   8   4  10 125.210 82.8600   1
   8  -4  10 338.270 125.160   1
   8  -4  10 83.9600 43.4500   1
  -8   4 -10 -131.69 77.9000   1
  -8  -4 -10 236.520 111.730   1
  -8  -4 -10 204.090 76.1700   1
  -1  -8  -7 50.2300 20.7800   1
   1   8   7 -53.950 126.580   1
  -1   8  -7 27.5400 32.6700   1
  -1   8  -7 65.1300 91.1100   1
   1   8   7 408.950 154.660   1
   3   5 -13 183.860 79.2000   1
   3  -5 -13 -7.5600 53.5200   1
  -3   5  13 194.710 92.1700   1
  -3   5  13 158.000 60.2400   1
   3  -5 -13 128.830 76.3000   1
  -9   1 -11 19740.4 7842.99   1
   9   1  11 19401.0 7617.45   1
  -9   1 -11 17609.6 2142.40   1
   9   1  11 15698.4 1964.05   1
  -9  -1 -11 18361.5 7246.59   1
   9  -1  11 15602.6 1962.83   1
  -9  -1 -11 17572.9 2283.93   1
   9  -1  11 17995.5 7078.76   1
  -9  -6   1 1756.12 236.780   1
   9  -6  -1 1431.25 192.940   1
  -9   6   1 862.030 133.140   1
   9   6  -1 1620.00 207.670   1
   9  -6   1 1349.35 187.320   1
  -9   6  -1 1167.32 143.680   1
  -9  -6  -1 1582.41 213.430   1
   9   6   1 1659.90 216.200   1
  -9   6  -1 2258.88 306.940   1
   9  -6   1 1596.55 218.280   1
  -3   5 -13 222.900 79.5700   1
   3   5  13 73.8900 62.0100   1
  -3   5 -13 -299.36 98.7400   1
  -3  -5 -13 50.4900 56.0500   1
   1  -2 -16 99.3400 48.0200   1
  -1   2  16 42.2000 25.1900   1
   1   2 -16 99.8400 57.7500   1
   1  -2 -16 86.5100 56.1700   1
   1   2 -16 0.49000 70.2700   1
 -11  -1  -7 7877.60 1042.66   1
 -11   1  -7 8479.12 1156.22   1
  11   1   7 8708.15 1047.19   1
  11  -1   7 8642.52 1054.57   1
  11   1   7 9498.57 1145.45   1
  11  -1   7 8249.97 1070.25   1
 -11  -1  -7 8088.30 1012.07   1
 -11   1  -7 8816.31 1081.80   1
 -10   4   6 339.670 140.120   1
 -10  -4   6 492.410 70.0700   1
 -10   4   6 178.870 67.0800   1
 -10  -4   6 315.630 119.670   1
  10   4  -6 557.820 86.4900   1
  10  -4  -6 292.440 124.530   1
  10  -4  -6 542.410 77.2700   1
  10   4  -6 394.200 140.100   1
  -1  -2 -16 -130.75 95.5600   1
  -1   2 -16 -128.82 117.270   1
   1   2  16 200.620 74.1600   1
   1   2  16 79.4600 39.0400   1
  -7   2 -13 7371.12 1067.25   1
  -7  -2 -13 6832.28 882.970   1
  -7   2 -13 7248.99 883.410   1
   7  -2  13 5933.88 918.820   1
   7   2  13 9698.01 1185.25   1
   7   2  13 5552.85 761.000   1
  -7  -2 -13 9029.23 1159.54   1
  -6   5  11 -185.16 98.9400   1
   6  -5 -11 7.88000 28.5900   1
   6   5 -11 126.970 64.0500   1
   6  -5 -11 233.330 93.9400   1
  -5   3  14 686.540 116.620   1
  -5   3  14 493.880 78.9700   1
   5  -3 -14 805.700 117.310   1
   5   3 -14 503.720 85.4600   1
   5  -3 -14 862.280 118.670   1
  -3   3  15 232.030 84.9000   1
   3  -3 -15 361.450 128.960   1
   3   3 -15 552.980 97.1200   1
   3  -3 -15 596.290 80.7800   1
  -3   3  15 187.030 74.9700   1
   3   0 -16 -171.93 96.2700   1
   3   0 -16 133.280 68.4300   1
 -10  -4  -6 578.370 102.460   1
  10   4   6 522.770 107.260   1
  10  -4   6 234.520 99.0400   1
 -10   4  -6 620.360 95.4000   1
  10   4   6 577.150 109.960   1
 -10  -4  -6 340.740 137.910   1
  10  -4   6 340.390 122.930   1
 -10   4  -6 284.110 103.270   1
  -6  -5 -11 163.800 73.9000   1
   6   5  11 128.770 80.5600   1
  -6  -5 -11 114.700 58.4400   1
  -6   5 -11 102.990 53.5400   1
   6  -5  11 147.460 70.7400   1
   6   5  11 345.900 138.770   1
  -6   5 -11 166.890 76.7300   1
   3   3  15 391.390 140.690   1
  -3   3 -15 777.140 148.490   1
  -3  -3 -15 326.850 129.680   1
  -5  -3 -14 583.800 89.8500   1
  -5   3 -14 849.950 120.710   1
  -5  -3 -14 941.160 134.970   1
  -5   3 -14 466.080 189.890   1
   5  -3  14 468.740 186.570   1
   5   3  14 606.460 97.3900   1
  -3   0 -16 237.210 122.850   1
   3   8  -6 151.790 66.7100   1
  -3   8   6 -92.990 126.630   1
   3   8  -6 214.570 87.9100   1
   3   8  -6 -19.020 47.3200   1
  -3   8   6 482.340 76.9100   1
  -3   8  -6 328.250 123.620   1
   3   8   6 -154.13 168.500   1
  -3   8  -6 55.4600 65.2900   1
   3   8   6 123.590 50.8800   1
  -3  -8  -6 160.550 64.7200   1
 -12  -1   3 2013.76 254.490   1
 -12   1   3 1987.28 257.350   1
  12   1  -3 2530.33 325.350   1
 -12   1   3 2408.14 309.680   1
  12  -1  -3 2693.56 358.290   1
  12  -1  -3 2190.40 308.220   1
 -12  -1   3 1983.48 287.430   1
  12   1  -3 2653.95 357.090   1
 -12   1  -3 2477.76 322.800   1
  12  -1   3 2650.42 367.100   1
  12   1   3 3202.57 428.570   1
 -12  -1  -3 2567.75 337.370   1
  12  -1   3 2431.69 356.420   1
  12   1   3 2387.73 293.970   1
 -12   1  -3 2415.26 301.770   1
 -12  -1  -3 2522.57 331.130   1
  -8   2  12 318.210 127.760   1
   8  -2 -12 402.830 147.720   1
   8   2 -12 484.760 83.5400   1
   7   7  -4 487.140 74.9100   1
  -7  -7   4 775.020 121.810   1
  -7   7   4 769.610 136.880   1
   7   7  -4 364.280 134.700   1
  -7  -7   4 476.040 192.040   1
   5   1 -15 2739.26 380.940   1
   5  -1 -15 2667.09 357.010   1
  -7  -7  -4 586.120 80.0500   1
   7  -7   4 685.710 110.620   1
   7   7   4 507.300 87.4900   1
  -7  -7  -4 551.240 91.1400   1
   7   7   4 975.150 143.730   1
  -7   7  -4 678.930 108.540   1
  -4   6  11 6409.55 788.780   1
  -4   6  11 5981.43 743.940   1
   4   6 -11 4687.51 646.230   1
   4  -6 -11 3177.83 584.990   1
   4  -6 -11 3195.48 455.780   1
  11  -4   0 279.620 104.130   1
  11   4   0 190.540 79.1200   1
 -11   4   0 -111.92 98.0000   1
 -11  -4   0 144.340 64.5500   1
   8   2  12 401.320 154.610   1
   8   2  12 471.290 196.950   1
   8  -2  12 699.150 106.480   1
  -8  -2 -12 394.230 143.360   1
  -8   2 -12 446.360 181.420   1
   8  -2  12 521.690 81.1800   1
  -8   2 -12 452.620 190.690   1
  -8  -2 -12 410.670 159.400   1
  -5  -1 -15 2443.81 372.000   1
  -5  -1 -15 3461.42 435.120   1
   5  -1  15 2283.19 294.820   1
   5   1  15 1987.86 293.310   1
  -5   1 -15 3301.18 429.730   1
  -5   1 -15 2466.53 325.310   1
   4   6  11 5346.83 654.390   1
  -4   6 -11 4151.65 547.940   1
  -4  -6 -11 4758.53 726.990   1
  -4   6 -11 4299.24 659.540   1
   4   8  -5 43.1700 54.9500   1
  -4   8   5 340.260 137.590   1
   4   8  -5 204.290 82.0500   1
  -4   8   5 -69.920 136.250   1
  12  -2   0 1028.07 146.870   1
 -12  -2   0 761.860 116.860   1
  12   2   0 468.080 190.290   1
 -12   2   0 827.360 125.560   1
   4   8   5 122.370 120.010   1
  -4  -8  -5 57.2300 44.3000   1
   4   8   5 77.4800 42.4500   1
  -4   8  -5 147.230 82.2000   1
  -9  -6   2 7968.47 981.900   1
   9   6  -2 7940.15 950.090   1
  -9   6   2 7982.67 1028.11   1
   9  -6  -2 9293.31 1153.33   1
   7   5 -10 6507.75 965.390   1
  -7  -5  10 7579.16 956.370   1
   7   5 -10 14882.4 1811.13   1
   7  -5 -10 9835.29 1372.48   1
  -7   5  10 12391.6 1606.58   1
   5   8  -3 1.22000 47.5500   1
  -5   8   3 -195.69 137.100   1
  -5  -8   3 -6.9700 46.9400   1
   5   8  -3 -10.660 52.5500   1
  -9  -6  -2 8422.60 1024.67   1
  -9   6  -2 9918.57 1218.50   1
   9  -6   2 8376.94 1037.53   1
   9  -6   2 6641.11 1014.90   1
  -9   6  -2 8128.89 1059.12   1
   9   6   2 9111.47 1080.36   1
   6   2 -14 171.910 70.7900   1
   6  -2 -14 132.240 71.5600   1
  -6   2  14 125.970 50.6700   1
  -6   2  14 91.9100 43.5700   1
 -11  -3   5 2469.51 330.940   1
 -11   3   5 1512.83 202.680   1
 -11  -3   5 2568.52 344.840   1
  11  -3  -5 2023.15 280.020   1
  11   3  -5 3147.10 417.960   1
 -11   3   5 2776.83 383.380   1
  11   3  -5 2311.83 293.710   1
  11  -3  -5 2393.41 323.740   1
   5   8   3 -5.4600 48.7400   1
  -5   8  -3 147.980 76.2400   1
   5   8   3 579.900 99.9700   1
  -5  -8  -3 83.6500 40.9200   1
  11   4  -1 5682.50 683.700   1
 -11  -4   1 5625.47 735.560   1
  11  -4  -1 5466.07 674.700   1
 -11   4   1 5370.72 679.220   1
  11  -4   1 5746.50 707.130   1
 -11   4  -1 6620.31 817.000   1
 -11  -4  -1 5791.26 723.430   1
  11   4   1 5673.16 693.010   1
 -11   4  -1 5233.31 679.590   1
  -7  -5 -10 13669.1 1876.22   1
  -7  -5 -10 12515.1 1553.34   1
  -7   5 -10 16742.0 2038.65   1
   7   5  10 9731.33 1307.26   1
   7  -5  10 9159.09 1261.80   1
   7   5  10 13567.0 1617.88   1
  -7   5 -10 9756.20 1486.30   1
 -11  -3  -5 3817.92 491.290   1
  11   3   5 4515.05 560.950   1
  11  -3   5 2952.64 419.180   1
  11   3   5 2700.41 342.820   1
 -11   3  -5 3166.96 400.800   1
 -11  -3  -5 3185.66 395.690   1
  11  -3   5 3274.65 412.560   1
 -11   3  -5 3308.58 432.310   1
  -5   5  12 3553.28 434.980   1
  -5   5  12 2745.52 413.870   1
   5  -5 -12 2401.05 308.540   1
   5   5 -12 2663.53 365.140   1
   5  -5 -12 2690.29 427.930   1
   2  -6 -12 5033.96 753.380   1
   2   6 -12 3746.84 667.690   1
   2   6 -12 9201.91 1115.01   1
   2  -6 -12 7293.68 1017.10   1
  -2   6  12 9920.40 1186.66   1
  -2   6  12 7932.05 1057.49   1
 -12  -2   1 534.460 86.2300   1
 -12   2   1 665.200 122.910   1
  12   2  -1 608.640 82.9200   1
  12  -2  -1 533.830 89.2100   1
 -12  -2   1 362.330 135.500   1
  12  -2   1 594.010 87.4200   1
  12  -2   1 572.380 88.5200   1
 -12   2  -1 474.720 191.130   1
  12   2   1 501.690 80.9200   1
 -12  -2  -1 897.980 127.720   1
 -12   2  -1 614.020 92.1100   1
  -6   2 -14 200.250 91.1400   1
   6   2  14 196.100 94.0900   1
  -6  -2 -14 -69.770 53.4900   1
   6  -2  14 127.960 51.8700   1
  -6  -2 -14 420.700 155.550   1
   6   2  14 76.7100 50.7400   1
  -6   2 -14 85.1500 41.7800   1
  10  -2  -9 269.450 99.3100   1
  10  -2  -9 147.200 67.6000   1
  10   2  -9 92.3400 42.5400   1
 -10   2   9 237.920 94.0900   1
 -10  -2   9 674.430 101.810   1
 -10   2   9 -41.610 44.5900   1
 -10  -2   9 -86.510 86.3100   1
[truncated: 131,612 more chars]
