# Supplementary material for: Piperazin-1-ium tri­aqua­di­bromido­sodium
Source: IUCrdata. 2025 Nov 11;10(Pt 11):x250985. doi: 10.1107/S241431462500985X (PMC12810261; doi:10.1107/S241431462500985X)
Supplement: Supplementary file 2 [file x-10-x250985-Isup2.hkl]

data_I                                                                          
_shelx_title ' 2013ncs0273    trans to Pnma'                                    
_shelx_refln_list_code          4                                               
_shelx_F_calc_maximum      262.06                                               
_exptl_crystal_F_000       640.00                                               
_reflns_d_resolution_high  0.7688                                               
                                                                                
loop_                                                                           
 _space_group_symop_operation_xyz                                               
 'x, y, z'                                                                      
 '-x+1/2, -y, z+1/2'                                                            
 '-x, y+1/2, -z'                                                                
 'x+1/2, -y+1/2, -z+1/2'                                                        
 '-x, -y, -z'                                                                   
 'x-1/2, y, -z-1/2'                                                             
 'x, -y-1/2, z'                                                                 
 '-x-1/2, y-1/2, z-1/2'                                                         
                                                                                
_cell_length_a    14.2622                                                       
_cell_length_b    10.6066                                                       
_cell_length_c     7.6876                                                       
_cell_angle_alpha  90.000                                                       
_cell_angle_beta   90.000                                                       
_cell_angle_gamma  90.000                                                       
                                                                                
_shelx_F_squared_multiplier     1.000                                           
                                                                                
loop_                                                                           
 _refln_index_h                                                                 
 _refln_index_k                                                                 
 _refln_index_l                                                                 
 _refln_F_squared_calc                                                          
 _refln_F_squared_meas                                                          
 _refln_F_squared_sigma                                                         
 _refln_observed_status                                                         
   2   0   0       1443.11       1551.67       101.92 o                         
   4   0   0       6782.59       7588.36       114.34 o                         
   8   0   0         53.19         47.98         6.75 o                         
  10   0   0      22386.02      13661.43      3545.54 o                         
  12   0   0      13005.27      11182.83      1934.12 o                         
  14   0   0        744.79        852.13       119.92 o                         
  16   0   0       3694.77       4599.20       416.67 o                         
  18   0   0        584.30        713.48        86.31 o                         
   2   1   0        352.00        448.61        13.75 o                         
   4   1   0        448.46        534.86        29.36 o                         
   6   1   0        498.84        422.79        31.35 o                         
   8   1   0        385.30        352.97        18.83 o                         
  10   1   0        133.51        110.43        10.23 o                         
  12   1   0          4.99          0.29         2.81 o                         
  14   1   0         15.59         33.70        21.34 o                         
  16   1   0          5.54         32.42        19.38 o                         
  18   1   0         24.03         39.16        27.37 o                         
   0   2   0      27247.22      28173.78       462.05 o                         
   2   2   0        205.58        263.43         8.30 o                         
   4   2   0      42164.25      41757.83       938.63 o                         
   6   2   0      17215.16      15264.36      1293.64 o                         
   8   2   0       3973.87       3994.94       200.44 o                         
  10   2   0       8586.97       7131.03       660.79 o                         
  12   2   0       3038.25       2695.05       233.65 o                         
  14   2   0        807.08        657.72       100.38 o                         
  16   2   0       2745.65       2956.97       252.70 o                         
  18   2   0        320.29        379.59        39.58 o                         
   2   3   0      19174.96      19269.57       157.81 o                         
   4   3   0       5600.61       5664.92       119.23 o                         
   6   3   0         86.29         64.96         3.98 o                         
   8   3   0      11632.98      11394.99       501.90 o                         
  10   3   0        527.33        533.11        23.55 o                         
  12   3   0        633.35        581.05        64.68 o                         
  14   3   0       2773.99       2237.57       227.22 o                         
  16   3   0         12.84         14.94        26.72 o                         
  18   3   0        343.26        443.11        49.92 o                         
   0   4   0      43208.03      43297.89       546.42 o                         
   2   4   0      21499.07      21855.47       175.84 o                         
   4   4   0       6891.50       6987.54       179.28 o                         
   6   4   0      19285.30      18833.91       631.93 o                         
   8   4   0        416.58        365.42        15.18 o                         
  10   4   0       9298.93       9300.10       313.89 o                         
  12   4   0       8072.23       7411.03       615.77 o                         
  14   4   0        379.19        338.63        28.36 o                         
  16   4   0       1709.60       1451.28       225.78 o                         
   2   5   0       7868.23       7921.49       133.30 o                         
   4   5   0       6465.27       6556.60       189.99 o                         
   6   5   0       2214.44       2342.28        71.88 o                         
   8   5   0       4208.69       4370.80       142.25 o                         
  10   5   0       1647.95       1602.88        69.82 o                         
  12   5   0       1420.49       1316.19       104.34 o                         
  14   5   0       1320.61       1309.82        71.23 o                         
  16   5   0         30.20         66.06        27.52 o                         
   0   6   0        258.85        376.57        25.35 o                         
   2   6   0       2071.70       2310.09        67.25 o                         
   4   6   0       6548.93       6928.70       148.54 o                         
   6   6   0       8066.86       8538.72       295.68 o                         
   8   6   0         28.02         46.69         9.46 o                         
  10   6   0       1242.13       1249.45        42.93 o                         
  12   6   0        149.94        158.47        12.61 o                         
  14   6   0          3.06         11.27        12.88 o                         
  16   6   0       1292.43       1177.67       119.18 o                         
   2   7   0      19599.20      20090.69       363.54 o                         
   4   7   0      14782.15      14298.30       477.03 o                         
   6   7   0       2515.56       2640.97        75.71 o                         
   8   7   0      10432.45      10731.09       450.37 o                         
  10   7   0       2773.93       2805.56       110.66 o                         
  12   7   0       2649.14       2678.60       111.82 o                         
  14   7   0       3562.94       3794.87       295.24 o                         
   0   8   0       7310.27       7385.56       370.36 o                         
   2   8   0       1056.77       1130.46        37.67 o                         
   4   8   0         11.48         31.91         6.48 o                         
   6   8   0       4316.28       4536.69       167.81 o                         
   8   8   0        917.50        914.31        36.45 o                         
  10   8   0       1083.60       1105.44        59.48 o                         
  12   8   0        535.02        542.54        42.97 o                         
  14   8   0         86.76        135.50        15.40 o                         
   2   9   0       9653.37       9921.79       415.37 o                         
   4   9   0       5048.14       5386.17       206.09 o                         
   6   9   0        877.20        883.80        33.22 o                         
   8   9   0       7600.20       7724.70       348.99 o                         
  10   9   0        946.99       1039.66        52.05 o                         
  12   9   0       1199.36       1242.47        97.12 o                         
  14   9   0       1824.44       1949.00       213.26 o                         
   0  10   0        840.88        768.94        56.81 o                         
   2  10   0        211.65        237.57        13.71 o                         
   4  10   0         70.42         67.18         7.91 o                         
   6  10   0          2.64         21.32         8.97 o                         
   8  10   0         35.57         29.37         9.28 o                         
  10  10   0         48.51         63.14        10.10 o                         
  12  10   0        271.50        258.38        26.63 o                         
   2  11   0      10433.24      10152.01       706.30 o                         
   4  11   0       4700.00       4799.65       189.98 o                         
   6  11   0        365.58        347.27        25.75 o                         
   8  11   0       8122.85       8093.11       418.98 o                         
  10  11   0        628.02        645.24        45.96 o                         
   0  12   0         15.41         33.29         9.95 o                         
   2  12   0          2.89         21.83        10.56 o                         
   4  12   0        269.14        241.55        14.74 o                         
   6  12   0        812.19        791.93        34.66 o                         
   8  12   0         10.64         33.32        13.15 o                         
   2  13   0       2936.30       2980.49       170.14 o                         
   4  13   0       1768.77       1906.62       122.63 o                         
   6  13   0        428.32        364.47        27.61 o                         
   1   0   1       3213.30       3379.24       193.79 o                         
   2   0   1       6412.43       6700.97       356.74 o                         
   3   0   1      68673.71      31362.36     16368.45 o                         
   5   0   1       7553.71       5846.19       318.63 o                         
   6   0   1        133.94        139.25        16.22 o                         
   7   0   1      36533.94      26517.88      2479.95 o                         
   8   0   1       5782.13       4627.65       263.61 o                         
   9   0   1      12251.04       9803.66       347.38 o                         
  10   0   1          7.67         23.20         4.65 o                         
  11   0   1         67.54         61.39        21.61 o                         
  12   0   1        497.46        482.53        27.97 o                         
  13   0   1       7540.01       8088.64       347.47 o                         
  14   0   1       2003.59       1845.48       279.82 o                         
  15   0   1       2288.62       2247.77       481.91 o                         
  16   0   1        162.41        187.07        40.12 o                         
  17   0   1        294.87        383.48        27.26 o                         
  18   0   1        342.97        441.58        38.00 o                         
   0   1   1        446.84        494.63        18.50 o                         
   1   1   1         28.12         30.89         1.66 o                         
   2   1   1        272.56        293.49         6.56 o                         
   3   1   1        231.56        259.93         6.70 o                         
   4   1   1         59.34         69.71         3.71 o                         
   5   1   1        346.08        399.30        11.33 o                         
   6   1   1          2.87         11.88         2.66 o                         
   7   1   1        419.30        438.64        22.04 o                         
   8   1   1          0.08          8.40         1.70 o                         
   9   1   1        138.35        140.82         8.47 o                         
  10   1   1          5.28         14.38         4.86 o                         
  11   1   1        115.56         95.14         6.03 o                         
  12   1   1          1.46         25.41         2.58 o                         
  13   1   1         77.70         59.31        11.83 o                         
  14   1   1          3.63         18.83         6.41 o                         
  15   1   1          3.99         18.35         5.28 o                         
  16   1   1          4.44         19.51        16.81 o                         
  17   1   1         17.29         31.69        13.85 o                         
  18   1   1          3.91         36.98        11.98 o                         
   1   2   1        914.46       1077.39        22.79 o                         
   2   2   1       1892.54       2090.92        39.46 o                         
   3   2   1      40853.87      40952.96       568.15 o                         
   4   2   1       3371.67       3479.17        76.49 o                         
   5   2   1       1123.51       1223.62        28.37 o                         
   6   2   1       1442.83       1450.58        33.47 o                         
   7   2   1       9337.95       8860.66       369.15 o                         
   8   2   1       4168.61       4031.25        86.78 o                         
   9   2   1       7258.62       7041.66       192.15 o                         
  10   2   1        411.65        343.79        11.35 o                         
  11   2   1        537.14        502.23        23.35 o                         
  12   2   1         72.54         73.96         4.06 o                         
  13   2   1       3132.62       3004.64       140.35 o                         
  14   2   1        445.09        331.19        27.04 o                         
  15   2   1       2191.78       2098.62       138.18 o                         
  16   2   1          1.31          6.83         7.58 o                         
  17   2   1        425.23        474.40        24.41 o                         
  18   2   1        352.28        380.14        28.50 o                         
   0   3   1       5176.95       5218.43        88.88 o                         
   1   3   1       9770.43       9882.21        64.20 o                         
   2   3   1         45.42         49.28         2.70 o                         
   3   3   1         23.69         27.01         2.07 o                         
   4   3   1        598.95        675.23        14.82 o                         
   5   3   1      12860.03      12924.64       165.62 o                         
   6   3   1       1481.72       1511.45        31.53 o                         
   7   3   1       1824.50       1826.30        44.73 o                         
   8   3   1         42.47         54.53         5.33 o                         
   9   3   1        550.09        503.37        18.38 o                         
  10   3   1        602.01        575.99        19.75 o                         
  11   3   1       4168.73       4044.33       128.88 o                         
  12   3   1        260.11        255.03        14.56 o                         
  13   3   1        207.54        206.25        10.96 o                         
  14   3   1          5.48         13.06         8.17 o                         
  15   3   1        467.14        399.98        50.19 o                         
  16   3   1        213.76        180.70        15.86 o                         
  17   3   1        575.70        589.07        41.03 o                         
   1   4   1      27195.10      27720.31       164.96 o                         
   2   4   1       6282.13       6243.71        55.45 o                         
   3   4   1      15475.96      15287.21        88.24 o                         
   4   4   1       3768.92       3931.17        49.37 o                         
   5   4   1       3130.80       3258.28        49.25 o                         
   6   4   1        328.70        360.59        10.00 o                         
   7   4   1      14648.48      14310.67       492.72 o                         
   8   4   1       1267.25       1327.05        31.28 o                         
   9   4   1       9321.29       9238.77       213.31 o                         
  10   4   1        467.96        423.34        16.99 o                         
  11   4   1          1.13         20.81         7.54 o                         
  12   4   1       1076.12       1016.59        36.33 o                         
  13   4   1       4313.47       4327.61       213.21 o                         
  14   4   1        849.29        767.60        60.97 o                         
  15   4   1       1258.41       1211.19        57.36 o                         
  16   4   1         65.90         89.65        11.03 o                         
  17   4   1        376.31        357.65        30.48 o                         
   0   5   1       1348.75       1520.03        33.00 o                         
   1   5   1       6467.27       6223.00        91.26 o                         
   2   5   1        407.01        418.85        11.79 o                         
   3   5   1        446.13        469.19        13.20 o                         
   4   5   1        905.19        962.17        18.28 o                         
   5   5   1       5657.65       5906.22       118.45 o                         
   6   5   1        824.70        835.95        16.73 o                         
   7   5   1       2741.27       2766.96        63.71 o                         
   8   5   1         10.99         25.89         4.90 o                         
   9   5   1       1307.19       1329.73        28.38 o                         
  10   5   1        575.22        539.63        16.75 o                         
  11   5   1       2409.38       2356.31        56.43 o                         
  12   5   1        324.83        337.46        11.88 o                         
  13   5   1        145.15        157.27         8.36 o                         
  14   5   1         26.62         24.22        11.00 o                         
  15   5   1        622.25        620.73        33.39 o                         
  16   5   1         88.81         83.22        17.82 o                         
  17   5   1        614.87        584.24        51.72 o                         
   1   6   1       3454.39       3710.46        79.56 o                         
   2   6   1       1585.20       1688.85        38.09 o                         
   3   6   1       5128.66       5509.27        88.92 o                         
   4   6   1         11.24         22.40         3.40 o                         
   5   6   1         58.16         63.29         3.75 o                         
   6   6   1        122.24        116.12         4.28 o                         
   7   6   1        239.07        255.12         8.33 o                         
   8   6   1        592.49        615.97        16.60 o                         
   9   6   1       2944.98       3042.56        84.58 o                         
  10   6   1        545.05        516.61        15.12 o                         
  11   6   1        222.93        229.24         8.98 o                         
  12   6   1        150.13        161.11        13.22 o                         
  13   6   1       1394.93       1481.03        80.34 o                         
  14   6   1         46.00         35.16         7.40 o                         
  15   6   1        200.02        200.25        12.77 o                         
  16   6   1         30.74         28.97         7.48 o                         
   0   7   1       3139.67       3321.66       116.85 o                         
   1   7   1      16010.28      16160.89       225.08 o                         
   2   7   1       1049.32       1081.67        26.82 o                         
   3   7   1        913.43        924.00        21.82 o                         
   4   7   1       1838.69       1938.04        44.75 o                         
   5   7   1      11998.95      12710.22       233.45 o                         
   6   7   1       2330.09       2436.66        46.66 o                         
   7   7   1       6876.48       7221.63       181.54 o                         
   8   7   1         35.83         49.55         3.82 o                         
   9   7   1       3117.46       3265.11        66.06 o                         
  10   7   1        986.15       1020.35        28.87 o                         
  11   7   1       5208.48       5654.69       194.88 o                         
  12   7   1        642.74        663.49        34.27 o                         
  13   7   1        818.05        806.97        41.76 o                         
  14   7   1         69.01        102.43        10.27 o                         
  15   7   1       1519.20       1488.11        91.30 o                         
   1   8   1       1708.49       1806.65        42.79 o                         
   2   8   1       1237.35       1269.05        31.57 o                         
   3   8   1       2417.45       2545.89        55.83 o                         
   4   8   1         32.86         47.41         5.57 o                         
   5   8   1          1.89         27.65         5.67 o                         
   6   8   1         56.18         60.91         4.96 o                         
   7   8   1        690.24        746.83        19.15 o                         
   8   8   1        213.63        210.40         8.30 o                         
   9   8   1       1451.61       1469.74        52.83 o                         
  10   8   1         35.07         45.37         4.79 o                         
  11   8   1         87.29         78.38         7.86 o                         
  12   8   1        212.71        213.76         9.96 o                         
  13   8   1       1338.63       1420.90        91.95 o                         
  14   8   1        188.49        213.55        22.75 o                         
  15   8   1         14.97        102.36        40.65 o                         
   0   9   1       1997.87       2013.83       133.53 o                         
   1   9   1       6568.05       6576.19       196.21 o                         
   2   9   1        229.43        247.54         8.66 o                         
   3   9   1        210.90        224.68        11.28 o                         
   4   9   1        661.97        691.20        17.91 o                         
   5   9   1       8354.62       8574.29       162.93 o                         
   6   9   1       1280.56       1315.49        42.97 o                         
   7   9   1       1765.88       1889.24        67.08 o                         
   8   9   1          0.78         20.04         5.43 o                         
   9   9   1        738.68        799.40        23.06 o                         
  10   9   1        616.39        639.09        20.57 o                         
  11   9   1       3777.13       3733.71       167.30 o                         
  12   9   1        335.73        320.01        23.28 o                         
  13   9   1        126.32        139.58        13.72 o                         
   1  10   1        193.08        242.38         9.71 o                         
   2  10   1          9.03         11.47         5.38 o                         
   3  10   1          2.03         22.25         4.50 o                         
   4  10   1         75.95         74.65         5.25 o                         
   5  10   1        131.25        133.39         6.90 o                         
   6  10   1          0.16         14.06         4.94 o                         
   7  10   1        270.12        265.32        10.48 o                         
   8  10   1          3.67         30.23         7.62 o                         
   9  10   1         13.76         28.83         5.60 o                         
  10  10   1          4.23         20.33         6.69 o                         
  11  10   1         43.17         36.18         9.02 o                         
  12  10   1         12.19         40.77         9.27 o                         
   0  11   1       2181.57       2252.93       131.79 o                         
   1  11   1       6630.12       6521.43       418.79 o                         
   2  11   1        186.46        202.27        12.76 o                         
   3  11   1        134.81        147.48         8.44 o                         
   4  11   1        583.37        583.80        21.01 o                         
   5  11   1       8128.54       8067.82       212.76 o                         
   6  11   1       1338.02       1271.57        45.29 o                         
   7  11   1       1739.79       1836.64        57.43 o                         
   8  11   1          4.87         32.61         8.49 o                         
   9  11   1        713.52        727.10        27.64 o                         
  10  11   1        527.12        514.21        24.05 o                         
  11  11   1       3735.21       3579.76       324.94 o                         
   1  12   1         21.20         49.63         8.27 o                         
   2  12   1         97.18        125.46         8.17 o                         
   3  12   1        613.59        569.99        18.73 o                         
   4  12   1         21.13          8.47         6.94 o                         
   5  12   1         58.88         78.54         6.89 o                         
   6  12   1          1.11         31.84         8.54 o                         
   7  12   1         20.73         30.74         6.25 o                         
   8  12   1         87.44         98.00         8.74 o                         
   0  13   1        516.30        509.23        34.26 o                         
   1  13   1       2056.35       2167.78        97.90 o                         
   2  13   1        115.94        133.54        11.75 o                         
   3  13   1         94.76         95.50         8.79 o                         
   4  13   1        267.18        240.69        14.04 o                         
   5  13   1       2261.03       2277.60       103.93 o                         
   0   0   2      53655.46      34398.48     10561.22 o                         
   1   0   2      20293.22      19911.80       546.28 o                         
   2   0   2        644.55        652.56        49.87 o                         
   3   0   2      12058.96      11806.43       564.15 o                         
   4   0   2      11359.83      11398.36       171.61 o                         
   5   0   2      31110.76      26831.55      1182.21 o                         
   6   0   2      26897.88      21297.29      1559.23 o                         
   7   0   2       8070.44       6577.67       172.61 o                         
   8   0   2        324.13        285.00        17.31 o                         
   9   0   2         69.15         63.66         4.87 o                         
  10   0   2       4952.06       3963.33       245.97 o                         
  11   0   2      12367.72      10905.95      1332.40 o                         
  12   0   2       3827.14       3926.98       206.23 o                         
  13   0   2         31.30         45.43         5.37 o                         
  14   0   2        511.25        478.56        29.26 o                         
  15   0   2       1824.80       1880.43       175.14 o                         
  16   0   2       1937.22       1829.90       205.25 o                         
  17   0   2       1073.32       1174.71        84.70 o                         
  18   0   2        335.67        391.00        35.11 o                         
   1   1   2        617.62        608.99        15.09 o                         
   2   1   2         41.41         52.31         3.54 o                         
   3   1   2        501.76        536.30        15.12 o                         
   4   1   2        118.60        104.88         5.76 o                         
   5   1   2        143.13        142.62         4.75 o                         
   6   1   2         39.20         54.63         4.38 o                         
   7   1   2          1.94         16.59         4.63 o                         
   8   1   2         43.11         47.48         7.40 o                         
   9   1   2          3.23         11.44         4.43 o                         
  10   1   2         27.60         27.57         3.94 o                         
  11   1   2          0.88         18.01         4.25 o                         
  12   1   2          2.83         14.77         6.02 o                         
  13   1   2         42.93         43.94         8.13 o                         
  14   1   2          8.73         15.95         5.50 o                         
  15   1   2          7.87         30.89         5.61 o                         
  16   1   2          0.03         13.09         6.76 o                         
  17   1   2          1.39         25.01         5.98 o                         
  18   1   2          7.66         33.25        10.86 o                         
   0   2   2      19870.54      20391.08       243.98 o                         
   1   2   2      27915.21      28567.42       163.62 o                         
   2   2   2       8648.58       8541.00        82.59 o                         
   3   2   2        212.56        247.84         6.90 o                         
   4   2   2       5240.69       5394.19       124.16 o                         
   5   2   2       3396.22       3136.42        70.82 o                         
   6   2   2       2107.51       1998.95        34.39 o                         
   7   2   2       1393.87       1320.32        36.33 o                         
   8   2   2         70.30         77.36         3.36 o                         
   9   2   2       1769.48       1657.49        48.46 o                         
  10   2   2       5844.59       5914.56       168.06 o                         
  11   2   2       7037.99       7122.43       230.70 o                         
  12   2   2       1788.79       1849.53        62.87 o                         
  13   2   2        241.96        231.42        11.79 o                         
  14   2   2         74.28         51.86         8.85 o                         
  15   2   2        894.82        857.44        57.26 o                         
  16   2   2       1048.46       1012.87        65.47 o                         
  17   2   2        453.24        471.15        24.24 o                         
   1   3   2        750.12        777.78        16.22 o                         
   2   3   2       6952.89       6998.17        53.53 o                         
   3   3   2      10641.42      10491.94        86.05 o                         
   4   3   2       2327.85       2254.91        45.47 o                         
   5   3   2        119.00        107.91         4.11 o                         
   6   3   2        158.23        138.38         4.25 o                         
   7   3   2       2617.34       2513.09        45.64 o                         
   8   3   2       4279.57       4112.68        90.79 o                         
   9   3   2       2214.88       2134.77        63.33 o                         
  10   3   2        367.64        358.07        13.53 o                         
  11   3   2          9.11         27.41         9.15 o                         
  12   3   2        223.10        242.23         9.16 o                         
  13   3   2       1287.48       1229.63        54.69 o                         
  14   3   2       1063.08       1001.01        67.67 o                         
  15   3   2        251.14        245.83        16.75 o                         
  16   3   2          0.84         20.53         7.91 o                         
  17   3   2         25.07         33.26         7.88 o                         
   0   4   2      10623.84      10433.31       100.50 o                         
   1   4   2       6512.54       6333.30        42.35 o                         
   2   4   2        660.69        695.31        14.53 o                         
   3   4   2       2223.32       2306.92        45.10 o                         
   4   4   2       7399.91       7462.77       114.64 o                         
   5   4   2      15217.78      14462.34       238.26 o                         
   6   4   2      13886.06      13464.10       292.60 o                         
   7   4   2       8320.21       8320.75       167.58 o                         
   8   4   2         83.51         90.50         5.24 o                         
   9   4   2       1698.24       1634.69        38.92 o                         
  10   4   2       2113.46       2080.85        68.17 o                         
  11   4   2       2507.37       2579.75        83.84 o                         
  12   4   2       2377.88       2387.16        76.75 o                         
  13   4   2        451.64        422.13        18.16 o                         
  14   4   2        407.78        385.02        17.30 o                         
  15   4   2       1199.98       1162.34        56.91 o                         
  16   4   2        867.86        818.83        61.57 o                         
  17   4   2       1018.73        929.94        84.00 o                         
   1   5   2       2373.32       2434.99        40.58 o                         
   2   5   2       3543.42       3606.93        59.27 o                         
   3   5   2       3763.61       3800.44        74.75 o                         
   4   5   2       2617.38       2685.22        43.40 o                         
   5   5   2        462.60        472.09         9.85 o                         
   6   5   2        614.36        631.79        12.36 o                         
   7   5   2       2155.99       2213.86        52.43 o                         
   8   5   2       1517.09       1522.36        29.98 o                         
   9   5   2       1555.96       1589.99        45.06 o                         
  10   5   2        530.50        554.20        17.18 o                         
  11   5   2         29.39         42.76         4.82 o                         
  12   5   2        758.55        655.48        32.71 o                         
  13   5   2        840.43        830.62        29.11 o                         
  14   5   2        587.71        579.43        31.53 o                         
  15   5   2        456.36        422.33        25.62 o                         
  16   5   2         20.63         49.19         9.53 o                         
   0   6   2       1407.14       1533.08        35.06 o                         
   1   6   2       2832.51       2995.01        54.29 o                         
   2   6   2       2647.25       2804.88        62.75 o                         
   3   6   2        979.03       1002.91        17.56 o                         
   4   6   2        801.66        804.90        18.70 o                         
   5   6   2       2117.39       2155.36        49.11 o                         
   6   6   2        603.74        641.58        12.79 o                         
   7   6   2        230.37        213.85         7.51 o                         
   8   6   2         28.84         46.49         5.68 o                         
   9   6   2       1656.18       1646.34        44.64 o                         
  10   6   2       1463.56       1489.16        31.97 o                         
  11   6   2        486.99        513.56        21.23 o                         
  12   6   2        230.67        203.01        12.83 o                         
  13   6   2        314.61        288.40        16.16 o                         
  14   6   2         10.19         26.97         5.77 o                         
  15   6   2        143.25        119.36        17.43 o                         
  16   6   2        335.08        331.87        25.26 o                         
   1   7   2       4947.67       5023.25       167.47 o                         
   2   7   2       7979.15       8002.37       195.00 o                         
   3   7   2       8282.29       8346.01       198.45 o                         
   4   7   2       5134.40       5336.28       100.15 o                         
   5   7   2        920.42        919.78        18.07 o                         
   6   7   2       1034.88       1020.65        26.56 o                         
   7   7   2       4816.81       4903.87       129.57 o                         
   8   7   2       5212.30       5424.99       110.48 o                         
   9   7   2       4298.54       4506.76       120.82 o                         
  10   7   2       1188.86       1252.04        48.03 o                         
  11   7   2         18.09         25.15         6.63 o                         
  12   7   2        947.69        935.64        28.14 o                         
  13   7   2       1650.66       1674.94        86.65 o                         
  14   7   2       1407.27       1429.59        69.76 o                         
  15   7   2        895.31        916.15        55.23 o                         
   0   8   2       1405.80       1417.19        44.96 o                         
   1   8   2        166.61        167.07         5.97 o                         
   2   8   2         19.97         30.75         5.07 o                         
   3   8   2         16.52         31.08         5.08 o                         
   4   8   2        354.06        342.85         6.97 o                         
   5   8   2       4819.72       4960.06       130.38 o                         
   6   8   2       2925.21       2958.41        59.20 o                         
   7   8   2        381.41        378.19        11.65 o                         
   8   8   2         15.91         31.05         6.64 o                         
   9   8   2         81.09         83.35         8.64 o                         
  10   8   2        127.73        129.37         7.31 o                         
  11   8   2        200.45        216.15        10.19 o                         
  12   8   2        109.55        117.51         8.92 o                         
  13   8   2         17.69         25.85         8.56 o                         
  14   8   2          6.69         -0.04         7.42 o                         
   1   9   2       1388.93       1437.06        43.23 o                         
   2   9   2       3977.86       4009.63       121.32 o                         
   3   9   2       5632.27       5647.93       129.07 o                         
   4   9   2       2337.90       2397.14        48.22 o                         
   5   9   2        224.69        220.50         8.05 o                         
   6   9   2        324.05        322.79        11.95 o                         
   7   9   2       2082.07       2135.69        76.25 o                         
   8   9   2       2819.62       2933.33        78.66 o                         
   9   9   2       2140.23       2272.04        52.63 o                         
  10   9   2        315.53        350.05         9.44 o                         
  11   9   2         24.68         43.32         7.58 o                         
  12   9   2        600.03        568.40        22.27 o                         
  13   9   2       1269.63       1316.03        71.45 o                         
   0  10   2         47.91         59.16         6.08 o                         
   1  10   2          4.20         22.94         7.80 o                         
   2  10   2         60.66         46.96         7.31 o                         
   3  10   2        193.75        173.37         8.52 o                         
   4  10   2         53.85         65.68         4.59 o                         
   5  10   2         72.39         79.30         7.05 o                         
   6  10   2        249.01        230.03        10.52 o                         
   7  10   2        188.71        202.47         6.61 o                         
   8  10   2         16.85         32.92         8.66 o                         
   9  10   2         20.16         70.32        12.18 o                         
  10  10   2         12.72         46.95         7.71 o                         
  11  10   2          0.67         16.82         7.22 o                         
  12  10   2         39.65         41.10        11.85 o                         
   1  11   2       1165.44       1172.81        44.46 o                         
   2  11   2       4078.91       3989.11       135.97 o                         
   3  11   2       5834.82       5795.42       150.98 o                         
   4  11   2       1958.30       1948.49        47.36 o                         
   5  11   2        157.32        166.08        10.74 o                         
   6  11   2        228.18        191.16         9.92 o                         
   7  11   2       2062.00       2100.22        63.73 o                         
   8  11   2       3418.33       3224.03       119.12 o                         
   9  11   2       2274.89       2232.91        71.87 o                         
  10  11   2        293.03        273.69        17.94 o                         
   0  12   2        196.82        196.06        21.46 o                         
   1  12   2        149.92        140.04         6.99 o                         
   2  12   2        153.81        130.18         6.28 o                         
   3  12   2        257.85        227.54        11.80 o                         
   4  12   2         10.44         23.84         6.44 o                         
   5  12   2        208.48        205.55        10.93 o                         
   6  12   2         44.97         43.99         8.08 o                         
   7  12   2         23.38         31.77         4.69 o                         
   8  12   2          5.11         17.73         7.16 o                         
   1  13   2        670.64        633.22        38.33 o                         
   2  13   2       1180.04       1199.36        71.84 o                         
   3  13   2       1509.75       1526.98        76.41 o                         
   4  13   2        762.61        707.18        35.10 o                         
   1   0   3       6244.81       5803.13       248.43 o                         
   2   0   3      28034.81      25696.74       559.39 o                         
   3   0   3       3111.23       2991.77       102.58 o                         
   4   0   3      25790.32      25206.94       919.30 o                         
   6   0   3       2427.87       2423.63        61.65 o                         
   7   0   3       1508.91       1453.11        46.61 o                         
   8   0   3      30160.49      23666.76      1359.82 o                         
   9   0   3        909.87        788.42        40.23 o                         
  10   0   3        815.56        728.78        55.65 o                         
  11   0   3         29.49         54.77        13.34 o                         
  12   0   3       1128.03       1112.58       105.70 o                         
  13   0   3       1810.76       1774.61       138.21 o                         
  14   0   3       6399.97       6333.87       326.16 o                         
  15   0   3        187.70        189.67        20.44 o                         
  16   0   3        270.74        249.99        18.29 o                         
  17   0   3          2.96        -15.00        15.00 o                         
   0   1   3        401.31        433.00        37.43 o                         
   1   1   3          1.13         12.26         3.23 o                         
   2   1   3        621.27        624.04        26.20 o                         
   3   1   3          4.71          7.76         2.29 o                         
   4   1   3        272.55        279.92        10.57 o                         
   5   1   3          3.51          5.97         3.23 o                         
   6   1   3         89.84        103.53         5.77 o                         
   7   1   3         11.99         24.27         4.49 o                         
   8   1   3          8.16         13.22         5.13 o                         
   9   1   3          0.21         14.89         3.48 o                         
  10   1   3         49.14         43.59         5.74 o                         
  11   1   3          8.21         13.69         5.86 o                         
  12   1   3         18.62         41.50        11.30 o                         
  13   1   3          3.05         38.18        10.47 o                         
  14   1   3         12.77         12.64         9.59 o                         
  15   1   3          3.20         13.58         9.45 o                         
  16   1   3         39.15         51.54         6.24 o                         
  17   1   3          0.73         35.58        12.62 o                         
   1   2   3        132.43        152.41         5.30 o                         
   2   2   3      12372.57      12012.00       147.45 o                         
   3   2   3       3060.83       3103.12        86.37 o                         
   4   2   3      14329.04      13753.29       292.34 o                         
   5   2   3        283.56        242.19         8.71 o                         
   6   2   3       2126.03       2195.09        59.54 o                         
   7   2   3        628.22        614.42        13.49 o                         
   8   2   3      11200.39      11057.75       295.52 o                         
   9   2   3       2150.02       2171.40        48.58 o                         
  10   2   3        631.33        618.61        19.59 o                         
  11   2   3         13.24         34.81         5.85 o                         
  12   2   3       1265.61       1177.86        72.45 o                         
  13   2   3        138.81        119.48        12.28 o                         
  14   2   3       3068.89       2920.79       155.42 o                         
  15   2   3         50.04         38.01         7.34 o                         
  16   2   3         98.08         93.89        10.06 o                         
  17   2   3        131.05        108.36        13.86 o                         
   0   3   3      14267.89      14545.71       202.33 o                         
   1   3   3       1126.04       1159.74        19.92 o                         
   2   3   3        468.52        445.21        12.62 o                         
   3   3   3         35.72         40.55         2.74 o                         
   4   3   3       1934.88       1866.50        44.19 o                         
   5   3   3       1126.63       1098.59        24.67 o                         
   6   3   3       7895.08       7705.83       156.88 o                         
   7   3   3        350.52        357.91        11.79 o                         
   8   3   3         71.07         68.74         5.13 o                         
   9   3   3        135.83        130.72         7.93 o                         
  10   3   3       2807.93       2780.51        82.30 o                         
  11   3   3        259.50        278.02        12.80 o                         
  12   3   3       1047.22       1108.90        38.99 o                         
  13   3   3         38.45         36.81         5.76 o                         
  14   3   3          4.19         16.15         8.21 o                         
  15   3   3        111.56        111.17        15.28 o                         
  16   3   3        911.63        814.01        74.55 o                         
  17   3   3         67.73         75.05         9.62 o                         
   1   4   3       2046.88       2255.79        46.78 o                         
   2   4   3      18856.31      18357.58       325.04 o                         
   3   4   3       1886.80       1997.22        38.03 o                         
   4   4   3      12700.95      12559.72       229.08 o                         
   5   4   3        992.96       1012.80        19.56 o                         
   6   4   3       2912.88       3011.88        69.07 o                         
   7   4   3       1323.94       1296.18        37.20 o                         
   8   4   3       8568.58       8243.33       240.05 o                         
   9   4   3        208.87        225.64        10.27 o                         
  10   4   3       3557.71       3488.70       114.65 o                         
  11   4   3         14.81         30.25         5.19 o                         
  12   4   3       3009.96       2997.98       131.11 o                         
  13   4   3        883.66        934.70        42.85 o                         
  14   4   3       2504.29       2657.36       162.39 o                         
  15   4   3        212.40        199.57        19.84 o                         
  16   4   3         67.76         62.91        16.84 o                         
   0   5   3       5651.34       5730.23       149.74 o                         
   1   5   3        577.66        601.95        14.36 o                         
   2   5   3       2130.14       2280.28        37.74 o                         
   3   5   3          4.53         22.93         3.23 o                         
   4   5   3       3432.11       3470.16        56.82 o                         
   5   5   3        727.98        719.92        17.26 o                         
   6   5   3       3767.82       3776.27        85.80 o                         
   7   5   3        128.15        125.20         5.08 o                         
   8   5   3         24.65         34.38         3.56 o                         
   9   5   3        138.26        119.14         4.53 o                         
  10   5   3       2243.41       2308.41        72.09 o                         
  11   5   3        335.66        327.08        15.19 o                         
  12   5   3       1278.85       1332.88        53.09 o                         
  13   5   3         15.17         22.33         7.75 o                         
  14   5   3        153.52        159.64        11.55 o                         
  15   5   3         43.91         65.46        10.72 o                         
  16   5   3        519.67        540.29        37.72 o                         
   1   6   3         34.82         46.63         4.14 o                         
   2   6   3       5628.85       5642.73       123.75 o                         
   3   6   3        680.64        695.04        15.04 o                         
   4   6   3        550.34        568.14        12.38 o                         
   5   6   3         77.04         72.89         3.89 o                         
   6   6   3        181.81        182.94         4.59 o                         
   7   6   3        280.65        260.86         6.31 o                         
   8   6   3       1586.20       1616.06        44.34 o                         
   9   6   3        404.16        388.43        11.66 o                         
  10   6   3       1053.19        985.18        39.38 o                         
  11   6   3          0.97         17.39         6.69 o                         
  12   6   3       1175.88       1239.28        48.88 o                         
  13   6   3          3.30         24.24         9.71 o                         
  14   6   3        559.42        592.90        29.90 o                         
  15   6   3         25.21         23.79        11.77 o                         
   0   7   3      13209.93      13567.72       691.54 o                         
   1   7   3       1463.91       1428.23        40.03 o                         
   2   7   3       3726.11       3671.13        79.58 o                         
   3   7   3         72.57         70.38         4.11 o                         
   4   7   3       8503.60       8199.38       208.11 o                         
   5   7   3       1508.00       1488.37        38.66 o                         
   6   7   3       9465.14       9538.93       243.48 o                         
   7   7   3        701.12        717.15        18.19 o                         
   8   7   3        139.02        139.42         6.73 o                         
   9   7   3        264.32        261.30        10.07 o                         
  10   7   3       4364.82       4494.72       166.22 o                         
  11   7   3        510.29        493.31        26.95 o                         
  12   7   3       3156.14       3250.08       168.91 o                         
  13   7   3         61.88         52.17         8.25 o                         
  14   7   3        254.23        242.74        15.63 o                         
   1   8   3        148.76        137.73         5.72 o                         
   2   8   3       4130.74       4008.57       114.07 o                         
   3   8   3        193.60        173.52         9.42 o                         
   4   8   3        101.52        113.41         4.68 o                         
   5   8   3        213.82        185.89         7.57 o                         
   6   8   3         16.85         33.55         3.21 o                         
   7   8   3        173.44        170.37         8.19 o                         
   8   8   3       1614.30       1605.24        53.79 o                         
   9   8   3          5.69         28.95         4.38 o                         
  10   8   3        351.71        370.85        13.27 o                         
  11   8   3          0.25         23.07         9.17 o                         
  12   8   3        347.87        345.26        14.06 o                         
  13   8   3        192.76        154.36        15.65 o                         
  14   8   3        460.06        521.73        38.96 o                         
   0   9   3       9649.16       9386.80       435.38 o                         
   1   9   3        699.86        677.90        21.21 o                         
   2   9   3       1027.44       1031.91        32.11 o                         
   3   9   3         22.34         22.96         5.77 o                         
   4   9   3       2891.02       2926.98        80.20 o                         
   5   9   3        761.40        745.11        26.83 o                         
   6   9   3       5214.65       5234.17       170.06 o                         
   7   9   3        148.84        146.31         8.62 o                         
   8   9   3         15.29         23.96         4.95 o                         
   9   9   3        102.02         96.24         7.57 o                         
  10   9   3       2661.66       2777.64        87.60 o                         
  11   9   3        460.35        439.52        15.99 o                         
  12   9   3       1375.82       1412.99        74.05 o                         
   1  10   3         89.65         71.77         7.82 o                         
   2  10   3         15.45         43.16         7.77 o                         
   3  10   3          5.28         31.03         6.95 o                         
   4  10   3        165.64        142.01         8.13 o                         
   5  10   3         89.37         83.20         5.52 o                         
   6  10   3         26.90         37.96         6.10 o                         
   7  10   3         10.54         28.60         8.39 o                         
   8  10   3         17.98         30.53         5.87 o                         
   9  10   3         12.03         34.28        10.02 o                         
  10  10   3         23.24         48.83         5.51 o                         
  11  10   3          0.01         34.87         7.31 o                         
   0  11   3       9452.38       8687.68       392.09 o                         
   1  11   3        712.77        654.64        18.49 o                         
   2  11   3        722.08        703.23        19.17 o                         
   3  11   3         45.51         53.04         8.37 o                         
   4  11   3       2610.27       2595.99        84.43 o                         
   5  11   3        721.34        646.91        33.20 o                         
   6  11   3       5782.79       5807.87       202.09 o                         
   7  11   3        257.64        213.84        13.47 o                         
   8  11   3         27.82         37.70         8.22 o                         
   9  11   3         94.84         88.73         7.90 o                         
   1  12   3         11.29         52.25        12.14 o                         
   2  12   3        468.15        416.70        14.50 o                         
   3  12   3         92.76         46.87         9.09 o                         
   4  12   3         12.56         22.88         7.78 o                         
   5  12   3         19.17         41.10         5.94 o                         
   6  12   3         36.78         51.09         4.84 o                         
   7  12   3         23.72         41.57         7.53 o                         
   0  13   3       2328.14       2302.19       203.41 o                         
   1  13   3        201.58        176.65        15.22 o                         
   2  13   3        516.14        454.41        29.50 o                         
   0   0   4       1619.68       1682.24        85.16 o                         
   1   0   4      41358.35      36997.31      3121.12 o                         
   2   0   4         28.44         21.62         1.80 o                         
   3   0   4        194.44        236.56        11.73 o                         
   4   0   4         77.15         56.37         8.28 o                         
   5   0   4      20057.05      17596.45       650.96 o                         
   6   0   4        290.00        302.23        17.08 o                         
   7   0   4       3481.03       3549.80       134.55 o                         
   8   0   4        384.18        354.65        26.24 o                         
   9   0   4       1997.08       1877.20       164.38 o                         
  10   0   4        474.19        369.40        33.88 o                         
  11   0   4      17612.70      15369.22       909.34 o                         
  12   0   4         33.19         28.86        11.36 o                         
  13   0   4        457.21        459.11        42.21 o                         
  14   0   4         10.19         32.00         8.96 o                         
  15   0   4       1810.14       1929.69       113.31 o                         
  16   0   4          3.22          9.08        10.20 o                         
   1   1   4        193.72        226.60        16.18 o                         
   2   1   4         34.30         31.92         2.27 o                         
   3   1   4        240.24        249.69         8.69 o                         
   4   1   4          8.81         14.10         2.57 o                         
   5   1   4        189.44        198.62        12.64 o                         
   6   1   4          4.49         14.62         3.77 o                         
   7   1   4          4.39         22.16         4.94 o                         
   8   1   4         16.63         21.19         5.04 o                         
   9   1   4          7.32         14.64         2.98 o                         
  10   1   4         18.51         14.60         4.91 o                         
  11   1   4          7.43         13.01         6.37 o                         
  12   1   4         14.22         14.88         5.65 o                         
  13   1   4         45.46         43.26         7.31 o                         
  14   1   4         19.07         32.96         8.78 o                         
  15   1   4         23.36         50.83         7.08 o                         
  16   1   4          1.31          9.20         5.62 o                         
   0   2   4       1063.13       1201.73        49.55 o                         
   1   2   4       7871.94       4043.27      1855.98 o                         
   2   2   4        707.14        699.67        44.75 o                         
   3   2   4       3852.14       3939.56       111.63 o                         
   4   2   4         10.24         14.42         3.44 o                         
   5   2   4      15236.52      13779.32       560.22 o                         
   6   2   4        235.85        210.99         6.45 o                         
   7   2   4       5862.32       6248.47       218.77 o                         
   8   2   4         57.94         61.68         5.56 o                         
   9   2   4        677.96        629.40        30.15 o                         
  10   2   4          0.82         20.84         6.72 o                         
  11   2   4       5270.44       5560.09       232.30 o                         
  12   2   4        115.64         88.98         7.57 o                         
  13   2   4         87.28         75.27        12.74 o                         
  14   2   4         76.66         96.79         8.45 o                         
  15   2   4       1654.58       1626.60        90.07 o                         
  16   2   4          7.19         20.86         8.11 o                         
   1   3   4       1690.11       1697.09        30.98 o                         
   2   3   4         70.34         62.66         5.16 o                         
   3   3   4      10809.72      10990.91       365.83 o                         
   4   3   4          2.18         15.52         4.65 o                         
   5   3   4        118.26         99.77         3.03 o                         
   6   3   4          5.57         24.91         4.81 o                         
   7   3   4       2283.11       2291.48        53.12 o                         
   8   3   4         16.30         27.73         5.13 o                         
   9   3   4       2764.52       2951.68        91.91 o                         
  10   3   4          0.17         17.60         5.36 o                         
  11   3   4          2.41         14.08         4.82 o                         
  12   3   4          3.80         17.36         6.60 o                         
  13   3   4       1927.78       2067.91        76.76 o                         
  14   3   4          7.01         20.31         5.83 o                         
  15   3   4        313.54        308.50        22.07 o                         
  16   3   4          0.07         12.88         9.67 o                         
   0   4   4         14.81         20.40         4.30 o                         
   1   4   4      20203.83      20097.27       528.57 o                         
   2   4   4        880.53        870.62        19.20 o                         
   3   4   4         31.92         41.75         3.62 o                         
   4   4   4        201.92        186.04         4.93 o                         
   5   4   4       8770.04       8632.21       210.62 o                         
   6   4   4         25.70         36.09         3.50 o                         
   7   4   4       4473.78       4530.17       126.45 o                         
   8   4   4          6.13         14.83         4.54 o                         
   9   4   4       4332.91       4435.96       120.37 o                         
  10   4   4         94.54         84.50         7.79 o                         
  11   4   4       5301.59       5744.60       292.07 o                         
  12   4   4          3.75         14.05         5.80 o                         
  13   4   4       1001.82       1121.13        58.39 o                         
  14   4   4         13.50         21.00         6.85 o                         
  15   4   4       1100.56       1242.63        62.22 o                         
  16   4   4         23.85         36.17        15.21 o                         
   1   5   4       2916.82       3065.85        72.58 o                         
   2   5   4         11.70         18.28         4.36 o                         
   3   5   4       4384.30       4492.19        99.47 o                         
   4   5   4         50.09         40.14         4.49 o                         
   5   5   4        333.60        331.29        10.66 o                         
   6   5   4          3.97         22.91         4.67 o                         
   7   5   4       2784.42       2802.70        77.67 o                         
   8   5   4          7.46         16.73         5.23 o                         
   9   5   4       2499.21       2388.85        89.32 o                         
  10   5   4          2.99         20.03         8.92 o                         
  11   5   4         26.20         28.11         6.89 o                         
  12   5   4          0.04         19.60         7.46 o                         
  13   5   4       1049.10       1179.15        47.85 o                         
  14   5   4         16.75         30.67         6.24 o                         
  15   5   4        462.74        517.04        32.18 o                         
   0   6   4         41.87         49.92         4.01 o                         
   1   6   4        701.77        705.56        14.80 o                         
   2   6   4          0.61          5.35         4.64 o                         
   3   6   4        174.16        179.71         5.98 o                         
   4   6   4          0.64         17.77         4.20 o                         
   5   6   4       5318.18       5455.90       139.05 o                         
   6   6   4        597.76        604.12        16.45 o                         
   7   6   4       1643.65       1666.35        39.04 o                         
   8   6   4        144.22        114.73         5.85 o                         
   9   6   4        593.48        576.84        26.07 o                         
  10   6   4         43.40         40.85         3.99 o                         
  11   6   4        325.73        326.90        24.32 o                         
  12   6   4         10.02         26.45         9.78 o                         
  13   6   4         67.00         65.16         8.98 o                         
  14   6   4          9.24         17.09         8.22 o                         
   1   7   4       5783.58       5598.77       155.19 o                         
   2   7   4          3.79         21.94         5.59 o                         
   3   7   4      11103.22      10726.15       277.69 o                         
   4   7   4         77.47         79.78         9.62 o                         
   5   7   4       1336.97       1292.38        37.88 o                         
   6   7   4         25.12         38.16         4.05 o                         
   7   7   4       5847.90       5605.19       194.17 o                         
   8   7   4          4.66         18.60         7.02 o                         
   9   7   4       5134.97       4936.50       164.90 o                         
  10   7   4         45.63         29.75         7.16 o                         
  11   7   4         64.38         72.32        11.58 o                         
  12   7   4         18.08         34.76        10.31 o                         
  13   7   4       2342.27       2443.00       130.68 o                         
  14   7   4          0.23         42.81         6.84 o                         
   0   8   4         25.32         38.46        12.87 o                         
   1   8   4       1953.39       1912.65        49.79 o                         
   2   8   4        234.33        211.23         7.78 o                         
   3   8   4        464.89        444.13        14.54 o                         
   4   8   4          0.31         16.40         6.17 o                         
   5   8   4       2211.07       2144.45        76.44 o                         
   6   8   4         51.01         39.70         5.32 o                         
   7   8   4         32.58         34.62         6.97 o                         
   8   8   4         40.40         37.57         6.85 o                         
   9   8   4        421.23        413.29        18.68 o                         
  10   8   4         21.46         24.39         7.47 o                         
  11   8   4        901.58        917.21        39.46 o                         
  12   8   4         16.72         19.27        10.88 o                         
  13   8   4         77.79         77.05        12.82 o                         
   1   9   4       1615.18       1610.15        68.39 o                         
   2   9   4         46.84         45.61         8.64 o                         
   3   9   4       7073.59       7033.00       247.34 o                         
   4   9   4          8.46         19.93         4.19 o                         
   5   9   4        264.93        257.63         8.55 o                         
   6   9   4          6.02         20.68         4.78 o                         
   7   9   4       3210.11       3185.20       121.47 o                         
   8   9   4         52.60         54.68         6.83 o                         
   9   9   4       2805.40       2790.67       111.65 o                         
  10   9   4          0.71         11.09         6.30 o                         
  11   9   4         16.70          6.99         5.22 o                         
   0  10   4          5.36         27.86         7.18 o                         
   1  10   4        341.38        289.96        12.21 o                         
   2  10   4         30.83         36.33         5.58 o                         
   3  10   4         23.72         29.76         5.16 o                         
   4  10   4          2.25         10.23         7.17 o                         
   5  10   4         17.04         25.24         5.54 o                         
   6  10   4        100.11        109.56         8.01 o                         
   7  10   4          2.96         11.85         8.45 o                         
   8  10   4         13.13         37.07         6.86 o                         
   9  10   4         49.97         46.86         7.46 o                         
  10  10   4          7.59         27.76         6.13 o                         
   1  11   4       1469.48       1342.45        55.75 o                         
   2  11   4         49.06         92.01        28.59 o                         
   3  11   4       7658.39       7311.63       230.33 o                         
   4  11   4          4.43         19.56         6.77 o                         
   5  11   4        263.86        224.61         9.88 o                         
   6  11   4          0.35         19.90        10.37 o                         
   7  11   4       2720.71       2642.80       115.24 o                         
   8  11   4         37.75         38.49         8.48 o                         
   0  12   4          6.15         19.82        18.72 o                         
   1  12   4          8.24         19.61         8.65 o                         
   2  12   4         18.21         28.79         7.94 o                         
   3  12   4          0.21         29.03         6.76 o                         
   4  12   4         17.77         35.98         6.51 o                         
   5  12   4        731.27        661.90        31.06 o                         
   1   0   5         40.00         47.77         4.32 o                         
   2   0   5      15898.96      13408.91       713.69 o                         
   3   0   5       9949.25       9483.21       345.11 o                         
   4   0   5       8941.03       8571.92       465.06 o                         
   5   0   5        269.63        264.07        16.36 o                         
   6   0   5       1167.58       1200.09        53.45 o                         
   7   0   5       2347.14       2145.83       179.02 o                         
   8   0   5      14354.07      13949.63      1075.23 o                         
   9   0   5       1103.88       1124.20       115.38 o                         
  10   0   5       1244.88       1154.34       140.64 o                         
  11   0   5         54.53         56.48        16.78 o                         
  12   0   5       1079.51       1084.11       141.80 o                         
  13   0   5        571.16        531.07        78.30 o                         
  14   0   5       2715.22       2888.17       356.08 o                         
  15   0   5        808.96        711.03       102.56 o                         
  16   0   5         51.34         60.55        10.63 o                         
   0   1   5         76.14         84.27         9.30 o                         
   1   1   5          5.78         11.12         4.79 o                         
   2   1   5         50.91         65.53         4.63 o                         
   3   1   5         27.07         17.74         2.98 o                         
   4   1   5         23.21         31.02         5.02 o                         
   5   1   5         37.70         32.55         4.94 o                         
   6   1   5         40.66         42.82         4.37 o                         
   7   1   5          7.52         14.34         4.71 o                         
   8   1   5          5.03         20.55         3.31 o                         
   9   1   5         12.20         22.34         4.23 o                         
  10   1   5          7.54         22.64         4.43 o                         
  11   1   5         31.76         29.87         7.70 o                         
  12   1   5         15.99         21.00         5.73 o                         
  13   1   5          4.15         25.58         6.41 o                         
  14   1   5          1.20         29.48        10.81 o                         
  15   1   5          0.67         28.76         5.86 o                         
   1   2   5        592.80        540.06        23.94 o                         
   2   2   5       7626.91       7507.03       327.76 o                         
   3   2   5       1879.22       1727.38        64.29 o                         
   4   2   5       5215.76       1700.94      1421.20 o                         
   5   2   5        559.23        571.95        14.03 o                         
   6   2   5        626.11        623.45        17.03 o                         
   7   2   5       2930.57       3166.08        87.84 o                         
   8   2   5       5073.92       5385.35       171.56 o                         
   9   2   5        588.08        579.77        23.90 o                         
  10   2   5        384.88        396.90        20.49 o                         
  11   2   5         20.53         24.53         4.36 o                         
  12   2   5       1239.06       1378.85        69.66 o                         
  13   2   5        313.09        331.93        19.39 o                         
  14   2   5       1758.06       1817.98        99.32 o                         
  15   2   5        214.86        184.34        13.09 o                         
   0   3   5       5935.84       6601.08       282.26 o                         
   1   3   5        685.98        481.43       114.94 o                         
   2   3   5        572.95        554.68        18.90 o                         
   3   3   5          4.06          4.85         5.42 o                         
   4   3   5       1265.14       1194.21        52.86 o                         
   5   3   5       1027.32       1000.56        31.18 o                         
   6   3   5       3758.68       3845.18       116.84 o                         
   7   3   5        174.32        168.82         6.27 o                         
   8   3   5          0.83         19.76         4.06 o                         
   9   3   5         17.18         40.77         6.66 o                         
  10   3   5       1455.52       1544.54        68.06 o                         
  11   3   5        633.09        593.08        52.05 o                         
  12   3   5        677.24        753.69        24.11 o                         
  13   3   5          0.61         19.26         9.19 o                         
  14   3   5          0.68         19.88         7.33 o                         
  15   3   5         18.85         44.76         6.27 o                         
   1   4   5       1333.30       1334.05        29.54 o                         
   2   4   5       8567.32       8735.00       181.33 o                         
   3   4   5       2744.28       2676.51        83.47 o                         
   4   4   5       5527.13       5647.80       170.49 o                         
   5   4   5        183.45        182.50        10.27 o                         
   6   4   5       1636.52       1641.55        48.12 o                         
   7   4   5        659.95        684.16        21.20 o                         
   8   4   5       5295.35       5593.17       127.34 o                         
   9   4   5       1399.24       1462.74        57.72 o                         
  10   4   5       1873.05       1907.56        85.10 o                         
  11   4   5         95.75        105.74         7.20 o                         
  12   4   5       1149.57       1043.39       194.46 o                         
  13   4   5        490.89        471.74        36.28 o                         
  14   4   5       1260.74       1451.22        68.67 o                         
  15   4   5        375.69        400.72        27.17 o                         
   0   5   5       2589.89       2728.97       111.58 o                         
   1   5   5        710.83        711.51        23.47 o                         
   2   5   5        823.29        808.42        24.59 o                         
   3   5   5         95.41         90.17         4.10 o                         
   4   5   5       1968.65       1016.20       359.72 o                         
   5   5   5        529.60        550.24        17.03 o                         
   6   5   5       2512.09       2646.36        57.58 o                         
   7   5   5        502.92        532.61        15.71 o                         
   8   5   5          6.83         12.11         4.47 o                         
   9   5   5        224.73        210.87        12.86 o                         
  10   5   5       1078.30       1101.86        53.87 o                         
  11   5   5        231.91        255.20        15.07 o                         
  12   5   5        615.57        662.24        29.69 o                         
  13   5   5         64.55         49.81         6.54 o                         
  14   5   5         87.92         77.38         9.86 o                         
   1   6   5       1321.24       1292.55        36.10 o                         
   2   6   5       2119.18       2018.85        62.42 o                         
   3   6   5        184.14        168.12         7.76 o                         
   4   6   5        851.93        852.71        29.03 o                         
   5   6   5          4.23         22.21         4.61 o                         
   6   6   5        115.62         94.86         6.20 o                         
   7   6   5        128.59        127.86         7.97 o                         
   8   6   5        707.03        777.29        28.33 o                         
   9   6   5        556.84        529.46        23.55 o                         
  10   6   5        146.68        164.52        10.15 o                         
  11   6   5         19.38         24.47         6.70 o                         
  12   6   5        487.50        506.61        29.76 o                         
  13   6   5        372.50        361.79        31.37 o                         
   0   7   5       7953.23       8123.52       324.50 o                         
   1   7   5       1813.31       1790.36        54.53 o                         
   2   7   5       2023.65       2027.89        59.05 o                         
   3   7   5         91.40         65.34         5.74 o                         
   4   7   5       3750.61       3768.98       106.33 o                         
   5   7   5       1300.20       1269.52        46.55 o                         
   6   7   5       4948.48       5107.10       167.50 o                         
   7   7   5        697.53        698.12        21.05 o                         
   8   7   5         38.13         43.93         4.86 o                         
   9   7   5        308.70        290.79        15.14 o                         
  10   7   5       2604.88       2564.66       185.44 o                         
  11   7   5        564.09        603.61        41.42 o                         
  12   7   5       1778.85       1798.29       113.89 o                         
  13   7   5        101.75         82.35        23.57 o                         
   1   8   5        178.68        160.39        10.89 o                         
   2   8   5       1247.57       1199.56        45.77 o                         
   3   8   5        705.20        654.97        24.20 o                         
   4   8   5        209.98        201.51        10.33 o                         
   5   8   5         97.32         77.35         5.37 o                         
   6   8   5         47.12         54.43         8.74 o                         
   7   8   5         46.02         41.98         7.27 o                         
   8   8   5       1046.35       1033.75        37.34 o                         
   9   8   5        431.14        402.73        24.76 o                         
  10   8   5        140.94        129.67        14.86 o                         
  11   8   5          9.53         29.71         7.37 o                         
   0   9   5       4902.09       4417.34       237.14 o                         
   1   9   5        816.73        723.15        26.01 o                         
   2   9   5        426.92        425.65        16.76 o                         
   3   9   5         31.19         26.31         5.61 o                         
   4   9   5       1801.98       1696.36        67.33 o                         
   5   9   5       1090.55       1078.71        39.81 o                         
   6   9   5       2884.69       2799.60       108.68 o                         
   7   9   5        247.65        215.61        14.27 o                         
   8   9   5         29.58         26.05         5.93 o                         
   9   9   5         83.91         73.62         9.48 o                         
  10   9   5       1509.53       1470.76       100.11 o                         
   1  10   5         13.34         39.44        15.65 o                         
   2  10   5         29.40         22.90         5.22 o                         
   3  10   5         14.79         19.22         6.75 o                         
   4  10   5         37.60         55.85         7.40 o                         
   5  10   5          3.18         21.92         6.03 o                         
   6  10   5         25.86         30.32         6.69 o                         
   7  10   5          0.90         24.61         6.77 o                         
   8  10   5         44.08         48.60         6.82 o                         
   0  11   5       5433.81       4410.42       384.42 o                         
   1  11   5        805.70        736.52        32.62 o                         
   2  11   5        454.86        407.08        16.86 o                         
   3  11   5          2.71          9.66         7.55 o                         
   4  11   5       1426.50       1308.97        72.06 o                         
   5  11   5       1144.24       1011.40        58.29 o                         
   6  11   5       2844.36       2725.01       143.07 o                         
   0   0   6      13173.51      12766.28       319.45 o                         
   1   0   6       3927.41       3789.65       134.10 o                         
   2   0   6        103.82         85.05        10.86 o                         
   3   0   6        117.66        101.99         6.49 o                         
   4   0   6       5926.72       6103.76       218.42 o                         
   5   0   6       7155.51       7453.77       297.06 o                         
   6   0   6       6334.43       6435.68       486.95 o                         
   7   0   6       1513.24       1539.49       121.36 o                         
   8   0   6        981.96        956.76        51.91 o                         
   9   0   6        551.13        530.81        45.20 o                         
  10   0   6       3335.98       3137.02       384.98 o                         
  11   0   6       1816.21       1803.36       250.25 o                         
  12   0   6       1452.96       1623.30       198.33 o                         
  13   0   6        157.01        161.04        11.71 o                         
  14   0   6        190.97        120.70        29.37 o                         
   1   1   6          1.09         14.64         8.96 o                         
   2   1   6         58.09         40.86         5.00 o                         
   3   1   6          6.34         35.44         7.30 o                         
   4   1   6         15.78         20.44         5.24 o                         
   5   1   6          1.40         21.57         7.34 o                         
   6   1   6         35.11         33.90         7.82 o                         
   7   1   6          2.46         14.61         6.28 o                         
   8   1   6         66.50         55.78         5.92 o                         
   9   1   6          0.84         25.15         4.39 o                         
  10   1   6         40.00         29.19         7.28 o                         
  11   1   6          5.14         17.63         5.59 o                         
  12   1   6          8.79         23.28        10.61 o                         
  13   1   6         15.42         21.05         5.40 o                         
  14   1   6         32.55         23.72        10.20 o                         
   0   2   6      11537.22      11083.91       772.23 o                         
   1   2   6       2592.92       2441.13       132.95 o                         
   2   2   6        849.22        813.28        32.18 o                         
   3   2   6          5.74         24.63         9.56 o                         
   4   2   6        965.83        921.96        54.55 o                         
   5   2   6       2425.61       2394.51        73.74 o                         
   6   2   6       2114.54       2091.91        92.15 o                         
   7   2   6        483.91        506.49        20.82 o                         
   8   2   6          0.67          8.59         4.48 o                         
   9   2   6        647.58        679.46        25.12 o                         
  10   2   6       2134.33       2326.23       149.52 o                         
  11   2   6       1060.64       1185.13        60.81 o                         
  12   2   6       1660.39       1752.26       113.08 o                         
  13   2   6        116.43        121.81         7.98 o                         
  14   2   6        153.12        140.19        12.71 o                         
   1   3   6        509.87        503.92        20.90 o                         
   2   3   6       2373.17       2240.05        97.03 o                         
   3   3   6       1598.17       1640.91        61.48 o                         
   4   3   6        754.77        743.78        45.08 o                         
   5   3   6         50.48         43.11         8.22 o                         
   6   3   6         66.30         64.16         7.24 o                         
   7   3   6        586.92        575.72        23.64 o                         
   8   3   6       1664.38       1619.01        65.00 o                         
   9   3   6        800.97        754.31        35.44 o                         
  10   3   6        142.95        141.98        16.82 o                         
  11   3   6          0.50         -2.85         6.81 o                         
  12   3   6         98.60        115.23        11.87 o                         
  13   3   6        359.98        388.80        20.33 o                         
  14   3   6        473.16        494.10        29.15 o                         
   0   4   6       2047.66       2320.31       105.34 o                         
   1   4   6       2364.93       2494.26        91.55 o                         
   2   4   6       1317.57       1234.07        46.32 o                         
   3   4   6        254.70        248.58        10.27 o                         
   4   4   6       5045.94       5420.96       147.52 o                         
   5   4   6       2984.52       3158.29       126.00 o                         
   6   4   6       4161.33       4268.99       161.68 o                         
   7   4   6       1318.49       1218.23        69.32 o                         
   8   4   6        230.47        224.45        12.14 o                         
   9   4   6        377.12        379.31        19.24 o                         
  10   4   6       1425.26       1425.68        92.21 o                         
  11   4   6       1058.39       1091.25        71.99 o                         
  12   4   6        783.96        805.56        47.93 o                         
  13   4   6         49.14         57.03         5.31 o                         
   1   5   6        580.07        611.91        21.88 o                         
   2   5   6       1600.19       1639.61        63.23 o                         
   3   5   6       1120.68       1194.07        47.93 o                         
   4   5   6       1155.77       1121.74        50.69 o                         
   5   5   6         59.24         42.90         6.77 o                         
   6   5   6        245.08        218.16        16.99 o                         
   7   5   6        459.79        456.18        20.30 o                         
   8   5   6        853.60        482.89       118.82 o                         
   9   5   6        519.36        544.49        24.43 o                         
  10   5   6        303.03        264.02        19.46 o                         
  11   5   6         29.57         33.43         5.87 o                         
  12   5   6        294.87        311.60        22.19 o                         
  13   5   6        323.01        336.82        32.05 o                         
   0   6   6       1249.46       1260.71       115.12 o                         
   1   6   6        700.32        715.35        22.63 o                         
   2   6   6        922.99        751.63       129.06 o                         
   3   6   6         33.77         35.03         6.10 o                         
   4   6   6         92.73         83.98         8.53 o                         
   5   6   6        226.86        196.00        15.85 o                         
   6   6   6       1184.10       1174.67        44.56 o                         
   7   6   6        116.12         97.82         7.91 o                         
   8   6   6        281.58        266.72        12.43 o                         
   9   6   6        146.19        138.68        11.68 o                         
  10   6   6        409.10        392.32        31.71 o                         
  11   6   6        382.42        409.07        28.54 o                         
  12   6   6        260.64        241.29        21.46 o                         
   1   7   6       1090.11        691.70       130.06 o                         
   2   7   6       3158.04       2967.60       115.14 o                         
   3   7   6       2621.94        861.79       562.47 o                         
   4   7   6       2653.35       2703.07        79.11 o                         
   5   7   6        156.36        165.70        11.57 o                         
   6   7   6        564.17        566.60        21.36 o                         
   7   7   6       1358.91       1426.47        52.07 o                         
   8   7   6       1919.77       1993.48        78.06 o                         
   9   7   6       1248.24       1008.71       118.54 o                         
  10   7   6        781.54        760.50        60.10 o                         
  11   7   6          4.94          6.73         9.36 o                         
   0   8   6        152.46        119.65        16.27 o                         
   1   8   6        223.34        245.44        14.66 o                         
   2   8   6         34.54         37.03         5.15 o                         
   3   8   6         73.81         51.61         7.73 o                         
   4   8   6        383.98        377.49        19.87 o                         
   5   8   6        333.58        284.60        16.46 o                         
   6   8   6       1447.78       1435.86        61.94 o                         
   7   8   6        119.22        122.38        10.81 o                         
   8   8   6          0.13         21.99         8.74 o                         
   9   8   6          1.36         24.18         9.62 o                         
  10   8   6        167.99        150.41        11.18 o                         
   1   9   6        382.67        344.99        21.66 o                         
   2   9   6       2075.70       1980.47        78.35 o                         
   3   9   6       1566.55       1330.19        84.41 o                         
   4   9   6       1097.57        997.86        44.22 o                         
   5   9   6         72.75         67.53        11.09 o                         
   6   9   6        102.40         87.86         7.32 o                         
   7   9   6        710.59        698.96        44.77 o                         
   8   9   6       1749.80       1721.97        83.60 o                         
   0  10   6         41.04         71.47        11.31 o                         
   1  10   6          7.69         16.74         9.47 o                         
   2  10   6          2.46         36.58         8.03 o                         
   3  10   6          3.19         13.46         7.24 o                         
   4  10   6        139.54        100.55        11.26 o                         
   5  10   6         65.45         61.49         8.51 o                         
   6  10   6          4.96         20.50         6.05 o                         
   1   0   7        988.85       1013.38        43.86 o                         
   2   0   7       1383.90       1353.85        54.78 o                         
   3   0   7      12940.49      13175.15       851.28 o                         
   4   0   7        124.12         76.88        20.41 o                         
   5   0   7        414.35        341.66        35.88 o                         
   6   0   7          3.37          6.56         7.01 o                         
   7   0   7       4249.51       4387.64       466.69 o                         
   8   0   7        186.68        166.52        21.40 o                         
   9   0   7       3555.28       3558.38       351.91 o                         
  10   0   7        222.31        166.14        20.35 o                         
  11   0   7         41.03         37.93        16.62 o                         
  12   0   7        479.11        468.49        82.59 o                         
  13   0   7       1848.80       1706.91       382.96 o                         
   0   1   7          5.96         12.31         7.13 o                         
   1   1   7          3.04         18.51         7.74 o                         
   2   1   7          3.00          5.62         4.52 o                         
   3   1   7         30.08         30.54         8.38 o                         
   4   1   7          5.04          9.82         8.24 o                         
   5   1   7         59.75         31.81         9.66 o                         
   6   1   7          1.99         11.93         4.41 o                         
   7   1   7         30.30         28.09         5.49 o                         
   8   1   7          1.90         14.39         3.92 o                         
   9   1   7          2.71         15.22         6.02 o                         
  10   1   7          1.42         13.29         6.75 o                         
  11   1   7         36.17         47.95         9.08 o                         
  12   1   7          0.39         24.28         7.32 o                         
  13   1   7          2.06         28.64         7.93 o                         
   1   2   7       1500.46       1548.59       101.85 o                         
   2   2   7        488.91        426.56        50.85 o                         
   3   2   7       4554.22       4705.73       232.14 o                         
   4   2   7          7.33         14.35         8.58 o                         
   5   2   7        469.30        451.37        25.18 o                         
   6   2   7         31.15         23.14         6.93 o                         
   7   2   7       3218.66       3563.55       161.87 o                         
   8   2   7        253.77        227.37        16.48 o                         
   9   2   7       1758.59       1772.98       132.49 o                         
  10   2   7        141.42        129.51        11.05 o                         
  11   2   7          5.58         22.78         9.06 o                         
  12   2   7         78.04         74.02         8.58 o                         
   0   3   7        189.49        151.40        15.95 o                         
   1   3   7       1367.12       1308.71        50.04 o                         
   2   3   7         76.73         73.72         7.77 o                         
   3   3   7          2.69         24.72        10.31 o                         
   4   3   7        141.91        151.98        12.39 o                         
   5   3   7       2622.27       2667.04       125.50 o                         
   6   3   7        163.46        139.64         9.08 o                         
   7   3   7        393.58        424.18        33.96 o                         
   8   3   7          0.36         10.59         6.64 o                         
   9   3   7         84.67         85.34         8.46 o                         
  10   3   7         49.43         73.57         8.17 o                         
  11   3   7        969.33        782.43        94.34 o                         
  12   3   7         37.81         43.36         6.98 o                         
   1   4   7       2559.20       2324.52       135.42 o                         
   2   4   7        343.33        362.27        20.30 o                         
   3   4   7       4827.54       4886.19       259.27 o                         
   4   4   7        320.93        284.94        23.95 o                         
   5   4   7        385.59        334.11        36.77 o                         
   6   4   7         13.73         26.19         7.11 o                         
   7   4   7       2030.07       1958.17       145.52 o                         
   8   4   7        203.47        217.33        19.46 o                         
   9   4   7       2475.31       2261.05       202.68 o                         
  10   4   7          0.44         14.40         9.55 o                         
  11   4   7         67.18         66.55         8.13 o                         
  12   4   7         56.11         53.34         9.54 o                         
   0   5   7        165.51        180.22        24.70 o                         
   1   5   7       1654.76       1105.80       273.90 o                         
   2   5   7         21.89         41.75         8.06 o                         
   3   5   7         48.40         61.71         8.52 o                         
   4   5   7         61.99         65.58        12.43 o                         
   5   5   7       1317.78       1402.80        61.65 o                         
   6   5   7        121.70         91.67        11.65 o                         
   7   5   7        698.51        640.98        45.52 o                         
   8   5   7          4.70         44.71        19.69 o                         
   9   5   7        497.09        421.37        51.74 o                         
  10   5   7         63.73         63.16         9.42 o                         
  11   5   7        554.37        394.19        88.31 o                         
   1   6   7        964.62        678.16       171.64 o                         
   2   6   7          5.12         31.06        16.16 o                         
   3   6   7        779.93        845.38        38.94 o                         
   4   6   7        121.99         86.61        14.82 o                         
   5   6   7         27.21         41.06        16.64 o                         
   6   6   7         89.26         76.59         9.68 o                         
   7   6   7        477.90        531.32        28.27 o                         
   8   6   7        114.38        117.94        17.80 o                         
   9   6   7        590.40        653.87        39.86 o                         
  10   6   7          9.05         20.45        13.50 o                         
   0   7   7        460.41        534.95        43.63 o                         
   1   7   7       3259.23       3332.56       101.40 o                         
   2   7   7         43.06         93.61        22.59 o                         
   3   7   7        237.63        187.63        15.49 o                         
   4   7   7        138.02        148.03        10.46 o                         
   5   7   7       3144.43       3381.97       123.25 o                         
   6   7   7        320.31        281.33        26.70 o                         
   7   7   7       1645.94       1706.41        70.46 o                         
   8   7   7          0.32         21.57        18.50 o                         
   9   7   7        647.50        648.04        51.71 o                         
   1   8   7        127.74        117.55        20.58 o                         
   2   8   7          0.78         29.45         7.86 o                         
   3   8   7       1118.15       1192.05        46.89 o                         
   4   8   7        199.47        193.90        21.37 o                         
   5   8   7         10.76          9.10         7.81 o                         
   6   8   7         22.95         53.01         6.79 o                         
   7   8   7         52.56         46.39         7.75 o                         
   0   9   7        182.26        298.77       101.58 o                         
   1   9   7       1977.15       1991.31        84.50 o                         
   2   9   7         27.87         62.80        19.92 o                         
   3   9   7         57.30         49.46        11.16 o                         
   4   9   7         88.11        109.07        14.34 o                         
   5   9   7       1962.41       2101.32       112.66 o                         
   0   0   8       9176.01       9923.89      1058.02 o                         
   1   0   8        370.06        439.51        66.42 o                         
   2   0   8       1228.35       1352.45        76.98 o                         
   3   0   8         57.81         85.28        30.91 o                         
   4   0   8       2035.08       2151.06       197.58 o                         
   5   0   8          1.95         15.80        17.98 o                         
   6   0   8       3754.51       1609.13      1272.86 o                         
   7   0   8          0.89         14.60         6.32 o                         
   8   0   8         11.82          7.80        11.82 o                         
   9   0   8         37.36         55.47        12.17 o                         
  10   0   8       2718.65       2541.47      1096.88 o                         
  11   0   8        398.90        477.22        63.11 o                         
   1   1   8          8.01         28.24        11.05 o                         
   2   1   8         28.14         25.76        11.05 o                         
   3   1   8         20.31         29.09         9.32 o                         
   4   1   8         20.18         14.00         7.55 o                         
   5   1   8          4.17         13.24         9.48 o                         
   6   1   8          5.47         15.59         6.24 o                         
   7   1   8          1.02         11.02         8.47 o                         
   8   1   8         52.68         32.37         7.79 o                         
   9   1   8          0.45         12.93         8.53 o                         
  10   1   8          2.36         26.93         9.20 o                         
  11   1   8          1.12         25.98        25.51 o                         
   0   2   8       3392.74       3489.96       265.07 o                         
   1   2   8         60.52         54.70        22.37 o                         
   2   2   8        202.52        164.75        10.36 o                         
   3   2   8        161.60        108.60        17.05 o                         
   4   2   8       1782.94       1989.73        97.23 o                         
   5   2   8         43.22         36.55         7.94 o                         
   6   2   8       3056.66       3690.32       320.25 o                         
   7   2   8         79.82         71.55        15.33 o                         
   8   2   8         25.61          9.95         7.57 o                         
   9   2   8         22.50         16.41        11.01 o                         
  10   2   8        877.86        749.31       178.10 o                         
   1   3   8          1.17         21.50        16.53 o                         
   2   3   8       1715.64       1752.05        94.65 o                         
   3   3   8         53.13         43.13         8.67 o                         
   4   3   8        507.90        543.94        34.61 o                         
   5   3   8          4.87         22.25        13.05 o                         
   6   3   8         18.60         38.92        11.50 o                         
   7   3   8          0.54         24.40         9.11 o                         
   8   3   8       1029.41        682.76       154.78 o                         
   9   3   8         10.16         22.48        11.01 o                         
  10   3   8        120.04         98.37        19.11 o                         
   0   4   8       3573.98       3452.15       249.40 o                         
   1   4   8        125.27        161.98        47.11 o                         
   2   4   8       1549.19       1400.32       105.92 o                         
   3   4   8         11.08         15.41        12.92 o                         
   4   4   8       1661.82       1817.03       122.58 o                         
   5   4   8         11.11         23.66         7.89 o                         
   6   4   8       1773.57       1843.24       114.53 o                         
   7   4   8         39.93         31.76        11.08 o                         
   8   4   8          4.00          6.93         7.42 o                         
   9   4   8         94.20         77.76        11.85 o                         
   1   5   8         33.07         92.12        14.96 o                         
   2   5   8       1218.86       1235.18        57.12 o                         
   3   5   8          8.95         21.60        13.71 o                         
   4   5   8        654.02        638.01        36.15 o                         
   5   5   8         12.08         16.95        12.89 o                         
   6   5   8        177.19        170.35        18.13 o                         
   7   5   8         11.16         26.83        14.15 o                         
   8   5   8        744.92        829.09        65.36 o                         
   0   6   8        547.62        486.40        32.75 o                         
   1   6   8          6.20         25.99        12.24 o                         
   2   6   8         33.13         35.92        15.16 o                         
   3   6   8         27.32         21.90        11.63 o                         
   4   6   8        487.75        497.17        23.23 o                         
   5   6   8        240.85        248.05        21.19 o                         
   6   6   8        888.04        923.46        64.71 o                         
   7   6   8         36.62         37.04        11.30 o                         
   1   7   8         42.06         78.29        26.97 o                         
   2   7   8       2402.99       2615.28       115.59 o                         
   3   7   8         10.48         33.82        19.59 o                         
   4   7   8       1879.71       1863.15       108.25 o                         
   5   7   8         17.93         14.79        11.99 o                         
   0   8   8        829.80        823.72       107.33 o                         
   1   8   8          8.04         52.68        15.10 o                         
   2   8   8        104.22         82.62        11.72 o                         
   1   0   9        888.84        901.40        54.22 o                         
   2   0   9        631.04        720.83        44.19 o                         
   3   0   9       2980.45       3233.82       340.32 o                         
   4   0   9        789.86        900.74       101.54 o                         
   5   0   9         29.55         36.31         9.54 o                         
   6   0   9         44.25         43.00        19.80 o                         
   7   0   9       1004.01       1201.09       167.89 o                         
   8   0   9       1125.60       1164.06       265.42 o                         
   0   1   9         17.31         33.87        10.80 o                         
   1   1   9          1.00         41.33         8.43 o                         
   2   1   9         14.02         23.85        22.84 o                         
   3   1   9          0.95         41.65        13.72 o                         
   4   1   9          3.38         15.38        11.20 o                         
   5   1   9         24.25         23.56        10.37 o                         
   6   1   9         23.89         30.32         8.13 o                         
   7   1   9          0.53         13.69        11.90 o                         
   1   2   9        712.91        810.50        39.77 o                         
   2   2   9        371.49        416.17        40.77 o                         
   3   2   9       1341.11       1638.87        87.19 o                         
   4   2   9        541.74        586.81        34.48 o                         
   5   2   9         91.49        104.36        10.76 o                         
   6   2   9         78.60        107.39        10.78 o                         
   7   2   9        548.07        611.47        54.77 o                         
   0   3   9        336.69        311.51        74.11 o                         
   1   3   9        492.88        542.01        46.22 o                         
   2   3   9         16.16         42.69        15.12 o                         
   3   3   9          0.47         33.60        13.26 o                         
   4   3   9         20.74         37.17         9.59 o                         
   5   3   9        721.82        863.87        69.24 o                         
   6   3   9        236.58        208.02        38.51 o                         
   7   3   9        116.01        100.09        28.30 o                         
   1   4   9        515.58        548.06        49.84 o                         
   2   4   9        540.80        474.05        86.31 o                         
   3   4   9       1451.26       1835.94       130.73 o                         
   4   4   9        389.17        379.67        43.42 o                         
   5   4   9         65.25        110.42        14.42 o                         
   0   5   9        111.08         28.54        34.96 o                         
   1   5   9        426.49        282.02        62.72 o                         
   2   5   9         86.52        109.12        12.91 o                         
   3   5   9         23.13         52.16        47.68 o                         
   4   5   9        154.95        119.49        43.39 o                         
   0   0  10        387.55        393.89        76.49 o                         
                                                                                
